# Supplementary material for: ZBTB11 Promotes Breast Cancer Progression by Activating FBXO28‐Mediated MST1 Degradation and Suppressing Hippo Signaling
Source: Adv Sci (Weinh). 2026 Jul 20:e76618. Online ahead of print. doi: 10.1002/advs.76618 (PMC13383149; doi:10.1002/advs.76618)
Supplement: Supplementary file 2 — Supporting File 2: advs76618‐sup‐0002‐data.zip. [file ADVS-9999-e76618-s001.zip]

Archive with 7 entries (6 files):
- advs76618-sup-0002-data/
- advs76618-sup-0002-data/Supplementary_Data_S1.xlsx
- advs76618-sup-0002-data/Supplementary_Data_S2.xlsx
- advs76618-sup-0002-data/Supplementary_Data_S3.xlsx
- advs76618-sup-0002-data/Supplementary_Data_S4.xlsx
- advs76618-sup-0002-data/Supplementary_Data_S5.xlsx
- advs76618-sup-0002-data/Supplementary_Data_S6.pdf
