# Supplementary material for: ZBTB11 Promotes Breast Cancer Progression by Activating FBXO28‐Mediated MST1 Degradation and Suppressing Hippo Signaling
Source: Adv Sci (Weinh). 2026 Jul 20:e76618. Online ahead of print. doi: 10.1002/advs.76618 (PMC13383149; doi:10.1002/advs.76618)
Supplement: Supplementary file 2 — Supporting File 2: advs76618‐sup‐0002‐data.zip. [file ADVS-9999-e76618-s001.zip › advs76618-sup-0002-data/Supplementary_Data_S1.xlsx]

## Sheet: Sheet1
id	logFC	AveExpr	t	P.Value	adj.P.Val	B
KLF11	-5.98302	1.59363	-13.9827	1.58149e-07	3.87465e-05	8.0973
CPEB1	-5.38112	1.80537	-21.1406	3.86619e-09	2.14702e-06	11.6792
DUSP4	-4.96635	2.46722	-17.3914	2.25462e-08	8.94332e-06	10.0214
ATP1A4	-4.6857	2.80109	-9.72747	3.70885e-06	0.000339502	4.84631
ART4	-3.72414	0.453846	-9.54491	4.35501e-06	0.000379846	4.67786
BRD7	-3.66762	2.12982	-16.0031	4.75478e-08	1.52222e-05	9.29426
TCEB3B	-3.61651	1.72154	-8.04565	1.8083e-05	0.00106636	3.177
OR6Y1	-3.60185	1.57358	-10.1918	2.49272e-06	0.00026284	5.26212
TMEM213	-3.50062	2.60908	-5.20752	0.000512905	0.0101552	-0.372256
SIRT4	-3.36568	0.609896	-6.5528	9.29508e-05	0.00321278	1.44049
RBMXL3	-3.32324	0.626283	-6.02084	0.000177445	0.00495292	0.753701
SNORD114-3	-3.2063	1.1877	-15.8724	5.11671e-08	1.52222e-05	9.22206
HK1	-3.19727	1.44412	-4.4011	0.00161196	0.0216574	-1.58123
FRG2	-3.19416	1.88358	-5.54077	0.000328363	0.00741264	0.100441
HK2	-2.95619	1.70052	-7.94892	1.99625e-05	0.00113121	3.07235
SCGB3A1	-2.6589	2.4597	-4.67676	0.00107835	0.0164235	-1.15779
COL5A3	-2.65545	1.34796	-6.95538	5.83235e-05	0.00231855	1.93545
CYP4B1	-2.6398	1.73008	-5.26254	0.000475984	0.009718	-0.293126
P2RY2	-2.56464	1.47788	-5.27045	0.000470912	0.00963808	-0.281777
SUSD2	-2.55626	1.22557	-3.6571	0.00503121	0.0455645	-2.77114
TMC5	-2.52867	2.02834	-2.62097	0.0271869	0.132514	-4.49237
HCAR1	-2.41557	2.26145	-4.29892	0.00187619	0.0236348	-1.74075
IL20RA	-2.40443	4.0907	-2.80494	0.0200438	0.110719	-4.18692
PON3	-2.40124	0.490871	-2.87204	0.0179401	0.103923	-4.07507
IER3	-2.30768	1.45281	-5.75877	0.00024734	0.00611376	0.401104
COX7A1	-2.30626	1.24871	-5.41741	0.000386601	0.00827863	-0.0726999
ARHGEF37	-2.27296	1.78486	-4.1592	0.00231453	0.0275429	-1.96104
B3GALT4	-2.23944	1.59988	-3.17974	0.0108273	0.0753351	-3.56142
KCNS3	-2.18699	0.737161	-2.3461	0.0428857	0.174433	-4.94257
C4orf7	-2.16819	3.16668	-3.07259	0.0128988	0.0841403	-3.74023
RGL3	-2.13663	0.125248	-4.05245	0.00272226	0.0307685	-2.13095
ERBB4	-2.11975	2.41541	-2.32615	0.0443247	0.178369	-4.97482
LTF	-2.07794	2.97577	-2.5059	0.0329062	0.147688	-4.68199
NANOS3	-2.06643	0.662683	-7.481	3.26417e-05	0.00157171	2.55134
RBP7	-2.05102	0.761202	-6.30463	0.000125114	0.00380367	1.12484
GLYATL1	-2.03967	0.11614	-2.71414	0.0232951	0.12128	-4.33795
LOC100507008	-2.0057	1.0015	-2.69704	0.0239651	0.123227	-4.36635
TMEM125	-1.99071	2.83611	-2.66136	0.0254253	0.127632	-4.42551
PNMT	-1.98862	0.344618	-2.39132	0.0397918	0.165816	-4.86923
ALDH1A3	-1.9526	1.11026	-2.98617	0.0148646	0.0919241	-3.88455
LYPD6	-1.95119	0.360806	-2.70092	0.0238115	0.122745	-4.35991
STYK1	-1.93471	1.2543	-2.84604	0.0187273	0.106542	-4.11843
TBX3	-1.92723	0.507881	-9.74411	3.6554e-06	0.000339502	4.86153
BEX5	-1.92405	1.10435	-2.8836	0.0176011	0.102529	-4.05579
JMJD7	-1.91044	0.677987	-3.92513	0.00331021	0.0348474	-2.33532
MSMB	-1.88974	1.44335	-3.32882	0.0085008	0.0649078	-3.3132
LOC100288860	-1.88686	0.958008	-6.74665	7.40863e-05	0.00271867	1.68143
DMRTC1	-1.88017	1.67881	-3.82485	0.00386734	0.0383512	-2.49754
TM4SF18	-1.87908	0.983417	-4.54512	0.00130479	0.0190016	-1.35872
REEP6	-1.87812	0.897	-3.1463	0.0114341	0.0781988	-3.61719
KLK10	-1.86512	0.647313	-4.4873	0.00141985	0.0199787	-1.44771
FER1L5	-1.862	1.61179	-3.40943	0.00746536	0.0596799	-3.17943
GRP	-1.84878	0.706936	-10.0164	2.89111e-06	0.000290156	5.10713
AK5	-1.80688	1.0516	-6.50808	9.80087e-05	0.00329344	1.38421
C1orf64	-1.78908	0.162891	-7.39173	3.59462e-05	0.0016728	2.44907
FUT1	-1.78895	0.92639	-2.50033	0.0332119	0.148568	-4.69114
AIG1	-1.78329	0.740035	-4.45582	0.00148703	0.0205763	-1.49637
ANKRD35	-1.75089	0.873447	-5.292	0.000457398	0.00940772	-0.250927
C11orf52	-1.73403	0.0484882	-5.14325	0.000559988	0.0107235	-0.465251
FOXC2	-1.73094	1.07894	-24.121	1.16585e-09	8.2774e-07	12.7473
MT1M	-1.7242	0.240148	-3.03372	0.0137477	0.0876192	-3.80514
GLOD5	-1.7087	1.27088	-3.958	0.0031466	0.0337773	-2.28239
NICN1	-1.70104	0.48793	-8.67954	9.66987e-06	0.000689254	3.83842
EGFLAM	-1.6981	0.844415	-5.43791	0.000376196	0.00809744	-0.0437735
ABCC8	-1.68932	1.99948	-2.55409	0.030378	0.140889	-4.60277
LOC440335	-1.66041	1.75136	-4.02265	0.0028492	0.0316137	-2.17862
KCNC2	-1.65983	1.06208	-3.66258	0.00498783	0.045458	-2.76215
CTSZ	-1.65615	0.514066	-2.30028	0.0462623	0.183997	-5.01654
BGN	-1.65453	0.263076	-26.0681	5.74419e-10	5.31656e-07	13.3514
MTRNR2L2	-1.64819	3.28587	-3.06037	0.0131597	0.0851912	-3.76064
SMR3B	-1.6385	0.880311	-3.64379	0.00513813	0.0461495	-2.79296
ISLR	-1.62295	1.73014	-2.43073	0.0372755	0.15885	-4.80503
SLC5A1	-1.61517	1.15823	-2.69061	0.0242219	0.12386	-4.37702
CST6	-1.59527	1.42196	-3.63312	0.0052255	0.046647	-2.81046
MIR497HG	-1.59356	1.51863	-3.74535	0.00437897	0.0414128	-2.62687
PCP2	-1.57332	2.23581	-2.4689	0.0349894	0.153512	-4.74265
HOXC9	-1.57193	0.0371777	-2.78095	0.0208552	0.113992	-4.22686
PIGR	-1.5645	1.15109	-9.35452	5.16327e-06	0.000417574	4.49909
SHISA6	-1.56233	0.558714	-2.4591	0.0355627	0.154936	-4.75869
OLFM4	-1.56095	1.53629	-3.49794	0.00647822	0.0541803	-3.033
SELM	-1.5526	1.9236	-3.35391	0.00816349	0.0631581	-3.27154
ZNF524	-1.53038	0.306855	-5.64902	0.000285031	0.00677058	0.250582
EMP1	-1.51847	0.92974	-5.28631	0.000460924	0.00945688	-0.259063
CHRDL2	-1.51557	0.33715	-7.27326	4.09077e-05	0.00185351	2.31191
LOC389033	-1.50608	0.901668	-5.4807	0.00035544	0.00774846	0.0164061
ABCA13	-1.50323	0.441621	-2.29836	0.0464091	0.184353	-5.01963
DHRS12	-1.49544	0.95139	-3.96996	0.00308918	0.033586	-2.26315
MXRA8	-1.48449	0.0108201	-7.52068	3.12809e-05	0.00152602	2.59649
FTO	-1.48077	0.952884	-3.13293	0.0116866	0.0792102	-3.63951
GADD45B	-1.47665	1.18967	-6.6021	8.77027e-05	0.00308255	1.50222
ABCC11	-1.44447	0.970432	-2.93804	0.0160898	0.0972629	-3.96492
TCN1	-1.4362	1.12189	-2.43183	0.0372078	0.15885	-4.80324
HOXA9	-1.43459	0.152072	-2.55856	0.0301531	0.1404	-4.59539
BATF	-1.41883	2.79396	-2.84388	0.0187942	0.106719	-4.12204
LIN7A	-1.40963	0.552707	-2.52964	0.0316352	0.144475	-4.64299
CXCL2	-1.39686	2.36762	-4.26743	0.00196663	0.024378	-1.79018
ARC	-1.39575	0.494705	-6.73381	7.51976e-05	0.00273535	1.66561
LOC100506310	-1.38399	0.93718	-3.74521	0.00437991	0.0414128	-2.6271
PLCD4	-1.38225	0.354577	-2.56202	0.0299806	0.140145	-4.58969
SPATA4	-1.37888	1.33526	-2.51253	0.0325464	0.146705	-4.67111
DMPK	-1.3725	0.887028	-6.66814	8.11703e-05	0.00288952	1.58444
LOC100507372	-1.36603	0.628226	-3.07595	0.0128281	0.0838758	-3.73462
FAM174B	-1.35995	0.917786	-3.13875	0.0115759	0.0788762	-3.62979
MFSD7	-1.35829	1.41125	-4.48803	0.00141835	0.0199787	-1.4466
TRIM74	-1.34336	1.91442	-2.97894	0.0150424	0.0928174	-3.89663
RRAD	-1.33072	0.801147	-4.42126	0.00156468	0.021297	-1.54992
ITIH4	-1.33065	0.584453	-3.00058	0.0145165	0.0907782	-3.86048
HSPB2	-1.33057	0.723102	-2.559	0.0301314	0.1404	-4.59468
CHI3L1	-1.31782	0.258872	-3.35575	0.00813924	0.0631581	-3.26847
TMC4	-1.30622	1.44227	-3.36267	0.00804896	0.0627202	-3.25699
SIGLEC15	-1.28575	1.56975	-2.3122	0.0453591	0.181393	-4.99733
SAA1	-1.28262	1.05814	-4.02242	0.00285017	0.0316137	-2.17898
ATP5I	-1.26937	0.268061	-3.49032	0.00655763	0.0543736	-3.04559
C19orf21	-1.26233	0.46307	-2.69023	0.0242369	0.123861	-4.37764
ZNF213	-1.25817	0.910534	-6.44854	0.000105212	0.00343693	1.30887
LCE3E	-1.25714	1.62147	-4.40286	0.00160776	0.0216359	-1.57848
YIPF1	-1.24778	0.47933	-3.41827	0.00736005	0.0590648	-3.16478
SIGIRR	-1.24624	0.0401982	-3.11808	0.0119735	0.0801765	-3.66429
MAST4-AS1	-1.24483	0.251213	-3.90316	0.00342457	0.035451	-2.37076
CLCA2	-1.23964	0.582179	-2.71734	0.023172	0.120942	-4.33264
ME3	-1.21848	0.238106	-12.9604	3.09209e-07	5.85388e-05	7.41783
ARHGAP39	-1.21145	1.37915	-3.20852	0.0103317	0.0731612	-3.51344
B3GNT8	-1.20794	1.14806	-2.75348	0.0218255	0.117227	-4.27257
SERHL2	-1.19859	0.94845	-8.1706	1.59361e-05	0.000976086	3.31071
LOC100506689	-1.19741	1.27344	-2.32418	0.0444699	0.178867	-4.97801
PTPN21	-1.18939	0.394581	-5.30155	0.000451543	0.00937871	-0.237277
CAPN13	-1.18198	1.24527	-2.81516	0.0197077	0.109387	-4.16989
XBP1	-1.17762	0.946327	-2.95577	0.0156269	0.0953643	-3.93532
TAT	-1.16762	0.625802	-12.5147	4.20517e-07	6.57739e-05	7.10383
IGFALS	-1.15987	0.57763	-4.73762	0.000988224	0.0155613	-1.0657
ZFP2	-1.14396	1.10285	-2.40292	0.0390342	0.163775	-4.85035
CYB5R1	-1.13054	0.612991	-2.40032	0.0392025	0.163934	-4.85458
CLEC3B	-1.1264	0.299281	-2.89032	0.017407	0.102115	-4.04458
WFDC2	-1.12571	2.05815	-2.40107	0.0391539	0.163934	-4.85336
WNT4	-1.12562	1.39295	-2.56753	0.0297079	0.139339	-4.58062
FAM3D	-1.11735	0.779266	-5.12114	0.00057724	0.0109531	-0.497371
CHRNA10	-1.11541	0.493543	-4.95772	0.000723976	0.0126963	-0.736998
ANXA8L2	-1.11363	0.133128	-2.50604	0.032899	0.147688	-4.68178
LOC100130890	-1.10906	0.569436	-5.98073	0.000186586	0.00506212	0.70036
RPH3AL	-1.1006	0.596719	-2.68207	0.024567	0.124935	-4.39118
TTC21A	-1.09355	0.644132	-2.71434	0.0232875	0.12128	-4.33762
SNAPC2	-1.08737	0.167877	-3.93499	0.00326023	0.0345328	-2.31943
LRRC56	-1.08128	1.03643	-2.67395	0.0249	0.126109	-4.40465
ATP2C2	-1.08106	0.187157	-4.04112	0.00276977	0.0311258	-2.14905
SLC25A23	-1.07741	0.103538	-5.20584	0.000514084	0.0101552	-0.374687
C19orf46	-1.07667	1.93369	-2.97698	0.015091	0.0929586	-3.8999
VWA5A	-1.06802	0.336509	-4.74697	0.000975111	0.0154718	-1.0516
EFNB2	-1.05804	0.477752	-7.51932	3.13266e-05	0.00152602	2.59494
TMEM53	-1.05597	0.15977	-3.23899	0.00983244	0.070858	-3.46267
PLOD1	-1.04754	0.899419	-10.7351	1.5961e-06	0.000188705	5.72688
SPAG17	-1.03536	0.469388	-3.03733	0.0136665	0.0874361	-3.79911
PRRG2	-1.0336	0.734095	-8.63535	1.00891e-05	0.000709988	3.79364
FAM155B	-1.03126	0.267175	-3.10121	0.0123085	0.0817037	-3.69245
SLC7A4	-1.01672	0.667355	-4.36901	0.0016904	0.0222098	-1.63119
ZNF300P1	-1.00939	0.357116	-2.93199	0.0162512	0.0976332	-3.97503
SEPW1	-1.00668	0.788895	-3.46814	0.00679442	0.0556514	-3.08224
C2CD4B	-1.0055	1.57647	-4.09507	0.002551	0.0294728	-2.06294
FAM84B	1.0001	0.832056	2.55906	0.0301284	0.1404	-4.59458
GDAP2	1.00025	0.0345372	3.07539	0.0128398	0.083887	-3.73556
OSM	1.00055	0.883294	2.69238	0.0241509	0.123649	-4.37408
ZNF561	1.00081	0.568218	3.08874	0.0125622	0.0826563	-3.71326
RFX3	1.00109	0.0905997	4.3855	0.0016496	0.0219157	-1.6055
CHPF	1.00435	0.678033	12.2479	5.07893e-07	7.55491e-05	6.91035
LAMTOR3	1.00574	0.136961	3.6048	0.00546519	0.0481747	-2.85696
BCL2L14	1.00686	0.728575	2.36102	0.0418396	0.171265	-4.91841
RNFT1	1.00921	0.140038	3.4984	0.0064735	0.0541803	-3.03224
TM9SF3	1.00968	0.958766	3.23898	0.00983249	0.070858	-3.46268
SNHG10	1.01094	0.310092	2.46037	0.035488	0.154772	-4.75661
AZI2	1.01174	0.117993	2.72563	0.0228561	0.12011	-4.31887
FRAT2	1.01209	0.295956	2.97198	0.0152156	0.0931955	-3.90825
RAB9BP1	1.01398	0.236586	2.50999	0.0326841	0.147108	-4.67529
B4GALT2	1.01437	0.148824	17.1167	2.60144e-08	9.85e-06	9.88304
IL6ST	1.01442	1.51008	2.70578	0.0236205	0.122134	-4.35185
SOCS3	1.01489	0.185739	9.1421	6.26467e-06	0.000483192	4.29578
ZNF493	1.01651	0.0683885	6.0463	0.000171895	0.00483744	0.787449
SPIRE1	1.01698	0.491311	2.52668	0.0317915	0.14495	-4.64787
SRRM3	1.01868	0.624063	2.66128	0.0254286	0.127632	-4.42564
GALE	1.02112	0.477873	11.0335	1.25982e-06	0.000159005	5.97269
CLN6	1.0214	0.47572	12.6893	3.72366e-07	6.55399e-05	7.22819
ATG12	1.02164	0.733543	2.29748	0.0464765	0.184532	-5.02104
ZNF326	1.02457	0.467054	3.54084	0.0060498	0.0518466	-2.96223
ZBTB2	1.02633	0.278106	4.41597	0.00157692	0.0214287	-1.55812
C10orf118	1.02684	0.632236	3.09422	0.0124501	0.0821135	-3.70412
CCAR1	1.02771	1.15925	8.59664	1.04727e-05	0.00072097	3.75426
PLEK2	1.02904	0.462839	6.87396	6.39888e-05	0.00247919	1.83702
TMTC3	1.02941	0.166483	2.74334	0.0221953	0.118289	-4.28944
POSTN	1.02982	0.256533	18.2458	1.46414e-08	6.38861e-06	10.4357
PEX13	1.02982	1.17965	2.30658	0.0457826	0.182714	-5.00639
KIAA0355	1.03012	0.243021	6.13226	0.000154504	0.00442968	0.900729
EZR	1.03174	0.845784	3.11974	0.0119411	0.0800358	-3.66152
NAAA	1.03276	0.395816	6.74671	7.40811e-05	0.00271867	1.6815
ZZZ3	1.03277	1.23349	3.81476	0.00392863	0.0387743	-2.51392
PPP1CB	1.03338	0.162205	5.85726	0.000218083	0.00558964	0.534736
SRSF11	1.03582	0.637454	3.12611	0.0118175	0.0795794	-3.65089
SLCO5A1	1.03672	0.187526	2.85232	0.0185339	0.10589	-4.10796
SLC25A10	1.03717	0.435908	13.1615	2.70008e-07	5.437e-05	7.55582
ETV6	1.0398	0.250291	3.96205	0.00312703	0.0337773	-2.27587
BRWD1	1.04087	0.0603907	7.01384	5.45931e-05	0.00222922	2.00563
ABT1	1.04181	0.852058	6.00757	0.000180414	0.00498521	0.736079
KIAA1107	1.04273	0.165369	3.43755	0.00713575	0.0576295	-3.13285
TRAF6	1.04581	0.293257	5.22337	0.000501965	0.0100524	-0.349422
YIPF6	1.04937	0.207118	2.97423	0.0151593	0.0930562	-3.90449
PDZRN3	1.05019	0.148563	2.5137	0.0324835	0.146705	-4.6692
LSM3	1.05031	0.146288	3.26647	0.0094035	0.0687115	-3.4169
ERCC6	1.05058	0.543778	4.82861	0.000868205	0.0143801	-0.928989
ZNF383	1.05089	0.159072	2.90009	0.0171286	0.101264	-4.02827
WDR26	1.05102	0.502516	5.87512	0.000213192	0.00550086	0.558822
ZDHHC17	1.05106	0.0478913	6.99359	5.58551e-05	0.00226229	1.98137
TRIM39	1.05573	0.532917	3.57152	0.00576162	0.0501508	-2.91169
VPS26A	1.05576	0.678524	5.60118	0.000303368	0.00701959	0.18443
ZMYM4	1.0562	0.664761	4.4379	0.00152675	0.020952	-1.52411
PROSER1	1.05694	0.753889	6.80309	6.94103e-05	0.00264013	1.75066
ZNF430	1.05866	0.19076	4.50685	0.00137978	0.0198109	-1.41757
TAP1	1.06305	0.423662	3.4036	0.00753569	0.0599544	-3.1891
CDC27	1.06414	0.293398	4.42466	0.00155684	0.021225	-1.54464
MIER1	1.06575	0.0221953	4.78159	0.000928138	0.0149345	-0.999484
DMXL1	1.06675	0.65467	2.38516	0.0402001	0.166766	-4.87924
OR7E47P	1.06752	1.10978	2.7146	0.0232776	0.12128	-4.3372
CDKL3	1.06756	0.498884	3.96586	0.00310875	0.0336748	-2.26974
KIAA1383	1.0679	0.629614	3.68231	0.00483506	0.0445039	-2.72985
HPGDS	1.06833	0.844818	3.23374	0.00991658	0.0712357	-3.47141
ZNF658	1.06874	0.34336	2.81715	0.019643	0.109376	-4.16657
SIPA1L3	1.06913	0.331105	7.20575	4.40662e-05	0.00196295	2.23299
HELB	1.06946	0.844184	2.62564	0.0269771	0.132334	-4.48465
RPE	1.06961	0.66327	4.03313	0.00280384	0.0312637	-2.16184
ARMCX2	1.07087	0.602625	2.53603	0.0313017	0.14366	-4.63248
KPNA4	1.07336	0.989779	3.40715	0.00749279	0.0597272	-3.18321
NADKD1	1.07493	0.298277	2.29059	0.0470092	0.185582	-5.03214
TCEANC	1.07621	0.593353	10.3571	2.17205e-06	0.000241243	5.40588
RGPD2	1.07793	0.255154	5.04675	0.00063963	0.0116334	-0.605984
RCAN3	1.07831	0.665835	7.48632	3.24555e-05	0.00157171	2.5574
KIF13A	1.07882	0.320112	3.08911	0.0125546	0.0826563	-3.71265
SPIN1	1.07977	0.126653	2.61085	0.0276475	0.133664	-4.50911
SLC12A2	1.08035	1.14874	2.57056	0.0295587	0.138874	-4.57561
FANCF	1.08285	0.37977	2.33785	0.0434754	0.176314	-4.95592
LMBRD1	1.08353	0.786761	4.22957	0.00208154	0.0253811	-1.84978
UBE2D2	1.08365	0.617308	3.48515	0.00661203	0.0546954	-3.05413
ELOVL7	1.08538	0.011237	2.39588	0.0394924	0.164815	-4.86181
CAMP	1.08791	0.587264	2.41088	0.0385225	0.162231	-4.83739
MAGT1	1.08795	0.457005	2.88634	0.0175217	0.102497	-4.05122
GIN1	1.09124	0.693159	2.44687	0.0362914	0.15688	-4.77868
OR7E156P	1.09231	1.2726	3.12739	0.0117928	0.0794771	-3.64875
GABPA	1.0925	0.137839	2.43658	0.0369159	0.15865	-4.79549
DOK3	1.09256	0.112086	3.27211	0.00931797	0.068488	-3.40752
ZNF726	1.09421	1.01591	2.61162	0.0276122	0.133664	-4.50784
OSTF1	1.09471	0.796961	2.69667	0.0239797	0.123227	-4.36696
C20orf111	1.09497	1.16027	7.98441	1.92491e-05	0.00109892	3.11087
ATP6V0E1	1.0953	0.304129	2.82531	0.0193799	0.108418	-4.15298
SPATA7	1.09623	0.493181	2.50385	0.0330184	0.148032	-4.68536
FAM200A	1.09677	0.0620682	4.3197	0.00181893	0.0232744	-1.70819
ADAP2	1.09878	0.0211994	2.36497	0.0415664	0.170734	-4.912
MAP4K3	1.1003	0.582233	3.00525	0.0144058	0.0904295	-3.8527
AHCYL2	1.10038	0.050074	5.94038	0.000196301	0.00519106	0.646464
PQLC3	1.10068	1.60006	2.70023	0.0238387	0.122806	-4.36106
CLASP2	1.10077	0.293312	4.43498	0.00153333	0.0209731	-1.52863
ATE1	1.10116	0.368415	7.31729	3.89812e-05	0.001794	2.36309
FGD6	1.10297	1.22607	2.88392	0.0175917	0.102529	-4.05525
RASA2	1.10323	0.226355	4.55647	0.00128339	0.0187555	-1.3413
NDUFB5	1.10604	0.0469944	2.61143	0.0276208	0.133664	-4.50815
LOC202025	1.1125	0.926144	2.98186	0.0149704	0.0924414	-3.89176
UHMK1	1.11523	0.264301	6.50771	9.80519e-05	0.00329344	1.38374
LINC00266-1	1.11632	0.625025	2.46719	0.0350888	0.153512	-4.74545
QSER1	1.11983	0.123536	4.7976	0.000907252	0.0147606	-0.975452
ZNF432	1.12016	0.707994	6.39389	0.000112332	0.00358517	1.23932
RBM18	1.13078	1.09709	3.24107	0.00979915	0.0707952	-3.45919
ZNF425	1.13672	1.02829	2.35107	0.042534	0.173174	-4.93452
RP2	1.13753	0.00269382	2.91329	0.0167598	0.0998634	-4.00624
OTUD6A	1.13763	1.82861	2.832	0.0191669	0.107733	-4.14184
RAD23B	1.13948	0.00709175	4.4486	0.00150289	0.0207269	-1.50753
TERF1	1.14183	0.0785365	3.67765	0.00487073	0.0447828	-2.73748
CAPN5	1.14333	0.576505	16.8784	2.95042e-08	1.06856e-05	9.76087
SFMBT1	1.14446	0.0733786	3.02581	0.0139274	0.0886968	-3.81836
ATRX	1.14565	0.302738	4.99202	0.000690145	0.0123103	-0.68639
C2orf63	1.1458	0.432421	3.27229	0.00931521	0.068488	-3.40722
DCAF17	1.14633	1.37954	3.13543	0.0116389	0.0789509	-3.63533
CD1C	1.14788	0.0498194	2.30318	0.046041	0.183591	-5.01187
GOLPH3L	1.14824	1.35299	2.28998	0.0470562	0.185582	-5.03311
HSF2	1.14934	0.0531048	3.05119	0.0133594	0.0859114	-3.77597
RTCD1	1.14957	0.00942331	5.89088	0.000208972	0.00545684	0.580048
MDM4	1.14985	0.604348	6.35761	0.000117348	0.00369576	1.19291
HIPK1	1.15286	0.0158499	6.89938	6.2158e-05	0.00244234	1.86785
PAK2	1.15365	0.455459	3.91972	0.00333802	0.0349307	-2.34405
RBCK1	1.15393	0.295898	12.495	4.26385e-07	6.57739e-05	7.08965
SAMD12	1.15459	0.00777566	3.75383	0.00432115	0.0413262	-2.61305
RASSF3	1.15513	0.512111	5.67124	0.000276928	0.00662877	0.281182
SCOC	1.15561	0.25498	3.40781	0.00748485	0.0597272	-3.18212
BMP2K	1.15688	0.34878	2.45742	0.0356618	0.155054	-4.76143
PDLIM5	1.15788	0.612297	2.57164	0.0295059	0.138803	-4.57384
CXorf23	1.15834	0.63155	3.81591	0.00392156	0.0387504	-2.51204
DSCAML1	1.16328	0.324383	2.9338	0.0162027	0.0976332	-3.972
C6orf228	1.16336	0.058895	4.38894	0.0016412	0.0218658	-1.60013
EXOSC2	1.16363	0.489762	4.74713	0.000974881	0.0154718	-1.05136
TYW5	1.16398	0.553799	4.72188	0.00101073	0.0158856	-1.08946
GALNT1	1.16518	0.227502	2.44751	0.0362532	0.1568	-4.77764
FOXJ3	1.16744	0.102493	6.83474	6.69298e-05	0.00258114	1.78931
TMEM50B	1.16745	0.454069	3.20075	0.0104631	0.0733942	-3.52639
TTC5	1.16852	0.178132	4.2369	0.00205875	0.0251827	-1.83823
TIGD2	1.16892	0.0750127	2.5269	0.0317794	0.14495	-4.6475
MTMR3	1.17029	0.319565	4.48392	0.00142691	0.020003	-1.45293
KIAA1432	1.1713	0.497206	4.27519	0.00194391	0.0241683	-1.77799
C12orf4	1.1736	0.361853	3.03569	0.0137034	0.087508	-3.80186
EPC1	1.17382	1.21632	4.35203	0.00173352	0.0226691	-1.65766
PPP1R8	1.17546	0.23319	5.77415	0.000242506	0.00604812	0.422054
EIF2C4	1.17712	0.483762	8.0405	1.8178e-05	0.00106636	3.17146
ZBED5	1.17714	0.302143	7.41116	3.51968e-05	0.00166585	2.47141
DGKE	1.17729	0.116978	4.9181	0.000765281	0.0132532	-0.795656
AHDC1	1.17861	0.204038	3.12975	0.0117474	0.0793958	-3.64482
FAM76B	1.17905	0.437488	4.08526	0.00258938	0.0298391	-2.07858
AMN1	1.17937	0.84395	3.23114	0.00995851	0.0712667	-3.47574
FAM206A	1.18055	0.386916	2.76213	0.0215152	0.116302	-4.25818
SRSF8	1.18223	0.332284	6.01863	0.000177935	0.00495292	0.750775
LOC440434	1.18237	0.271422	3.45872	0.00689767	0.056111	-3.09782
CNNM4	1.18447	0.157399	2.30998	0.045526	0.181799	-5.00091
MAPK8	1.18547	1.41143	4.28301	0.00192133	0.023995	-1.76571
KLHDC1	1.18716	0.520261	3.65696	0.00503233	0.0455645	-2.77137
TOR1AIP2	1.18762	0.839154	4.24439	0.00203573	0.0250113	-1.82643
TLR3	1.18776	0.520975	2.53878	0.0311595	0.143372	-4.62797
COX17	1.18931	0.287688	4.31279	0.00183778	0.0233721	-1.71903
FBXO3	1.18972	0.319444	5.47896	0.000356262	0.00774846	0.0139561
COL21A1	1.19077	0.179073	4.33096	0.00178871	0.0230293	-1.69059
DSC2	1.19124	0.63186	7.0615	5.17445e-05	0.00216599	2.06251
CD2AP	1.19144	1.42128	2.90407	0.0170165	0.100888	-4.02162
NAA30	1.19538	0.612942	2.90518	0.0169855	0.100798	-4.01978
MED13L	1.19702	0.361909	7.18039	4.53207e-05	0.00198695	2.2032
ZDHHC21	1.19849	0.228883	6.7778	7.14648e-05	0.0026576	1.71968
DZANK1	1.19929	0.665779	3.87259	0.00359071	0.0364925	-2.42018
POU2F2	1.20272	0.473022	5.49467	0.000348934	0.00766918	0.0359959
PGGT1B	1.20278	0.243655	3.20418	0.0104049	0.073389	-3.52067
OCIAD2	1.20347	0.553658	2.54899	0.0306357	0.141539	-4.61115
MDM1	1.20381	0.146919	4.83469	0.000860761	0.0143403	-0.919894
ARHGAP26	1.20788	0.173931	5.10912	0.000586862	0.0110407	-0.514871
FAM98A	1.20984	0.079704	3.28937	0.00906095	0.0673908	-3.3788
ZNF529	1.21053	0.759849	3.61435	0.00538312	0.0476023	-2.84127
GNAI3	1.2108	0.595636	3.8526	0.00370394	0.0371285	-2.45255
CNBP	1.21178	0.202694	7.61715	2.82239e-05	0.00145292	2.7055
MTHFD2L	1.21428	0.185801	3.52558	0.00619871	0.052641	-2.98739
CLIP1	1.21562	0.356816	3.46304	0.00685013	0.0559427	-3.09067
IRF5	1.21665	0.274446	3.81887	0.00390354	0.0386182	-2.50725
HECA	1.21851	1.77504	3.13913	0.0115687	0.0788762	-3.62916
ZNF431	1.22042	0.113634	4.39012	0.00163835	0.0218658	-1.5983
SETX	1.2209	0.183745	5.70475	0.00026517	0.00643916	0.327226
EID2	1.22103	0.289408	3.53423	0.00611385	0.0523416	-2.97312
CEBPZ	1.222	0.0134111	8.34821	1.33501e-05	0.0008688	3.49789
C18orf25	1.2252	0.453313	8.9487	7.49471e-06	0.000562441	4.10705
C14orf129	1.22553	0.911446	2.64501	0.0261242	0.129764	-4.45259
MXD1	1.22612	1.1928	3.8723	0.0035923	0.0364925	-2.42064
ZNF319	1.23057	0.171961	9.41311	4.89822e-06	0.000408022	4.55445
BCLAF1	1.23106	0.0389653	4.37742	0.00166944	0.0221088	-1.61807
OBFC2A	1.23131	0.912778	2.31879	0.0448674	0.18007	-4.9867
NUPL1	1.23218	0.244419	5.63733	0.000289398	0.00684524	0.234446
FBXO11	1.2347	0.277157	3.01694	0.0141316	0.0896544	-3.83316
CDKN2AIP	1.23651	1.99032	2.52263	0.0320055	0.145607	-4.65452
MDM2	1.23782	0.118164	5.57412	0.000314303	0.0071927	0.146863
RAB33B	1.23982	1.73871	3.00667	0.014372	0.0902857	-3.85031
FRY	1.24059	1.80487	2.38123	0.0404624	0.167438	-4.88562
AKIRIN1	1.24307	0.419914	3.51778	0.00627627	0.0531314	-3.00025
PDK3	1.24317	0.0537954	4.6767	0.00107844	0.0164235	-1.15788
BRP44L	1.24447	0.128349	3.85519	0.00368905	0.0370238	-2.44835
ETNK1	1.24664	0.80678	3.18657	0.0107074	0.074701	-3.55002
TAB3	1.24742	0.56179	3.06685	0.0130207	0.0845384	-3.74982
NMD3	1.24759	0.307248	9.68172	3.86025e-06	0.000345762	4.80437
ZNF708	1.24955	0.822882	8.62984	1.01427e-05	0.000709988	3.78805
RPS6KB1	1.25042	0.0232513	4.19254	0.00220086	0.0265079	-1.90824
CCDC6	1.25214	0.82332	5.55088	0.000324032	0.00733787	0.114523
SCRN3	1.2527	0.694819	2.82907	0.0192597	0.108036	-4.14671
DDX58	1.25346	1.82683	2.53709	0.0312466	0.143486	-4.63074
EPC2	1.25455	0.44164	11.3761	9.66697e-07	0.00012988	6.2471
HCFC2	1.25713	1.18797	4.97421	0.000707491	0.0125392	-0.712642
PPP1R2	1.25793	0.463887	3.62711	0.00527547	0.0468706	-2.82033
RICTOR	1.25993	0.125481	3.23795	0.00984902	0.0709096	-3.4644
TMBIM4	1.26269	0.144057	3.19999	0.0104761	0.0733942	-3.52766
LOC100128822	1.2629	0.030323	2.25933	0.0494996	0.191337	-5.08232
KIAA1377	1.26371	1.07151	2.33077	0.0439875	0.177689	-4.96736
GAPT	1.26482	0.835437	4.82517	0.000872438	0.0143899	-0.934126
TBC1D12	1.26541	0.253052	5.24379	0.00048823	0.00983655	-0.320036
FKBP4	1.26648	0.0839186	12.5026	4.24114e-07	6.57739e-05	7.09512
UBQLNL	1.26839	0.100987	6.50833	9.79791e-05	0.00329344	1.38453
AP1AR	1.26843	0.0227565	3.46877	0.00678753	0.0556498	-3.08119
TIFA	1.26888	0.01296	6.07878	0.000165087	0.00469343	0.830366
CHPF2	1.27012	0.169958	11.1307	1.16782e-06	0.00014966	6.05135
TIMM9	1.27214	0.0602311	6.22805	0.000137345	0.00411017	1.02577
PRKRA	1.27271	0.0671683	4.66439	0.00109772	0.0165953	-1.17657
IKZF2	1.27591	0.571012	11.6647	7.7754e-07	0.000106179	6.47209
IRF2	1.27776	0.412373	11.8854	6.60377e-07	9.32363e-05	6.64045
EVI5	1.28022	0.778854	3.93452	0.00326258	0.0345328	-2.32019
TMEM39A	1.28082	0.0988555	3.45628	0.00692466	0.0562207	-3.10185
ZNF486	1.28212	0.163844	2.85262	0.0185248	0.10589	-4.10746
ROCK1P1	1.2823	0.254809	5.03897	0.000646556	0.0117338	-0.617378
SAMD8	1.28369	1.61562	3.9441	0.00321473	0.0342688	-2.30476
FCGR2B	1.2849	0.626661	4.43067	0.0015431	0.0210721	-1.53531
HEATR5A	1.28809	1.53815	2.29552	0.0466274	0.184853	-5.0242
GPCPD1	1.28885	0.543699	2.28345	0.0475665	0.186724	-5.04361
ZMPSTE24	1.2892	0.155705	2.46118	0.0354403	0.154645	-4.75528
FCGR1B	1.29221	0.182384	2.64057	0.0263174	0.130413	-4.45995
PPP6C	1.29704	1.03334	3.9272	0.00329964	0.0348152	-2.33198
TFAM	1.30089	0.184117	4.51744	0.00135859	0.0195797	-1.40127
JPX	1.30847	0.610946	3.85818	0.00367195	0.0369412	-2.44351
PPP2R3A	1.3096	1.19551	2.41315	0.0383782	0.162127	-4.8337
KLHL15	1.31005	0.323837	4.78266	0.000926729	0.0149345	-0.997879
XRN1	1.31022	0.161557	6.32103	0.000122652	0.00378268	1.14596
BCAS2	1.31174	0.466354	13.8734	1.69534e-07	3.9504e-05	8.02721
ANKRD13C	1.31398	0.994358	2.64193	0.0262582	0.130197	-4.4577
DNM3	1.31439	1.32562	2.26456	0.0490735	0.190397	-5.07392
MON2	1.31527	0.235001	5.94167	0.000195982	0.00519106	0.648188
JARID2	1.31672	1.7611	3.1135	0.0120636	0.080585	-3.67194
DAAM1	1.31689	0.950793	3.61191	0.00540398	0.0477361	-2.84528
MEX3C	1.32041	0.773278	5.51322	0.000340496	0.00758379	0.0619557
MED24	1.3207	0.895382	6.99214	5.59463e-05	0.00226229	1.97963
PDLIM4	1.32366	0.444056	4.10273	0.00252146	0.0291719	-2.05075
DNAJB4	1.32569	1.04847	2.99436	0.0146657	0.091363	-3.87087
KIAA1468	1.32649	0.282796	8.14685	1.63217e-05	0.000985213	3.28542
IL28RA	1.32709	0.189716	4.68858	0.00106017	0.0163859	-1.13986
DCTN6	1.32835	0.105997	2.94577	0.0158863	0.0965226	-3.95201
ZNF527	1.32932	0.987832	2.43549	0.0369827	0.15865	-4.79727
ZNF718	1.32944	0.812649	3.08129	0.0127164	0.0833418	-3.72571
ARL4C	1.33041	0.369504	2.53889	0.0311534	0.143372	-4.62777
CEBPB	1.33087	0.0100247	4.88317	0.000803805	0.0136187	-0.847563
RAPGEF6	1.33225	0.0738203	3.95873	0.00314304	0.0337773	-2.2812
LRRC4	1.33569	0.62357	2.82655	0.01934	0.108341	-4.15091
DDX20	1.34247	0.120202	5.63293	0.00029106	0.00684524	0.22837
CEP120	1.34452	0.181914	4.81984	0.000879054	0.0144428	-0.942106
TC2N	1.34525	3.53729	2.58266	0.0289711	0.137275	-4.55565
S100A12	1.34607	1.17686	2.87968	0.0177152	0.10305	-4.06232
C6orf115	1.34624	0.625965	2.8914	0.0173758	0.102074	-4.04277
RAB2B	1.34711	1.14958	3.29787	0.00893715	0.0669961	-3.36466
ARL5B	1.35615	0.500929	3.97372	0.00307136	0.0334874	-2.2571
C4orf19	1.35649	0.759122	2.79571	0.0203521	0.112125	-4.20229
KIAA0240	1.35665	0.536268	4.92922	0.000753439	0.0131026	-0.779171
C1orf162	1.35839	1.04953	2.50783	0.0328012	0.147455	-4.67883
BLZF1	1.35985	0.0990262	3.76501	0.00424616	0.0408571	-2.59483
HAUS3	1.35985	0.0996532	3.6019	0.00549032	0.048345	-2.86172
ATP5E	1.36251	0.126082	2.99102	0.0147465	0.0914654	-3.87645
KLHL24	1.3628	0.19884	3.47007	0.0067735	0.0555894	-3.07905
LOC400027	1.36352	0.226385	3.34834	0.00823714	0.0634619	-3.28078
LOC100506710	1.36474	0.756123	5.03002	0.000654638	0.0118325	-0.63052
LOC653160	1.36474	0.644098	3.38414	0.00777534	0.0612374	-3.22136
SCYL3	1.36497	1.71969	3.27043	0.00934338	0.068526	-3.41032
C11orf88	1.36595	0.689893	2.51938	0.0321787	0.146035	-4.65986
GALNT4	1.36731	0.657461	3.91939	0.00333969	0.0349307	-2.34457
ZSWIM6	1.36798	0.314748	3.06853	0.012985	0.0844382	-3.74702
STXBP3	1.3746	0.25263	5.70671	0.000264501	0.00643916	0.329907
PRDM2	1.37548	0.337362	10.1136	2.66241e-06	0.000276444	5.1933
LOC550643	1.37654	0.129499	3.49585	0.00649988	0.0542105	-3.03645
FBXO28	1.37663	0.414167	5.3432	0.000426932	0.00902626	-0.177886
FAM126B	1.37993	1.26806	3.1473	0.0114155	0.0781478	-3.61552
SERP1	1.38337	0.216827	5.02848	0.000656034	0.0118325	-0.632774
SMC5	1.385	0.504523	9.2696	5.57579e-06	0.000442346	4.4183
JUND	1.38752	0.781792	6.96856	5.74587e-05	0.00230111	1.95132
LARP1B	1.38998	0.383258	3.935	0.00326017	0.0345328	-2.31941
LOC100507309	1.39018	0.548748	3.16095	0.0111641	0.0768567	-3.59275
TNIK	1.39026	0.90762	3.72118	0.00454825	0.0424266	-2.66631
PPP1R9A	1.39059	0.513138	2.47104	0.0348654	0.153261	-4.73915
SNRPE	1.39367	1.27917	3.74788	0.0043616	0.0414128	-2.62274
PAIP1	1.39412	0.0822998	2.81492	0.0197157	0.109387	-4.1703
FERMT2	1.39638	1.38696	2.37086	0.0411633	0.169328	-4.90245
PRPF38B	1.39655	0.343885	4.24144	0.00204477	0.0250853	-1.83108
MCART1	1.39712	0.417861	2.83863	0.0189578	0.107209	-4.13078
TCEB1	1.40058	0.513554	3.79553	0.00404831	0.0394876	-2.54517
PEX11B	1.40096	0.643363	2.99127	0.0147406	0.0914654	-3.87605
ALG1	1.40143	0.374563	4.32911	0.00179363	0.023057	-1.69348
ZNF830	1.40289	0.105233	4.49471	0.00140453	0.0199787	-1.43629
PRORSD1P	1.40325	0.0287206	3.08717	0.0125946	0.0828042	-3.71589
ZNF600	1.40356	0.188553	4.11483	0.00247551	0.0288568	-2.03149
STX7	1.40434	0.695638	2.7936	0.0204232	0.112442	-4.2058
PPP3CB	1.4044	0.333499	8.28771	1.41754e-05	0.000908314	3.4345
MAP3K8	1.40537	2.20166	2.97284	0.0151942	0.0931327	-3.90682
ZNF627	1.4055	0.711246	3.78336	0.00412596	0.0400573	-2.56495
UBR3	1.40692	0.524	3.74541	0.00437854	0.0414128	-2.62677
SLC31A2	1.40785	2.03833	3.45138	0.00697925	0.0566087	-3.10996
RAB30	1.41397	0.526028	4.66154	0.00110223	0.0166332	-1.18089
ZNF595	1.41662	1.21942	2.84325	0.0188137	0.106756	-4.12308
ZBTB10	1.41753	1.27127	8.35611	1.32463e-05	0.0008688	3.50614
TTC30A	1.41775	0.349198	2.99465	0.0146588	0.091363	-3.87039
LOC100653030	1.41949	0.687596	3.87041	0.0036029	0.0365556	-2.42371
CSRNP2	1.42076	0.604154	2.9732	0.015185	0.0931327	-3.90621
TRMT1L	1.42378	0.287337	3.20344	0.0104174	0.0733942	-3.52191
CD46	1.42433	0.982069	3.00286	0.0144624	0.0905803	-3.85669
CBLL1	1.42444	0.996853	3.47111	0.00676223	0.0555517	-3.07733
SMARCE1	1.42453	0.0605937	4.07766	0.00261953	0.0300147	-2.09069
HIST1H3J	1.42867	0.294551	2.47184	0.0348194	0.153225	-4.73784
GLO1	1.43194	0.24335	3.15522	0.0112689	0.0775147	-3.60232
BAZ2B	1.43218	2.67775	4.49463	0.00140469	0.0199787	-1.43641
BMS1P1	1.43237	0.3383	4.03868	0.00278012	0.0311269	-2.15295
ISCU	1.43266	0.73393	2.42542	0.0376055	0.159823	-4.8137
STK39	1.43372	0.548969	2.37714	0.0407377	0.168114	-4.89227
HLA-DRA	1.43572	2.03469	2.3436	0.0430637	0.175071	-4.94662
VPS29	1.43703	0.192382	6.47839	0.000101531	0.0033966	1.3467
NET1	1.4396	0.122742	4.46779	0.00146109	0.0203735	-1.47785
C2orf77	1.43989	0.711532	2.92531	0.0164309	0.098467	-3.98617
NANP	1.44222	0.0976289	6.17315	0.000146911	0.00430905	0.954253
PIAS2	1.44276	0.0104255	3.16507	0.0110893	0.0765949	-3.58588
ARMC10	1.44477	0.329761	3.87565	0.00357368	0.0364445	-2.41522
FNBP1L	1.44501	0.606552	2.85989	0.0183035	0.104919	-4.09533
PC	1.44569	0.137043	2.65764	0.0255826	0.128056	-4.43167
ABI1	1.44682	0.895685	6.15664	0.000149926	0.00436099	0.932676
ZXDA	1.44925	0.937493	6.31284	0.000123875	0.00379368	1.13541
HSPB11	1.44943	0.496004	4.2766	0.00193982	0.0241535	-1.77577
GPR137C	1.44959	0.548722	3.04031	0.0135998	0.0870764	-3.79414
FAM13B	1.45095	0.317442	5.18048	0.000532176	0.0103818	-0.411315
PAN3	1.45098	0.0959193	6.73612	7.49963e-05	0.00273535	1.66846
ZNF416	1.45148	0.144511	2.81623	0.0196731	0.109387	-4.16812
ZNF655	1.45206	1.06885	7.8163	2.28955e-05	0.00123844	2.92719
TRIM13	1.45268	0.518789	4.37517	0.00167503	0.0221476	-1.62158
RC3H1	1.45342	0.150871	8.38222	1.29093e-05	0.000867216	3.53337
FGFR1OP2	1.45492	0.0943491	7.61028	2.84306e-05	0.00145292	2.69777
RAP2B	1.45494	0.124091	4.03977	0.00277553	0.0311258	-2.15122
TMEM67	1.45711	0.159048	3.12277	0.0118822	0.0798858	-3.65647
LILRB2	1.45729	0.792868	2.72234	0.022981	0.120397	-4.32434
AP1G1	1.45763	0.0261889	3.86026	0.00366012	0.0369114	-2.44014
LOC439911	1.45804	1.02912	2.49895	0.0332879	0.148731	-4.6934
LOC648987	1.45884	1.08006	2.86171	0.0182486	0.104835	-4.0923
TRIM22	1.46006	1.20288	2.892	0.0173587	0.102045	-4.04177
RAB40B	1.46298	0.410311	2.51713	0.0322989	0.14631	-4.66356
FBXL13	1.46334	1.15594	2.74779	0.0220321	0.117721	-4.28203
TPBG	1.46524	1.20615	3.88601	0.00351676	0.0360771	-2.39848
OTUD1	1.46586	1.26421	5.57759	0.000312877	0.00717978	0.151688
RDH14	1.46589	0.818956	3.7027	0.00468229	0.0433854	-2.6965
KIAA1147	1.46687	0.206761	2.60769	0.0277925	0.13421	-4.51432
KIAA0247	1.47016	0.439255	3.90979	0.00338966	0.0352949	-2.36007
C1orf27	1.47048	1.11392	3.99962	0.00295156	0.0323507	-2.21552
EHD4	1.47299	0.258335	4.18365	0.00223058	0.0267734	-1.92231
SUDS3	1.47609	0.396943	3.87659	0.00356848	0.0364445	-2.4137
C16orf72	1.4792	0.826194	2.89485	0.0172773	0.101926	-4.03701
TET2	1.47983	0.456345	3.39588	0.00762981	0.0605298	-3.20189
RNF2	1.47993	1.14821	5.29243	0.000457133	0.00940772	-0.250313
EIF3H	1.48549	0.324393	5.19389	0.000522525	0.0102657	-0.391936
WDR48	1.48565	0.736447	4.37346	0.00167929	0.0221514	-1.62425
ZNF189	1.48675	0.0726732	7.85092	2.2087e-05	0.00120252	2.96526
SEC22B	1.48743	0.601538	2.8877	0.0174822	0.102338	-4.04894
DUSP18	1.48781	0.148056	5.87229	0.000213959	0.00550086	0.555007
GNB4	1.4892	0.0713597	7.40269	3.55213e-05	0.00167171	2.46168
SACM1L	1.48933	0.00760333	3.49175	0.00654267	0.0543736	-3.04323
MAK	1.49126	1.28928	2.31284	0.0453115	0.181356	-4.9963
ZBTB5	1.49135	0.987143	6.81142	6.87478e-05	0.00262692	1.76085
SP3	1.49261	0.231392	4.49146	0.00141123	0.0199787	-1.4413
KLHL11	1.49688	0.568155	2.66942	0.0250877	0.126655	-4.41215
SNRPB2	1.49691	0.00853276	8.74121	9.11639e-06	0.000660344	3.90059
SNHG5	1.50037	0.625206	2.43177	0.0372116	0.15885	-4.80334
UBQLN1	1.50185	0.886244	3.66077	0.00500213	0.045502	-2.76512
TMPRSS2	1.50189	0.764195	2.43791	0.0368349	0.158407	-4.79332
UBE4A	1.50303	0.231562	4.76736	0.000947148	0.0151726	-1.02089
ZAK	1.5043	0.200768	2.40664	0.038794	0.162962	-4.84429
KIAA1841	1.50593	0.0800396	3.38379	0.00777972	0.0612374	-3.22194
ZNF429	1.50693	0.115005	3.43376	0.00717928	0.0578369	-3.13912
FAM55C	1.50737	0.0304991	3.97997	0.00304201	0.0332109	-2.24707
GTF2B	1.51556	0.0298395	6.54841	9.3435e-05	0.00321617	1.43497
LOC100507431	1.51778	1.77145	2.27775	0.0480165	0.188034	-5.05276
B4GALT1	1.51807	0.549021	8.67834	9.681e-06	0.000689254	3.83721
YPEL5	1.51835	2.50549	4.35338	0.00173006	0.0226594	-1.65556
ZNF187	1.51872	0.23686	4.06265	0.00268018	0.0304168	-2.11465
MNS1	1.52428	0.358762	2.50005	0.0332272	0.148568	-4.6916
ELL2	1.52598	0.734268	3.21842	0.0101666	0.0723827	-3.49693
CXCL8	1.52649	1.75378	3.82749	0.00385147	0.0382866	-2.49325
ZNF461	1.52687	0.113802	3.16332	0.011121	0.0766873	-3.58881
RAB11A	1.52849	0.477785	3.76479	0.00424757	0.0408571	-2.59518
ACTR2	1.53002	0.816104	9.23069	5.77676e-06	0.000453966	4.38107
ZNF100	1.53137	0.634409	5.22153	0.000503224	0.0100524	-0.352075
ZNF714	1.53158	0.352394	4.98146	0.000700373	0.012466	-0.701948
C15orf29	1.53495	0.136882	3.50543	0.00640125	0.053861	-3.02064
CCNL1	1.5386	0.44685	3.57528	0.00572724	0.0500083	-2.90549
GLUL	1.53881	0.71419	3.49892	0.00646815	0.0541803	-3.03139
FAM116A	1.53913	1.82872	2.3	0.0462838	0.183997	-5.017
PPP2R5E	1.53985	0.0898294	4.48789	0.00141864	0.0199787	-1.44681
RABGEF1	1.54053	0.58353	6.15488	0.000150252	0.00436099	0.930368
IPPK	1.54163	0.651972	3.72324	0.00453354	0.0423368	-2.66294
TSC1	1.54332	0.268986	5.32046	0.000440184	0.0092129	-0.21028
CNIH	1.54574	0.374755	2.32682	0.0442755	0.178258	-4.97374
ZC3H4	1.54601	0.222502	8.35911	1.32071e-05	0.0008688	3.50928
LIPT1	1.5463	0.108063	3.86622	0.0036264	0.0366442	-2.4305
ZNF273	1.54707	0.434574	6.19773	0.000142541	0.00420556	0.98633
PHF11	1.54728	0.334931	3.40112	0.00756572	0.0601359	-3.1932
RNF11	1.54759	2.14388	2.84659	0.0187103	0.106542	-4.11752
MMP9	1.54816	0.175741	3.22391	0.0100763	0.0719241	-3.48779
ZNF141	1.54821	1.04611	4.37089	0.00168568	0.0221829	-1.62825
ARHGEF7	1.55463	1.1083	7.19591	4.45483e-05	0.00197387	2.22145
SSFA2	1.55543	0.0835668	5.52999	0.000333055	0.00749825	0.0853913
ZNF732	1.5587	0.235779	4.30919	0.00184767	0.023462	-1.72466
ZNF737	1.55895	0.538847	3.57753	0.00570688	0.0498828	-2.90181
USP15	1.56416	0.00306871	7.04192	5.2895e-05	0.00219212	2.03917
PHTF2	1.56705	0.13617	9.37868	5.0521e-06	0.000412588	4.52196
ZBTB33	1.56815	0.0518255	4.81534	0.000884684	0.01445	-0.948848
PDCD4	1.56971	1.3483	6.40196	0.000111249	0.00357292	1.24961
C9orf46	1.56987	0.312021	2.59832	0.0282281	0.135371	-4.52981
UBE2B	1.57041	0.178813	4.19769	0.00218387	0.0264029	-1.90012
CDKN1B	1.57106	0.679156	5.21251	0.000509433	0.0101521	-0.365062
ZNF644	1.57214	0.0421042	3.23194	0.00994563	0.0712357	-3.47441
EID3	1.57764	0.104304	3.42038	0.00733524	0.0589224	-3.16129
IDI1	1.57852	0.580051	4.74447	0.000978588	0.0154974	-1.05536
GCC2	1.57871	0.533818	5.81671	0.000229648	0.00579658	0.479884
ZNF107	1.58714	0.543265	6.72259	7.61832e-05	0.00274721	1.65178
THAP2	1.5887	0.610659	3.38892	0.00771578	0.0610374	-3.21344
HECTD2	1.58882	0.331168	2.38723	0.0400625	0.166527	-4.87588
VAPA	1.59474	0.601894	6.52756	9.57697e-05	0.00326951	1.40876
MFN1	1.5956	0.34938	5.48094	0.000355329	0.00774846	0.0167346
KLF3	1.59594	0.219092	3.30822	0.00878875	0.0663738	-3.34745
RIPK2	1.59747	0.736456	3.63016	0.00525008	0.0467507	-2.81532
ZNF284	1.59835	0.526906	19.5927	7.69725e-09	3.77165e-06	11.043
HLA-DQA1	1.60441	1.45985	6.24516	0.000134505	0.00404486	1.04797
BMI1	1.60445	0.691584	3.70301	0.00468003	0.0433854	-2.69599
LOC100505702	1.60618	1.16084	2.72616	0.0228359	0.12011	-4.31799
GPBP1	1.60925	0.773703	8.10274	1.70652e-05	0.00101538	3.2383
FAM65B	1.61143	0.169862	3.14721	0.0114173	0.0781478	-3.61569
CSNK1A1	1.61161	0.212801	3.28058	0.0091909	0.0678124	-3.39342
ACAP2	1.61189	0.117019	14.2093	1.37149e-07	3.57015e-05	8.24068
ZNF728	1.61728	0.901499	4.80031	0.000903765	0.0147326	-0.971385
TBC1D15	1.61748	0.0237081	5.7666	0.000244864	0.00608872	0.411779
VEGFA	1.62025	0.166158	9.93617	3.09624e-06	0.000302217	5.03541
STAM2	1.62117	0.889305	2.72452	0.0228982	0.120185	-4.32072
C2orf29	1.6224	0.52331	5.09204	0.000600833	0.0112449	-0.539772
KCMF1	1.62464	0.0684178	5.37443	0.000409431	0.00872266	-0.133521
BPNT1	1.6256	1.03291	6.97922	5.67696e-05	0.0022845	1.96412
PNMAL1	1.6264	0.190864	3.7029	0.00468081	0.0433854	-2.69617
INTS6	1.62659	0.362652	6.35291	0.000118016	0.00369576	1.18689
VPS4B	1.62661	0.354423	7.59538	2.8884e-05	0.0014671	2.681
CCL4	1.6268	2.63035	2.70759	0.0235497	0.122128	-4.34884
NAMPT	1.62794	0.433981	5.08539	0.000606369	0.0112496	-0.549477
F11R	1.62902	1.8684	3.2557	0.00956933	0.0696179	-3.43485
LOC100506123	1.63062	0.237602	3.55196	0.00594361	0.051291	-2.9439
EIF5	1.63186	0.112636	5.22295	0.000502249	0.0100524	-0.350021
GPATCH2	1.63518	1.97045	4.82828	0.000868605	0.0143801	-0.929476
MLF1	1.63539	0.761938	2.61475	0.0274692	0.133344	-4.50266
PGM2	1.63708	0.767303	3.52765	0.00617827	0.052641	-2.98397
ZNF680	1.63783	0.432508	4.78117	0.000928701	0.0149345	-1.00012
AKIRIN2	1.63841	0.217017	4.9614	0.000720261	0.0126845	-0.731557
HMGN4	1.63995	0.185474	6.46626	0.000103009	0.00343227	1.33135
LRRC70	1.64066	1.20017	5.17417	0.00053678	0.0103986	-0.420437
CSNK1G3	1.64514	0.313788	4.38811	0.00164322	0.0218658	-1.60143
BRP44	1.65413	0.389934	3.38815	0.00772525	0.0610544	-3.2147
ZNF730	1.65559	0.603543	3.49616	0.0064967	0.0542105	-3.03594
IFIT2	1.65647	0.140029	2.85971	0.018309	0.104919	-4.09563
RNF139	1.6572	1.06223	5.24755	0.00048575	0.00983655	-0.314641
ARMCX5	1.65805	0.459604	3.05931	0.0131826	0.0851912	-3.76241
RNASEL	1.66165	1.51438	2.59165	0.0285421	0.136406	-4.54081
DAZAP2	1.66287	0.211454	4.40624	0.00159976	0.0215981	-1.57324
SFT2D2	1.66298	0.66273	5.73676	0.000254443	0.00623386	0.37105
HEATR5B	1.66474	0.383487	5.16935	0.000540328	0.010443	-0.427413
ZNF254	1.66497	0.418806	5.30405	0.000450024	0.00937871	-0.233706
SESN3	1.66716	0.612517	7.70714	2.56648e-05	0.00137043	2.80623
THBD	1.67189	0.650411	6.45119	0.00010488	0.00343693	1.31224
TM2D1	1.6746	0.171634	4.19782	0.00218344	0.0264029	-1.89991
PCNP	1.67693	1.39426	2.91207	0.0167936	0.0999933	-4.00828
TPRKB	1.67869	0.402451	5.97901	0.00018699	0.00506212	0.698064
DR1	1.67925	0.248214	4.24584	0.0020313	0.0249938	-1.82414
GUF1	1.68164	0.403962	3.37644	0.00787233	0.0617481	-3.23414
MCART3P	1.68274	0.302776	3.68883	0.00478565	0.0441478	-2.71918
HELQ	1.68515	0.0762507	10.2696	2.33571e-06	0.000256006	5.33006
SYCP2	1.68641	0.11497	3.09759	0.0123816	0.0819001	-3.6985
ALG6	1.6871	0.978775	3.10116	0.0123095	0.0817037	-3.69253
EIF2C3	1.68714	0.118475	4.4898	0.00141466	0.0199787	-1.44385
DYRK3	1.68719	0.77193	4.23837	0.00205423	0.0251643	-1.83592
IMPACT	1.68839	0.436509	3.38679	0.00774223	0.0611306	-3.21697
TSPYL4	1.68878	0.621207	4.0526	0.00272161	0.0307685	-2.1307
SPTY2D1	1.6899	0.36151	5.82056	0.00022852	0.00578841	0.485107
ZRANB1	1.69074	0.355119	9.85003	3.33446e-06	0.000319264	4.9578
ZNF492	1.69302	0.237449	6.56206	9.19399e-05	0.00320443	1.45211
SERINC1	1.69506	0.949977	2.82761	0.0193063	0.108224	-4.14915
DPY30	1.69517	0.306875	3.20214	0.0104395	0.0733942	-3.52407
NMI	1.69568	0.634822	6.72602	7.58805e-05	0.00274721	1.65601
PLK2	1.69986	0.611529	6.45453	0.000104462	0.00343693	1.31648
DNAJC25	1.70085	0.424412	4.20273	0.00216734	0.0262794	-1.89215
RAP2C	1.70343	1.12021	4.08452	0.00259229	0.0298391	-2.07975
FAM91A1	1.7042	0.306593	5.07075	0.000618743	0.0114029	-0.570855
FOS	1.70676	0.586292	2.57526	0.0293291	0.138342	-4.56787
REPS1	1.71067	0.102184	8.36062	1.31874e-05	0.0008688	3.51085
UTP14C	1.71221	0.333815	3.51248	0.00632956	0.0534738	-3.00899
CTBS	1.71443	0.497422	4.69386	0.00105217	0.0163627	-1.13186
C4orf47	1.71759	0.341856	2.77912	0.0209186	0.114249	-4.22991
C5orf28	1.71767	0.982579	2.71877	0.0231174	0.120854	-4.33027
SNX16	1.71987	0.141089	3.23244	0.00993751	0.0712357	-3.47357
ARFGEF1	1.72278	0.411689	4.45425	0.00149046	0.0205897	-1.4988
ZNF43	1.72438	0.884733	3.73037	0.00448308	0.0421491	-2.65131
DNAJB14	1.72485	0.577092	6.25467	0.000132954	0.00401269	1.06029
PCMTD1	1.72603	0.882962	7.89374	2.11297e-05	0.00116563	3.01218
ZNF594	1.72663	1.33091	2.89289	0.0173331	0.102039	-4.04027
HERPUD1	1.72676	0.617751	9.42351	4.85278e-06	0.000408022	4.56424
FAM102A	1.73253	0.857995	2.59206	0.0285231	0.136393	-4.54015
MCMBP	1.7366	0.151671	4.55252	0.0012908	0.0188307	-1.34736
TTC30B	1.73729	0.167786	3.86725	0.00362056	0.0366442	-2.42881
RWDD4	1.73929	0.305307	3.88003	0.00354952	0.0363237	-2.40815
CLK4	1.74052	0.813702	7.61538	2.82771e-05	0.00145292	2.70351
SLC16A14	1.74696	0.625327	2.36303	0.0417001	0.170994	-4.91514
SPAST	1.74701	0.472754	4.28917	0.00190371	0.0238824	-1.75605
GPRASP2	1.74759	0.420949	3.12548	0.0118297	0.0795973	-3.65195
GOLT1B	1.74771	0.0898227	5.14437	0.000559132	0.0107235	-0.463631
CCDC146	1.75127	1.24158	4.69303	0.00105343	0.0163627	-1.13312
KIAA1407	1.75382	0.732385	3.49967	0.00646032	0.0541803	-3.03013
RCHY1	1.75406	1.13704	6.06385	0.000168178	0.0047489	0.810664
RAD18	1.75657	0.168602	4.56556	0.00126653	0.0186071	-1.32737
C3orf38	1.75755	0.329716	8.1589	1.61248e-05	0.000980436	3.29826
GMFB	1.7586	0.121739	4.76071	0.000956166	0.0152584	-1.03089
TPD52L2	1.75987	0.00845494	6.60741	8.71566e-05	0.00307633	1.50886
BET1	1.76768	0.434345	4.83959	0.000854815	0.0142698	-0.912572
CASP7	1.76852	0.479393	3.29701	0.00894956	0.0669961	-3.36609
SYPL1	1.76916	0.832304	3.43651	0.0071477	0.0576383	-3.13457
TAB2	1.76958	0.319411	7.91988	2.05676e-05	0.00115762	3.04073
TM4SF4	1.76961	0.923699	2.81618	0.0196748	0.109387	-4.1682
CCDC14	1.77155	0.166439	4.37291	0.00168064	0.0221514	-1.6251
USP6NL	1.77178	0.275829	7.16195	4.62573e-05	0.0020174	2.18149
CEBPG	1.77365	0.116324	11.7238	7.44053e-07	0.000103299	6.5175
AMPD3	1.77464	1.11418	3.80516	0.00398786	0.0391836	-2.5295
IFT88	1.77564	0.00131822	2.33015	0.0440322	0.177707	-4.96835
ST7-AS1	1.78022	0.561813	7.22504	4.31374e-05	0.00193877	2.2556
CHSY1	1.78416	0.0648695	2.70684	0.0235787	0.122128	-4.35007
GPD2	1.78642	1.30657	3.32001	0.0086227	0.0655357	-3.32784
ZBTB7A	1.78818	0.12616	6.64178	8.37121e-05	0.00296733	1.55169
SLAMF1	1.79181	0.87292	2.28513	0.0474351	0.186438	-5.04091
CD59	1.79189	1.42594	4.16209	0.00230442	0.0274618	-1.95645
GPRASP1	1.79385	0.393134	2.76281	0.021491	0.116247	-4.25705
HACE1	1.79664	0.0753265	6.39994	0.00011152	0.00357292	1.24703
DUSP6	1.79928	0.363636	2.55378	0.0303934	0.140889	-4.60327
FCHO2	1.8039	0.116352	4.14984	0.00234755	0.0278124	-1.97588
TRAF5	1.80454	1.20013	4.50132	0.00139099	0.0199088	-1.42609
MAPK1IP1L	1.8046	0.1489	5.90847	0.000204371	0.0053535	0.603683
CAPN2	1.81065	0.147758	2.35729	0.0420984	0.171986	-4.92445
GZF1	1.81411	0.361448	4.64891	0.00112248	0.0168777	-1.20009
C2orf42	1.82098	0.585127	9.66417	3.92012e-06	0.000347389	4.78823
UBE2D1	1.82559	0.544078	6.33047	0.000121259	0.00375498	1.15809
PRDM10	1.8267	0.601711	5.20868	0.000512096	0.0101552	-0.370585
FAS	1.82986	0.640205	2.89682	0.0172212	0.101668	-4.03373
GRAMD3	1.83204	0.91633	4.78257	0.000926849	0.0149345	-0.998017
CLK1	1.83466	0.224972	7.2725	4.09418e-05	0.00185351	2.31103
ZNF143	1.83471	0.207328	5.01942	0.00066434	0.0119524	-0.646083
REL	1.83613	1.60368	3.84968	0.00372076	0.0372523	-2.45727
COPS2	1.83627	0.028388	5.82023	0.000228618	0.00578841	0.484654
FCRLB	1.83659	0.9361	2.53331	0.0314432	0.143992	-4.63695
ECM2	1.8381	1.04543	13.778	1.8021e-07	3.9504e-05	7.96556
LNX1	1.8384	0.530767	3.13764	0.011597	0.0788762	-3.63165
FBXO34	1.83858	0.183525	11.9837	6.14543e-07	8.82611e-05	6.71449
SRP9	1.84178	0.390658	4.149	0.00235053	0.0278124	-1.97721
SLC38A6	1.84868	0.501445	2.43104	0.0372569	0.15885	-4.80454
ARID4B	1.84896	1.25805	6.53401	9.50404e-05	0.00325797	1.41688
TMEM167A	1.85501	0.469998	6.44347	0.000105851	0.00344429	1.30244
PCOLCE	1.86399	1.01768	29.9075	1.63599e-10	2.27131e-07	14.3681
BHLHE41	1.8654	0.279281	2.43494	0.0370167	0.15865	-4.79817
ZNF92	1.86928	1.69738	6.2873	0.000127776	0.00387044	1.10248
MNDA	1.87378	1.36655	2.7788	0.0209297	0.114249	-4.23045
MAP3K9	1.88011	0.148011	2.68497	0.0244494	0.124718	-4.38638
PRPS1	1.88513	0.817733	6.79787	6.98289e-05	0.00264398	1.74428
ATP6V1A	1.88791	0.728746	6.78927	7.05247e-05	0.0026576	1.73375
UBE2W	1.8928	0.276245	4.88527	0.000801439	0.0136187	-0.844447
SH3YL1	1.89531	1.10236	5.99825	0.000182532	0.00498521	0.723689
TLR1	1.89978	1.4099	3.95891	0.00314216	0.0337773	-2.28091
THAP1	1.90055	0.654912	3.76859	0.00422243	0.0407565	-2.589
CERS6	1.90072	0.386379	2.53082	0.0315736	0.144351	-4.64106
CAMSAP2	1.9012	0.144291	3.87497	0.00357745	0.0364445	-2.41632
ALG13	1.90351	0.8716	5.68543	0.000271882	0.00656457	0.300697
KLF2	1.90733	0.701684	5.1399	0.000562569	0.0107482	-0.470119
ZFAND5	1.90908	1.52829	5.6149	0.000297984	0.00695296	0.203426
UBP1	1.91751	1.27545	5.50819	0.000342763	0.0076139	0.054921
TTC39B	1.91775	0.641455	5.63119	0.000291724	0.00684524	0.225953
MSX1	1.91821	1.12996	18.1518	1.53388e-08	6.38861e-06	10.3913
ZNF268	1.91838	0.491733	9.3334	5.26262e-06	0.000421516	4.47906
RHOB	1.92059	1.33257	24.2404	1.11455e-09	8.2774e-07	12.7863
SCYL2	1.92481	1.21557	3.34552	0.00827465	0.0636453	-3.28546
COMMD6	1.93114	0.950694	6.37745	0.000114576	0.00362896	1.21831
MATR3	1.93878	0.0793469	7.28304	4.04708e-05	0.00185232	2.3233
ZNF180	1.93964	0.567194	3.8017	0.00400949	0.0392568	-2.53514
TCF7L2	1.9443	0.562182	2.55226	0.0304702	0.141025	-4.60578
ZNF780A	1.94469	0.463473	6.16198	0.000148945	0.00435336	0.939653
CREG1	1.94988	0.51233	6.1453	0.000152038	0.00439749	0.917821
CYB5A	1.95333	0.0103379	3.05536	0.0132683	0.0855725	-3.76901
PKIB	1.95391	1.04943	2.42155	0.0378471	0.160522	-4.82
RASGRP3	1.95566	0.737928	2.6214	0.0271676	0.132514	-4.49166
PFDN4	1.95802	0.263543	5.70258	0.000265915	0.00643916	0.324248
ARHGAP12	1.95812	1.37429	3.3584	0.00810452	0.0630352	-3.26407
NEMF	1.96373	0.119441	4.39091	0.00163644	0.0218658	-1.59708
ZPLD1	1.96406	0.992765	2.53538	0.0313358	0.143729	-4.63356
RLIM	1.96795	0.979791	13.2692	2.51284e-07	5.36716e-05	7.62885
PUM2	1.96981	0.208093	5.92081	0.000201208	0.00530289	0.620248
YTHDC1	1.97289	0.0993781	8.39718	1.27206e-05	0.000861482	3.54893
EMP3	1.97308	0.225171	24.0613	1.19242e-09	8.2774e-07	12.7277
VPS18	1.97556	0.705005	2.88375	0.0175967	0.102529	-4.05553
IGIP	1.97968	0.330899	4.12585	0.00243445	0.0284817	-2.01397
MARCKS	1.9806	0.739364	3.17093	0.0109838	0.0761193	-3.57611
MYL9	1.98168	1.05345	29.3175	1.96324e-10	2.33625e-07	14.2252
EGR4	1.9871	1.30943	6.75556	7.33262e-05	0.0027147	1.69238
PAPD4	1.98768	1.29745	8.02222	1.85198e-05	0.00107345	3.15175
CD164	1.99088	0.776883	4.08423	0.00259346	0.0298391	-2.08022
C2orf69	1.99307	0.745873	4.394	0.00162896	0.0218155	-1.59226
NFKBIZ	1.99365	0.773836	4.46561	0.00146578	0.0203838	-1.48122
WTAP	1.99479	0.165382	7.55745	3.00752e-05	0.0015092	2.63816
PLAUR	1.99765	1.01967	34.1813	4.81027e-11	1.00174e-07	15.2838
BLNK	1.99776	1.00404	6.77908	7.1359e-05	0.0026576	1.72126
C15orf5	1.99785	1.41547	2.61357	0.0275229	0.133449	-4.50461
MOB4	1.9982	0.518565	6.87709	6.37606e-05	0.00247919	1.84082
SLC4A7	2.0009	0.366866	2.86998	0.0180012	0.10406	-4.07851
FYTTD1	2.00151	0.471828	10.2045	2.46631e-06	0.00026284	5.27325
VCAM1	2.00305	0.76339	20.6718	4.73763e-09	2.46653e-06	11.493
CAPG	2.00314	2.71149	13.7851	1.79401e-07	3.9504e-05	7.97011
GK	2.00774	0.0796333	3.74921	0.0043525	0.0414128	-2.62057
HINT3	2.00823	0.273644	6.55428	9.27885e-05	0.00321278	1.44235
KIAA1370	2.00869	1.93658	2.63445	0.0265859	0.130964	-4.47008
STK38L	2.00963	0.2526	4.29922	0.00187536	0.0236348	-1.74029
RGS10	2.01347	0.5377	7.39449	3.58385e-05	0.0016728	2.45225
KIAA1267	2.01436	0.992944	9.81086	3.44939e-06	0.000326516	4.92231
GORAB	2.01997	0.130933	3.52021	0.00625198	0.0529797	-2.99624
FCGR2A	2.021	0.494362	5.97566	0.000187779	0.00506212	0.693594
PPM1B	2.02246	0.52931	3.54944	0.00596751	0.0513527	-2.94805
SEMA3C	2.024	0.285676	2.36412	0.0416253	0.170891	-4.91338
KLF9	2.02529	1.73262	3.573	0.00574802	0.0500847	-2.90925
PTBP3	2.03235	0.293208	10.9138	1.38432e-06	0.000167122	5.87485
C4orf29	2.03446	0.198308	3.49008	0.00656008	0.0543736	-3.04597
SDC4	2.03496	1.82431	7.43023	3.44784e-05	0.0016506	2.49328
ZFP112	2.03537	0.417031	2.40243	0.039066	0.163775	-4.85116
C7orf63	2.04145	1.2428	2.45271	0.0359419	0.156016	-4.76914
ZNF200	2.04797	0.122864	5.8737	0.000213576	0.00550086	0.556911
PNRC1	2.04841	0.320061	7.07513	5.09601e-05	0.00215481	2.07873
FAM108C1	2.04925	0.697623	3.34463	0.00828656	0.0636746	-3.28694
ITGA5	2.05176	0.608774	21.3241	3.57469e-09	2.12694e-06	11.7507
TNFAIP2	2.05238	0.498352	2.8322	0.0191603	0.107733	-4.1415
RFX7	2.0541	0.175887	12.0376	5.90923e-07	8.63578e-05	6.7548
CD86	2.05499	0.863387	3.78577	0.00411044	0.04	-2.56103
LAMA1	2.05794	0.00538774	28.2711	2.73749e-10	2.85041e-07	13.9603
RBM12B	2.06258	0.140843	9.53908	4.37758e-06	0.000379846	4.67244
RAB8B	2.06709	0.499955	4.01326	0.00289045	0.0319328	-2.19365
SPDYE5	2.06916	0.984027	4.03231	0.00280735	0.0312637	-2.16315
AFTPH	2.07254	0.600826	5.08802	0.000604169	0.0112496	-0.545631
TCEAL1	2.07453	0.0553432	2.44749	0.036254	0.1568	-4.77767
NAA50	2.08431	0.147628	6.78296	7.104e-05	0.0026576	1.72602
ZNF138	2.08619	1.27405	5.29667	0.000454525	0.00939502	-0.244251
GBP5	2.08645	0.881457	2.74998	0.0219524	0.117597	-4.27839
REPS2	2.08717	0.973911	5.08041	0.000610543	0.0113018	-0.556737
FLRT3	2.08818	0.322922	2.26819	0.0487803	0.189865	-5.0681
CD83	2.08987	0.464528	3.54662	0.00599438	0.0514775	-2.9527
BNIP2	2.09183	0.788074	6.22616	0.000137663	0.00411017	1.02331
CCDC28A	2.09482	0.215869	5.30007	0.000452447	0.00937871	-0.239397
GNE	2.09868	0.526621	10.0325	2.85181e-06	0.000289702	5.12144
DCP1A	2.10223	0.105836	4.45772	0.00148287	0.0205529	-1.49342
SIAH1	2.10802	0.202874	3.44504	0.00705062	0.0570764	-3.12046
FBXL3	2.11341	1.79585	4.67744	0.00107728	0.0164235	-1.15675
RAP1B	2.1137	0.379546	9.92721	3.12012e-06	0.000302217	5.02736
CD58	2.1145	0.400856	5.47135	0.000359868	0.00778736	0.00327573
C12orf23	2.11492	0.701595	4.18449	0.00222776	0.0267734	-1.92098
WDSUB1	2.11508	0.0112145	3.70734	0.00464825	0.0433108	-2.68891
EFEMP2	2.11523	0.505239	16.0116	4.73204e-08	1.52222e-05	9.29898
NCF2	2.11538	0.00189678	2.74849	0.0220066	0.117721	-4.28087
VRK2	2.11758	0.0625688	9.48107	4.60937e-06	0.000395835	4.61828
EGR3	2.12183	0.666906	3.94518	0.00320937	0.0342688	-2.30301
ZNF716	2.13499	0.629844	5.18271	0.000530555	0.0103745	-0.408086
ANKRA2	2.1392	0.34665	4.94372	0.000738287	0.0128929	-0.757693
RNF103	2.14177	1.63066	3.65765	0.00502683	0.0455645	-2.77023
CASD1	2.14195	0.0263539	3.74638	0.0043719	0.0414128	-2.62519
SERTAD2	2.14216	1.77583	7.18384	4.51479e-05	0.00198695	2.20726
LINC00312	2.14372	1.00276	4.13023	0.00241834	0.028333	-2.00701
SERPINH1	2.14589	0.329078	12.5408	4.12911e-07	6.57739e-05	7.12251
MED31	2.14638	0.599104	4.30175	0.00186829	0.0236159	-1.73632
C8orf59	2.14693	0.0872881	4.04187	0.00276663	0.0311258	-2.14786
TANC1	2.14802	0.438292	2.5099	0.0326886	0.147108	-4.67543
TNFAIP3	2.14815	2.13084	5.67395	0.000275954	0.00662448	0.284924
ELN	2.15143	1.09761	49.435	1.61804e-12	1.12994e-08	17.38
ZNF85	2.15184	0.201884	5.04882	0.000637793	0.0116254	-0.602941
NXT2	2.15819	0.939893	4.46709	0.00146259	0.0203735	-1.47892
RGS13	2.16828	1.3374	2.37187	0.0410946	0.169129	-4.90082
BCL10	2.17003	1.62914	3.05087	0.0133663	0.0859114	-3.7765
CITED2	2.17136	0.177073	5.99908	0.000182343	0.00498521	0.724788
C5orf44	2.17312	0.196457	3.20627	0.0103696	0.0732023	-3.51719
BAZ1A	2.17584	0.484112	3.08381	0.012664	0.0831294	-3.7215
SOS2	2.17798	1.23245	4.73908	0.000986166	0.0155583	-1.0635
FBXO8	2.18429	0.0835966	4.76153	0.000955055	0.0152584	-1.02967
FPGT	2.18891	0.953178	2.77811	0.0209535	0.114304	-4.23159
KIAA0528	2.19375	0.221512	8.41119	1.25466e-05	0.000856665	3.56348
C7orf70	2.19456	0.240563	3.82581	0.00386153	0.0383391	-2.49597
TRUB1	2.1952	0.132508	3.62384	0.00530282	0.0470421	-2.82569
FCGR3A	2.19569	2.05051	4.03265	0.00280589	0.0312637	-2.1626
SLC30A1	2.19687	0.705518	4.87759	0.000810154	0.0136335	-0.855877
KDM6A	2.19945	1.64369	4.8674	0.00082187	0.0138028	-0.871048
RGPD5	2.20551	0.330024	12.6689	3.77661e-07	6.55399e-05	7.21377
CD274	2.20736	1.22105	2.73416	0.0225353	0.119495	-4.3047
SETBP1	2.22293	0.424552	4.17425	0.00226246	0.027078	-1.93719
EDEM3	2.22611	1.04544	2.63817	0.0264225	0.130502	-4.46392
TMEM60	2.22755	0.354331	3.3288	0.00850113	0.0649078	-3.31324
KRAS	2.23457	0.0762338	5.57998	0.000311896	0.00717705	0.155018
APOBEC3A	2.23468	2.57535	3.7271	0.00450618	0.0421758	-2.65665
SLK	2.23538	0.0175966	2.88401	0.017589	0.102529	-4.05509
IGFBP4	2.23815	0.670743	12.8902	3.24349e-07	6.00406e-05	7.36911
FBXW7	2.24315	0.400432	4.65139	0.00111848	0.016848	-1.19633
C2orf76	2.24332	0.170639	5.0864	0.000605519	0.0112496	-0.547992
REV1	2.24479	0.0854558	8.10342	1.70534e-05	0.00101538	3.23903
SLC33A1	2.24503	0.593191	5.11231	0.000584293	0.0110367	-0.510227
SPPL2A	2.24556	0.452914	4.33327	0.00178255	0.0229855	-1.68697
ARMC1	2.24717	0.227129	2.87265	0.0179221	0.103891	-4.07406
ZNF117	2.248	0.409848	4.78272	0.000926654	0.0149345	-0.997794
SLC19A2	2.25433	0.482875	2.50114	0.0331674	0.14854	-4.68982
IFIT5	2.25965	0.420635	4.61497	0.00117891	0.0175991	-1.25181
IRAK3	2.26028	0.914634	5.52676	0.000334473	0.00750866	0.0808858
ZNF567	2.27625	0.244997	4.19217	0.0022021	0.0265079	-1.90883
LEMD3	2.27903	0.531294	5.87781	0.000212464	0.00550086	0.562449
LYSMD2	2.27941	0.00265759	5.9549	0.000192742	0.00514598	0.665888
CPD	2.27941	0.456086	3.31005	0.0087628	0.0662379	-3.34441
ZNF681	2.29846	0.501867	4.10632	0.00250773	0.0291719	-2.04503
CHMP2B	2.29991	1.12835	3.56701	0.00580307	0.0503537	-2.91912
ZNF83	2.30565	0.866889	5.10875	0.000587158	0.0110407	-0.515404
GNA13	2.31528	0.189099	5.05117	0.000635722	0.0116131	-0.5995
LYST	2.32004	0.402136	3.65121	0.00507821	0.0457808	-2.78079
ZFP36	2.33231	3.17807	7.91206	2.07341e-05	0.00115916	3.0322
GRHL2	2.33233	0.821337	3.13817	0.0115869	0.0788762	-3.63076
BBS12	2.33517	1.65319	2.94814	0.0158245	0.0962879	-3.94806
MED4	2.33682	0.0200524	15.7553	5.46675e-08	1.57028e-05	9.15683
ALG10	2.3457	0.514205	4.02354	0.00284531	0.0316137	-2.17719
NAB1	2.34862	0.143847	8.87325	8.04459e-06	0.000598316	4.03245
OXTR	2.34994	0.518897	13.206	2.62084e-07	5.437e-05	7.5861
ACVR1	2.35096	0.94293	3.05943	0.0131801	0.0851912	-3.76221
SLC25A24	2.35175	0.486288	2.62334	0.0270805	0.132383	-4.48846
ARNT2	2.35256	0.312904	5.76124	0.000246557	0.00611255	0.40447
PLEKHF2	2.35759	1.60007	2.85616	0.0184166	0.105364	-4.10155
CDC73	2.35876	0.237766	6.31828	0.000123062	0.00378268	1.14241
ITGAV	2.36115	1.63232	4.56566	0.00126635	0.0186071	-1.32722
ARMCX3	2.38156	0.334052	5.19644	0.000520707	0.0102541	-0.388245
EIF1AX	2.38336	0.0550893	4.40885	0.00159359	0.0215848	-1.56918
IFRD1	2.38813	0.0781211	7.62624	2.79532e-05	0.00145292	2.71572
NLRP3	2.39048	0.556118	2.75344	0.0218271	0.117227	-4.27264
TMEM65	2.39263	0.0240438	5.46451	0.000363147	0.00783682	-0.0063413
EXOC8	2.41817	1.13299	4.63676	0.00114235	0.0171455	-1.21859
LY75	2.42205	1.71916	2.7302	0.0226837	0.119687	-4.31128
ARAP2	2.42213	1.17885	3.85663	0.00368079	0.0369855	-2.44601
SGMS1	2.43115	1.07882	2.87566	0.0178333	0.103592	-4.06904
FRK	2.43509	1.91166	2.40814	0.0386979	0.162642	-4.84186
PPP2R5A	2.44466	0.657846	4.0124	0.00289427	0.0319328	-2.19503
OGFRL1	2.45428	0.732444	3.07747	0.0127962	0.0837331	-3.73209
MMP14	2.45447	1.03614	5.94161	0.000195997	0.00519106	0.648109
NFKB1	2.45531	0.121491	5.50074	0.000346148	0.00765022	0.0444986
TRAPPC8	2.45946	0.367281	7.01973	5.42323e-05	0.00222893	2.01267
IKZF5	2.46011	1.62814	4.15818	0.00231809	0.0275459	-1.96265
TGFBR3	2.46804	0.405625	10.923	1.3743e-06	0.000167122	5.8824
E2F5	2.46882	0.113877	7.68109	2.63784e-05	0.00139102	2.77717
FZD8	2.47518	0.967194	2.81179	0.019818	0.109763	-4.17551
SH3BGRL	2.47965	2.52483	2.54939	0.0306154	0.141524	-4.61049
45545	2.49325	0.0543087	4.26919	0.00196146	0.0243501	-1.78742
ACBD3	2.4967	0.825985	3.94246	0.00322286	0.0342688	-2.3074
ACTR6	2.49841	0.525366	3.67422	0.00489714	0.0449264	-2.7431
COL1A1	2.50788	0.745949	9.01777	7.02742e-06	0.000532167	4.17485
ZNF675	2.51114	0.102623	5.49855	0.000347153	0.00765022	0.0414226
AQP9	2.54689	2.11247	4.67979	0.00107365	0.0164235	-1.15318
TBCEL	2.54954	0.462411	6.11975	0.000156911	0.00447627	0.88431
SAT1	2.55056	2.26203	13.8075	1.76833e-07	3.9504e-05	7.98467
TMEM30A	2.55679	0.863755	4.52545	0.00134277	0.0193852	-1.38894
NELL2	2.55972	0.427949	2.65937	0.0255093	0.127777	-4.42881
PNRC2	2.55974	0.329218	8.32624	1.36435e-05	0.000881013	3.47492
PTBP2	2.56004	0.455004	10.1022	2.68811e-06	0.000276444	5.18326
SLC16A9	2.56317	0.619731	3.4751	0.00671919	0.0553144	-3.07074
ADO	2.5701	0.388988	4.61328	0.00118179	0.0176106	-1.25438
IL15	2.57422	0.688827	5.02824	0.000656256	0.0118325	-0.633131
C1orf9	2.57458	0.40061	5.37989	0.000406453	0.00868142	-0.125784
C4orf34	2.59337	1.17275	3.60098	0.00549837	0.0483647	-2.86324
EFR3A	2.5959	0.816543	5.52484	0.000335321	0.00750866	0.0782015
FAM196A	2.59838	1.64893	2.64653	0.0260585	0.129515	-4.45008
RNF149	2.62132	0.559668	7.89588	2.10832e-05	0.00116563	3.01452
NCK1	2.6329	0.110101	6.34585	0.000119026	0.00371342	1.17784
ETV3	2.64263	0.724693	14.1308	1.44052e-07	3.63622e-05	8.1913
C17orf63	2.64831	0.817017	6.50834	9.79785e-05	0.00329344	1.38454
CHIC2	2.66977	0.628689	4.66601	0.00109516	0.0165866	-1.1741
BCL6	2.6902	1.53297	10.2234	2.42761e-06	0.000262623	5.28976
ALOX5AP	2.70806	1.05227	7.42282	3.47554e-05	0.00165436	2.4848
GRSF1	2.70991	0.199184	9.03369	6.92428e-06	0.000529168	4.19041
METTL21D	2.7292	0.35015	7.01832	5.43184e-05	0.00222893	2.01098
ANXA7	2.73156	0.120374	5.24529	0.000487242	0.00983655	-0.317889
NR4A2	2.73244	1.68468	8.60008	1.0438e-05	0.00072097	3.75777
ABI3BP	2.7365	0.697032	7.08624	5.03304e-05	0.00213904	2.09193
ATP1B1	2.73889	1.26782	3.00813	0.0143376	0.0902053	-3.84787
ZNF789	2.74572	0.188886	8.85335	8.19683e-06	0.000604245	4.01269
PTPLAD2	2.74707	1.28783	5.97589	0.000187724	0.00506212	0.693902
RNF111	2.75801	1.17637	4.50633	0.00138083	0.0198109	-1.41837
FAM190B	2.76615	0.340471	5.6588	0.000281435	0.00671735	0.264052
PLA2G7	2.8028	0.472258	3.17149	0.0109738	0.0761129	-3.57517
LMCD1	2.82047	1.0251	4.86039	0.00083005	0.0139121	-0.881513
GCLC	2.82202	1.59912	3.35201	0.00818857	0.0631581	-3.27469
BIRC3	2.83143	0.478713	3.77529	0.00417841	0.0404252	-2.5781
NOTCH2	2.83768	1.18075	31.9393	8.96028e-11	1.49278e-07	14.8283
TIPARP	2.84136	2.21471	3.2328	0.0099317	0.0712357	-3.47297
BTG1	2.847	0.304233	7.13527	4.76498e-05	0.0020566	2.15002
COL16A1	2.86842	0.29289	4.53975	0.00131505	0.019051	-1.36697
UBQLN2	2.89246	1.2533	5.59884	0.000304296	0.00702156	0.181188
ARPP19	2.89521	0.531467	5.60889	0.000300327	0.0069686	0.195115
CSNK1A1L	2.91727	0.595687	3.77411	0.00418607	0.0404523	-2.58
SIRT1	2.91885	0.943714	4.07399	0.00263424	0.0301004	-2.09655
COL11A1	2.93986	0.507395	40.6488	9.79436e-12	2.71957e-08	16.3514
PLEK	2.95981	0.809487	4.91528	0.000768324	0.0132593	-0.799849
ZHX1	2.96312	1.00705	4.05143	0.00272649	0.0307746	-2.13257
PRRX1	2.97186	1.5369	46.7364	2.71293e-12	1.12994e-08	17.1046
IDO1	2.97585	0.473019	4.40704	0.00159787	0.0215981	-1.572
FAM18B1	3.00395	0.133371	3.2696	0.00935586	0.0685438	-3.41169
PMEPA1	3.01613	1.52577	9.69841	3.80424e-06	0.000344449	4.81969
SEC24B	3.03849	0.271008	6.131	0.000154746	0.00442968	0.899068
GJA1	3.06872	1.65458	7.10658	4.9199e-05	0.00211251	2.11606
CXCL1	3.08412	0.948569	5.25426	0.000481352	0.00977966	-0.305006
ZNF639	3.12527	0.426883	9.20491	5.91427e-06	0.000460429	4.35633
FGF2	3.12737	0.486812	3.37761	0.00785749	0.0616898	-3.23219
IL1B	3.14183	2.30567	5.96327	0.000190725	0.00510849	0.67706
GPR183	3.17488	2.70541	4.22022	0.00211103	0.0256339	-1.86454
DAPP1	3.17815	2.20413	4.50587	0.00138177	0.0198109	-1.41909
NOD2	3.18644	1.82385	9.43594	4.79906e-06	0.00040792	4.57593
HSPH1	3.20678	1.11205	4.03766	0.00278447	0.0311338	-2.15459
PRKAR2B	3.22567	0.2467	8.18792	1.56613e-05	0.000975376	3.3291
GPR137B	3.23203	1.47478	7.0469	5.25998e-05	0.00219078	2.04511
TRHR	3.23553	0.872201	5.83263	0.00022503	0.00573958	0.501446
SMNDC1	3.2795	0.519954	7.22182	4.32907e-05	0.00193877	2.25183
CCR7	3.29323	1.04001	4.40908	0.00159306	0.0215848	-1.56882
HDAC1	3.29422	0.490893	6.95345	5.84509e-05	0.00231855	1.93314
TMPRSS11B	3.31065	0.356512	10.4744	1.97195e-06	0.000221977	5.50668
HMGB2	3.40772	0.119268	6.45717	0.000104134	0.00343693	1.31982
FOXC1	3.41531	0.553508	6.034	0.000174551	0.00489566	0.771163
IL6	3.44089	1.60817	6.57474	9.05743e-05	0.0031701	1.468
TGFBR1	3.47587	0.548377	10.9963	1.29714e-06	0.000161272	5.94239
SLC2A4	3.62639	3.11926	4.54003	0.0013145	0.019051	-1.36653
IL1RAPL1	3.63493	0.0437389	5.11814	0.000579624	0.0109733	-0.501734
CD44	3.79746	0.493406	6.92688	6.02416e-05	0.00237826	1.9011
SOX2	3.84994	0.461564	4.05544	0.00270983	0.0307114	-2.12616
LDHA	4.10404	0.176338	9.39959	4.95803e-06	0.000408915	4.5417
ENO1	4.81905	0.853647	6.87488	6.39218e-05	0.00247919	1.83814
PGK1	5.07303	0.870357	8.2191	1.51794e-05	0.000963006	3.36215
ZBTB11	6.01955	1.42399	13.0224	2.96496e-07	5.74375e-05	7.4606
