# Supplementary material for: ZBTB11 Promotes Breast Cancer Progression by Activating FBXO28‐Mediated MST1 Degradation and Suppressing Hippo Signaling
Source: Adv Sci (Weinh). 2026 Jul 20:e76618. Online ahead of print. doi: 10.1002/advs.76618 (PMC13383149; doi:10.1002/advs.76618)
Supplement: Supplementary file 2 — Supporting File 2: advs76618‐sup‐0002‐data.zip. [file ADVS-9999-e76618-s001.zip › advs76618-sup-0002-data/Supplementary_Data_S2.xlsx]

## Sheet: Sheet1
id	logFC	AveExpr	t	P.Value	adj.P.Val	B
HNRNPAB	-48.2544	175.822	-9.14787	0.00043684	0.00622647	-0.16677
EIF4G2	-35.8383	112.306	-8.57984	0.000576031	0.00748497	-0.498192
HIF1A	-35.4416	134.845	-21.7355	9.46003e-06	0.000612791	4.36709
NOLC1	-31.8148	119.908	-29.5912	2.36242e-06	0.000271905	5.93287
MTPN	-31.7045	89.153	-93.6013	1.30223e-08	1.77143e-05	10.545
DDX21	-27.5747	22.0745	-56.8825	1.23738e-07	5.08144e-05	8.89002
TMEM30A	-26.8405	47.3789	-13.4147	8.15324e-05	0.0021747	1.83899
PRELID3B	-25.8881	76.2828	-8.55547	0.000583121	0.00755005	-0.512851
SLC20A1	-25.5404	84.688	-11.5696	0.000156697	0.00326364	1.06016
PLK2	-25.4393	142.769	-7.77689	0.000877165	0.00985622	-1.00204
ZBTB11	-23.4933	14.3293	-74.4011	3.67697e-08	3.07805e-05	9.86275
EGR1	-22.8771	14.0142	-61.4235	8.74517e-08	4.6424e-05	9.18624
FBXO28	-22.6608	49.8346	-26.5966	3.81912e-06	0.000352115	5.39894
NCEH1	-21.8558	57.9516	-31.2403	1.85031e-06	0.000231448	6.20042
TARS1	-20.4925	96.2298	-11.7078	0.000148721	0.00314437	1.12255
NCL	-19.6588	134.692	-23.0566	7.2584e-06	0.000521383	4.6712
EIF2S2	-18.1623	121.949	-50.6096	2.09783e-07	7.36441e-05	8.41441
ETF1	-17.4787	55.5057	-9.28803	0.000409006	0.00596649	-0.0878907
ITGA6	-17.3702	108.642	-18.5956	1.90351e-05	0.000912552	3.55573
HSPA4	-16.4204	116.119	-18.6807	1.86502e-05	0.000903289	3.57959
FAM91A1	-16.3743	25.1592	-12.4538	0.000113264	0.00265075	1.44752
GJA1	-16.0892	26.8198	-8.40483	0.000629374	0.00789529	-0.604315
SRSF2	-15.837	65.8213	-14.3438	6.05798e-05	0.00183128	2.19183
SOAT1	-15.8138	24.5464	-8.7517	0.000528882	0.00706637	-0.395864
ZNF146	-15.6987	31.9517	-13.6542	7.53835e-05	0.00209811	1.93222
UAP1	-15.6567	48.3274	-27.5327	3.26857e-06	0.000326332	5.57306
CLTC	-15.5671	71.962	-48.8955	2.4511e-07	7.96242e-05	8.26882
PSME3	-15.1149	57.8502	-8.31579	0.0006588	0.00811935	-0.659066
UBQLN1	-14.93	52.1157	-45.2066	3.49313e-07	9.74719e-05	7.92901
NAA50	-14.8159	57.8075	-9.06142	0.000455154	0.0063789	-0.215977
TIMM23	-14.7867	96.1195	-11.4544	0.000163745	0.00334012	1.0076
TM9SF3	-14.779	46.394	-7.73923	0.000895471	0.00998971	-1.02678
TMPO	-14.7073	61.8064	-28.404	2.8408e-06	0.00030161	5.72909
H2AZ1	-14.6466	143.025	-10.0647	0.000288486	0.00482077	0.330196
EIF4A2	-14.5962	152.222	-10.1877	0.000273606	0.00465238	0.393594
OPA1	-14.434	28.4216	-24.2742	5.76004e-06	0.00046261	4.93487
ELK3	-14.3929	51.2846	-9.28508	0.000409568	0.00597069	-0.0895369
RNF6	-14.1898	23.108	-14.0594	6.62138e-05	0.00193442	2.0863
SLC39A10	-14.1353	27.6485	-11.8247	0.000142354	0.00308387	1.17479
SMIM15	-14.0934	45.9922	-106.401	7.29405e-09	1.58755e-05	10.863
ABCE1	-14.0478	30.3851	-15.417	4.39515e-05	0.0015314	2.57186
CCT6A	-13.9622	107.308	-12.7453	0.000102261	0.00248683	1.56932
BZW1	-13.8993	77.3495	-31.5959	1.7583e-06	0.000226446	6.25589
PSMD12	-13.3577	40.6621	-18.6564	1.87588e-05	0.000903289	3.57281
NSUN2	-13.2363	29.0862	-7.74528	0.000892501	0.00996844	-1.0228
LARP4	-12.8246	16.7764	-26.7956	3.69317e-06	0.000352115	5.43653
TFAM	-12.81	30.173	-13.0291	9.27721e-05	0.00232625	1.6853
PPP1R15A	-12.6294	65.1374	-16.6101	3.1527e-05	0.0012386	2.96387
PRPF40A	-12.5846	21.864	-25.1614	4.90153e-06	0.000416726	5.11787
RAB8B	-12.5438	18.5363	-9.73412	0.000333647	0.0052588	0.156045
MBNL1	-12.499	28.235	-9.44543	0.000380265	0.00571184	-0.000605371
LYAR	-12.0425	56.5093	-52.4894	1.77918e-07	6.91496e-05	8.56594
KPNA3	-12.0399	44.108	-19.5552	1.51959e-05	0.000796961	3.81836
ARHGAP21	-11.9612	38.5974	-34.2054	1.22951e-06	0.000196736	6.64098
CXCL8	-11.5387	19.4254	-9.72582	0.000334888	0.00527412	0.151598
ABI1	-11.1022	40.7445	-39.6608	6.3068e-07	0.000134215	7.33861
JUN	-11.0658	54.9713	-20.4139	1.2534e-05	0.000710422	4.042
PAPOLA	-11.0167	30.7464	-10.3549	0.000254827	0.00442289	0.478703
IPO5	-10.9884	57.3629	-39.2972	6.57443e-07	0.000136279	7.29606
TMED7	-10.9552	44.5161	-13.1871	8.79523e-05	0.00226007	1.74881
SBDS	-10.8847	42.2611	-20.7907	1.15472e-05	0.000685355	4.13695
NOP56	-10.8343	28.591	-23.5789	6.56365e-06	0.000492613	4.78615
BCCIP	-10.722	29.295	-12.2799	0.000120519	0.00276407	1.37348
MET	-10.7036	38.9615	-17.0026	2.84054e-05	0.00116645	3.08655
IGF2BP2	-10.6634	54.3433	-10.7184	0.000219134	0.00399766	0.659259
RRP36	-10.6569	39.1921	-36.2056	9.51514e-07	0.000174031	6.91229
PUM3	-10.5991	26.7751	-7.79321	0.000869371	0.00979392	-0.991349
POLR3G	-10.5833	17.3889	-19.0294	1.71684e-05	0.000861303	3.6762
BCAT1	-10.4951	15.1619	-9.22471	0.000421305	0.00609282	-0.123386
IFI16	-10.4487	51.4248	-9.67091	0.000343233	0.00532117	0.122118
RMI1	-10.3972	19.7067	-19.1825	1.65635e-05	0.000851049	3.71802
PPA1	-10.2474	46.3471	-10.3663	0.000253612	0.0044096	0.484421
NDC1	-10.1103	33.8321	-10.7414	0.000217086	0.00397048	0.670493
PLOD2	-9.90931	31.5849	-14.6097	5.58318e-05	0.00175724	2.28862
TMEM126B	-9.89452	39.7996	-12.5395	0.000109888	0.00259405	1.4836
ASPH	-9.76184	31.1694	-10.1227	0.000281343	0.00474634	0.360213
ARHGAP18	-9.73672	36.4472	-17.1413	2.73935e-05	0.001151	3.12918
WDR43	-9.57479	23.75	-10.6363	0.000226636	0.00407664	0.61899
OXSR1	-9.57474	28.0284	-26.5823	3.82837e-06	0.000352115	5.39623
PAK2	-9.55514	67.0876	-17.9722	2.21709e-05	0.00102452	3.37734
TFRC	-9.51701	62.7519	-82.0972	2.35622e-08	2.44205e-05	10.1729
PSME3IP1	-9.3871	50.5547	-8.36103	0.000643645	0.00802145	-0.631181
HNRNPM	-9.35208	60.7562	-9.81478	0.000321882	0.00513996	0.199036
ZMPSTE24	-9.17821	25.0463	-26.1251	4.13921e-06	0.000373817	5.30854
EIF1AX	-9.06612	23.0446	-10.0021	0.000296448	0.00490288	0.297602
SEPTIN2	-9.03462	65.6698	-31.3431	1.82311e-06	0.000229634	6.21654
MANCR	-9.01785	29.378	-15.2078	4.67076e-05	0.00158602	2.49993
SAR1A	-8.95568	27.9383	-21.3914	1.01623e-05	0.000643702	4.28455
XPOT	-8.94901	46.0529	-8.42052	0.000624352	0.007882	-0.594716
WDR36	-8.90211	18.4968	-44.0917	3.91007e-07	0.000103333	7.81852
PI4K2B	-8.83498	11.8712	-28.1456	2.96012e-06	0.000308263	5.68341
SRP72	-8.83125	36.4527	-21.3775	1.0192e-05	0.000643702	4.28119
LIN7C	-8.78086	15.9351	-13.061	9.17728e-05	0.00231721	1.6982
PCNX4	-8.7044	17.3289	-24.023	6.0357e-06	0.000467498	4.8817
STARD4	-8.59906	17.9915	-27.3731	3.35524e-06	0.00033194	5.54386
ARPP19	-8.50741	37.5587	-107.833	6.86609e-09	1.58755e-05	10.8937
GNB4	-8.45393	15.0648	-11.9596	0.000135415	0.00299401	1.23444
FXR1	-8.40735	37.0868	-78.0587	2.95979e-08	2.68924e-05	10.0172
DPY19L4	-8.38973	11.2671	-34.7846	1.13984e-06	0.000189023	6.72155
HSPA14	-8.37229	44.6952	-7.9571	0.000795564	0.00920056	-0.88507
PRPS2	-8.35059	76.6985	-7.83121	0.000851548	0.00964807	-0.966537
CSGALNACT2	-8.282	40.3095	-28.773	2.6804e-06	0.000290243	5.79349
BIRC3	-8.26362	10.4405	-33.1916	1.40814e-06	0.000203975	6.49579
ATP2B1	-8.26125	16.8392	-10.3658	0.000253656	0.0044096	0.484216
ASF1A	-8.22269	22.4399	-16.3756	3.35911e-05	0.00127905	2.88918
TASOR2	-8.21234	14.9345	-13.4238	8.12887e-05	0.00217352	1.84255
WDR75	-8.18389	17.3899	-25.2206	4.85003e-06	0.000415293	5.12982
SMIM13	-8.17245	16.5189	-14.6044	5.59218e-05	0.00175724	2.28671
MTERF3	-8.16175	23.5361	-21.3271	1.03005e-05	0.000644228	4.26896
GNL3	-8.13371	39.935	-8.93829	0.000482874	0.00662841	-0.286812
NMD3	-8.13229	24.3855	-14.5461	5.69254e-05	0.00177538	2.26562
DHX29	-8.12915	17.3293	-11.9993	0.000133451	0.00296679	1.25188
GSPT1	-8.12153	34.779	-8.43242	0.000620579	0.00786305	-0.587452
ACTG1	-8.00904	11.3473	-21.3933	1.01583e-05	0.000643702	4.285
PWP1	-7.8844	37.9977	-22.6432	7.8728e-06	0.000547449	4.57814
HSPA9	-7.85783	48.1178	-20.2267	1.30624e-05	0.000725262	3.99412
SRSF11	-7.83834	21.5243	-10.3192	0.0002587	0.00447134	0.460649
NOP14	-7.76778	46.3858	-14.2052	6.32484e-05	0.00187804	2.14068
SRSF7	-7.66638	48.9549	-20.1507	1.32846e-05	0.000733858	3.97455
PSMD11	-7.66354	38.307	-13.5082	7.90617e-05	0.00214677	1.87558
SEPHS1	-7.66128	67.2537	-8.58337	0.000575013	0.00748239	-0.496072
PSMG1	-7.61079	25.691	-7.95202	0.000797738	0.00920961	-0.88834
XRCC5	-7.5519	111.312	-11.3939	0.0001676	0.00339015	0.979792
SNHG1	-7.49383	21.8147	-15.1055	4.81317e-05	0.00161833	2.46439
DNAJC13	-7.46843	16.8091	-9.60538	0.000353527	0.00543015	0.0867252
NOC3L	-7.40261	15.3645	-18.4659	1.96404e-05	0.000935388	3.51915
CDCA7	-7.36302	14.854	-9.62751	0.000350009	0.0053837	0.0987065
WNT16	-7.3549	12.9866	-8.67067	0.000550506	0.00725288	-0.443882
FSTL1	-7.34531	49.9329	-16.3612	3.37232e-05	0.00127905	2.88455
GLS	-7.25016	15.4055	-13.6057	7.65829e-05	0.00210552	1.91345
MRPL1	-7.22585	14.397	-12.4418	0.000113749	0.00265812	1.44243
ECHDC1	-7.08708	19.0694	-30.924	1.93713e-06	0.000238201	6.15043
KCTD12	-7.0704	12.8995	-16.9685	2.86614e-05	0.00116819	3.076
TSR1	-6.99881	40.9815	-8.60137	0.000569853	0.00743684	-0.485271
SPCS3	-6.97314	20.2325	-9.96356	0.000301471	0.00494462	0.277483
AP1M2	-6.93807	19.0162	-15.3526	4.47782e-05	0.00154574	2.54982
TIAL1	-6.86145	30.6348	-8.72856	0.00053495	0.00711687	-0.409535
RIMOC1	-6.81393	18.5645	-11.4478	0.000164162	0.00334236	1.00456
BAZ1B	-6.77724	24.2747	-14.2633	6.21131e-05	0.00186468	2.16218
UCHL5	-6.75765	16.1793	-23.2702	6.96397e-06	0.00051034	4.71855
BMS1	-6.70769	16.4093	-13.1335	8.95511e-05	0.00229034	1.72737
MTMR6	-6.69335	24.7354	-13.7686	7.26459e-05	0.00204969	1.97618
GPD2	-6.68484	17.3136	-17.1229	2.75251e-05	0.0011543	3.12355
SRRT	-6.65572	31.1292	-9.86761	0.000314447	0.00509103	0.227021
RDX	-6.64456	17.7079	-13.1714	8.8416e-05	0.00226931	1.74255
JMJD1C	-6.62684	10.7591	-8.35644	0.000645166	0.00802402	-0.634008
MBNL2	-6.60603	11.7537	-20.0413	1.36127e-05	0.000742559	3.94623
SHLD2	-6.5453	12.9958	-21.5696	9.79105e-06	0.00062862	4.32747
NUP43	-6.53839	23.779	-20.5202	1.22456e-05	0.000704927	4.06897
AMD1	-6.38796	17.3655	-8.43598	0.000619456	0.00786305	-0.585281
PSMC3	-6.3507	110.159	-12.0346	0.000131737	0.0029364	1.26731
TCEA1	-6.3016	37.6109	-9.87963	0.000312786	0.00507286	0.233366
CXCL2	-6.28639	11.5187	-9.9695	0.000300689	0.00493924	0.280594
CUL1	-6.27843	31.6948	-11.4733	0.000162562	0.00333912	1.01626
NAV3	-6.19161	8.63924	-10.9003	0.000203565	0.00381289	0.747408
PPIL1	-6.17484	70.2104	-8.98849	0.000471333	0.00653828	-0.257827
LSG1	-6.11916	20.1769	-16.9956	2.84577e-05	0.00116645	3.08438
CUL2	-6.05845	16.2085	-9.25767	0.000414847	0.00603552	-0.10488
ADAMTS1	-6.05173	9.86758	-27.948	3.05555e-06	0.000315185	5.64813
PTBP3	-6.04854	13.0617	-22.2123	8.58209e-06	0.000587387	4.47914
MPHOSPH6	-6.01096	17.2306	-8.61938	0.000564748	0.00738242	-0.474487
YWHAH	-5.95731	13.3244	-15.9876	3.73817e-05	0.00135377	2.7631
PRRC2C	-5.94975	27.0259	-9.94742	0.000303608	0.0049647	0.269027
CSNK1G3	-5.90318	16.928	-13.2498	8.61245e-05	0.00224269	1.7738
ZBTB18	-5.90072	17.3122	-11.7381	0.000147034	0.00313557	1.13617
FYTTD1	-5.88442	21.3615	-28.9235	2.61816e-06	0.000290243	5.81947
INTS13	-5.81597	16.7586	-10.392	0.000250883	0.00437888	0.497372
TACC1	-5.80328	15.909	-10.0002	0.000296686	0.0049031	0.296639
CFAP97	-5.79734	10.6983	-18.6211	1.89188e-05	0.000908979	3.56289
PNPT1	-5.75456	10.5897	-60.5573	9.32491e-08	4.76313e-05	9.13249
USP14	-5.73529	45.5095	-10.1623	0.000276593	0.00469003	0.380598
PM20D2	-5.71606	30.1633	-42.0585	4.8389e-07	0.000117021	7.60679
SNORD14A	-5.71105	4.31334	-10.9355	0.000200703	0.00378209	0.764335
PPP2R5E	-5.69114	15.8707	-8.93771	0.000483007	0.00662841	-0.287144
PCGF5	-5.67799	10.3435	-24.3036	5.72869e-06	0.000461796	4.94108
KPNA4	-5.65931	14.9703	-11.8374	0.000141679	0.0030775	1.18046
THBS1	-5.61833	33.3215	-25.0014	5.04417e-06	0.000422255	5.08541
GADD45A	-5.61261	24.4079	-10.1251	0.000281056	0.00474569	0.361433
TAF13	-5.60919	25.5439	-8.03464	0.000763294	0.00895584	-0.835462
TMEM87B	-5.58849	12.7033	-8.45587	0.000613222	0.00781499	-0.573162
TIMM17A	-5.58808	44.8254	-9.31716	0.000403492	0.00593389	-0.0716308
AP3M1	-5.58777	23.2653	-33.3922	1.37039e-06	0.000203975	6.52496
SACS	-5.57017	6.08449	-14.9599	5.02511e-05	0.00164472	2.41338
ASAP1	-5.56665	19.577	-39.1846	6.66015e-07	0.000136753	7.28278
PNO1	-5.46838	14.8773	-8.39125	0.000633758	0.00793149	-0.612632
TAF1D	-5.45606	16.1636	-19.085	1.69457e-05	0.000858766	3.69143
GNA13	-5.43639	25.4277	-35.0457	1.10204e-06	0.00018701	6.75733
DNTTIP2	-5.43558	11.1307	-7.91757	0.000812653	0.00934357	-0.910531
RIOK1	-5.38047	23.8248	-9.63672	0.000348559	0.0053766	0.103678
XRCC4	-5.36874	10.0519	-19.8197	1.4308e-05	0.000765146	3.88837
RB1CC1	-5.31917	9.23674	-18.7969	1.81396e-05	0.000887208	3.612
RSL1D1	-5.31089	37.9694	-13.4551	8.0454e-05	0.0021639	1.85482
DCUN1D1	-5.28447	11.2038	-35.6092	1.02554e-06	0.000181161	6.8334
PAICS	-5.28331	59.8189	-10.3242	0.000258154	0.00446639	0.46318
FNBP1	-5.27795	22.0066	-15.2136	4.66277e-05	0.00158602	2.50195
DDAH1	-5.24226	27.3403	-10.8535	0.000207437	0.00385557	0.72487
MAP1B	-5.23893	27.7992	-57.6039	1.16889e-07	5.08144e-05	8.93955
SF3B4	-5.23206	60.9665	-8.46114	0.000611581	0.0078025	-0.569951
ALYREF	-5.21795	67.1074	-7.84004	0.000847468	0.00962188	-0.960783
FUT8	-5.20717	22.5767	-8.55151	0.000584284	0.0075606	-0.515237
TMEM126A	-5.17569	29.9009	-11.4063	0.000166799	0.00338545	0.985517
NAA25	-5.15158	12.2594	-13.9927	6.76241e-05	0.00195723	2.06127
POMP	-5.12574	41.9391	-12.4239	0.000114473	0.00266472	1.43486
TSC2	-5.11667	17.5756	-14.4728	5.82172e-05	0.00179222	2.23902
TBL1XR1	-5.10043	12.5805	-60.3764	9.45185e-08	4.76313e-05	9.12111
SNORD101	-5.08565	3.81454	-9.84867	0.000317088	0.00509707	0.217005
NRBF2	-5.06256	20.6662	-8.55879	0.00058215	0.00754197	-0.510854
UBE3C	-5.05331	24.1607	-25.9269	4.28346e-06	0.000382088	5.26999
SNORA33	-5.05099	6.61326	-8.42162	0.000624003	0.007882	-0.594046
CAND1	-4.99258	14.891	-27.0639	3.5312e-06	0.000342378	5.48674
EPB41L2	-4.90768	27.9304	-14.8879	5.13412e-05	0.00166837	2.38796
TEX10	-4.8961	14.4093	-9.93614	0.000305112	0.00498556	0.263108
KLHL5	-4.88876	20.25	-12.4912	0.000111776	0.00262723	1.46328
DYNC1H1	-4.88425	35.7057	-10.1984	0.000272354	0.00464196	0.399087
COPS2	-4.88096	10.971	-17.2822	2.64098e-05	0.00112966	3.17214
RO60	-4.85826	9.74567	-21.2252	1.05243e-05	0.000652595	4.24416
VMA21	-4.84972	16.711	-22.8203	7.60219e-06	0.000533469	4.61823
MED1	-4.84826	20.492	-8.75474	0.000528092	0.00706015	-0.394073
TUT7	-4.84296	9.37154	-13.2456	8.62454e-05	0.00224269	1.77213
KIF1C	-4.82462	30.6525	-17.2278	2.67848e-05	0.00113862	3.15558
ARHGAP29	-4.79597	10.3807	-71.3774	4.43553e-08	3.40183e-05	9.72428
POP7	-4.78691	30.1789	-17.7561	2.34034e-05	0.00106287	3.31395
ZSWIM6	-4.75055	16.974	-8.10307	0.000736117	0.00874064	-0.792027
PEG10	-4.72875	23.0035	-16.1461	3.57736e-05	0.00132643	2.81497
MRPL50	-4.69969	18.5068	-13.2202	8.6981e-05	0.00224839	1.76202
DEPDC1	-4.68818	18.4913	-9.87023	0.000314084	0.00509012	0.228406
GXYLT1	-4.64889	6.17288	-12.703	0.000103776	0.00250333	1.55179
ADSS2	-4.63254	39.6332	-25.0413	5.00811e-06	0.000422255	5.09353
PPAT	-4.62746	12.4898	-10.7057	0.000220275	0.0040037	0.653047
SNORD62B	-4.60827	8.48331	-24.083	5.96842e-06	0.000465601	4.89446
RRM2	-4.59979	17.1541	-16.1093	3.61396e-05	0.00133545	2.80296
METAP1	-4.5813	18.7957	-8.8284	0.000509353	0.00688575	-0.35078
FOXN2	-4.55066	7.90802	-102.311	8.70878e-09	1.65555e-05	10.7705
MCM6	-4.5294	33.3436	-9.13203	0.000440127	0.00625694	-0.175752
PPIL2	-4.52925	17.6682	-10.4473	0.000245128	0.00429912	0.525142
SRSF9	-4.49653	27.8362	-12.5207	0.000110617	0.00260843	1.47571
OTUD4	-4.48417	11.3691	-10.9218	0.000201809	0.00379302	0.757767
PRKCA	-4.48253	28.0107	-12.6153	0.000107	0.00254986	1.51534
TMA16	-4.4803	10.0821	-14.7758	5.3096e-05	0.00169919	2.34815
XPO6	-4.46194	34.0927	-12.5149	0.000110844	0.00261096	1.47326
XPO5	-4.45821	20.3337	-15.4336	4.37409e-05	0.00152812	2.57754
POP1	-4.4516	12.222	-8.62893	0.000562063	0.00736503	-0.468778
MTRR	-4.45043	13.0511	-24.1872	5.85369e-06	0.000463293	4.91654
LEPROT	-4.42702	15.0884	-22.9794	7.36866e-06	0.000525833	4.65395
MPC1	-4.41146	17.2696	-8.49405	0.000601466	0.0077187	-0.549967
CPSF2	-4.40117	15.967	-13.0723	9.14223e-05	0.00231642	1.70275
FTSJ3	-4.38279	30.2727	-10.5088	0.000238913	0.00422913	0.555874
UBA5	-4.37443	6.35476	-14.5024	5.76908e-05	0.00178866	2.24978
PRPF38B	-4.34901	20.4563	-21.9963	8.96706e-06	0.000596795	4.42869
CYLD	-4.336	8.02963	-9.65476	0.000345736	0.00534822	0.113417
DDX1	-4.33505	12.3267	-15.1416	4.7623e-05	0.00160631	2.47696
NF2	-4.29038	9.99833	-39.6112	6.34254e-07	0.000134215	7.33283
C4orf46	-4.28	14.272	-10.9231	0.000201702	0.00379302	0.758401
RPL22L1	-4.25054	22.6876	-9.88936	0.000311448	0.00506795	0.238498
PDZD8	-4.18655	13.4153	-11.7851	0.000144469	0.00310709	1.15718
ARRDC3	-4.18467	8.49923	-30.7732	1.98026e-06	0.000242137	6.12639
HEATR1	-4.16098	14.87	-70.6891	4.63415e-08	3.40183e-05	9.69129
SDHAF3	-4.15133	18.6225	-8.39066	0.00063395	0.00793149	-0.612994
INSIG2	-4.11714	19.309	-13.735	7.34377e-05	0.00206312	1.9633
KRI1	-4.1163	17.9259	-8.09876	0.000737795	0.00875578	-0.794754
DLG1	-4.10461	12.8758	-20.2581	1.29718e-05	0.00072378	4.00219
MTREX	-4.10215	8.65531	-36.6802	8.97225e-07	0.000165615	6.97389
GMPS	-4.10016	26.4699	-10.6606	0.000224384	0.00405288	0.630936
DDIT3	-4.08452	8.88603	-9.19891	0.000426446	0.00613456	-0.137917
SGMS2	-4.0644	6.85815	-12.2453	0.000122027	0.00279277	1.35865
EIF2S2P4	-4.03125	25.4296	-9.24799	0.000416732	0.00604679	-0.110313
SNAI2	-4.00136	13.2193	-38.9965	6.80635e-07	0.000138449	7.26048
HMGB3	4.00207	31.2409	8.7341	0.000533489	0.0071102	-0.406257
MSRB3	4.00253	9.69052	9.79992	0.000324011	0.00515504	0.191143
PODXL	4.06386	23.8433	14.4078	5.93938e-05	0.0018156	2.21529
FOXA2	4.07873	19.2033	34.096	1.2474e-06	0.000196736	6.62557
GID8	4.08419	27.9578	10.6423	0.000226084	0.00407007	0.62191
SDF2	4.0902	20.6255	30.6236	2.02423e-06	0.000245938	6.10239
KHDRBS1	4.09448	75.6577	7.89295	0.000823517	0.0094336	-0.92644
YPEL3	4.14792	8.19161	13.8826	7.00371e-05	0.00200573	2.01963
USF2	4.15463	11.4909	27.0743	3.52512e-06	0.000342378	5.48867
GPR137B	4.17401	12.0975	22.0919	8.79404e-06	0.000594581	4.4511
GNB1	4.21761	58.4251	14.0322	6.67845e-05	0.00194587	2.07611
CPOX	4.22021	34.2739	12.2699	0.000120952	0.00277108	1.36921
SEC11A	4.23535	17.8784	22.2244	8.56124e-06	0.000587387	4.48193
SNRNP200	4.25794	39.4548	11.5765	0.000156282	0.00325813	1.06332
SNX12	4.27023	22.0313	8.40903	0.000628026	0.00789529	-0.601745
AP2M1	4.28437	73.3059	8.66283	0.000552655	0.00727239	-0.448549
PLBD2	4.28673	20.4035	9.59841	0.000354644	0.00544346	0.0829488
THRAP3	4.30374	48.215	9.19446	0.00042734	0.00614337	-0.140428
ATP5F1A	4.31432	41.6406	12.4339	0.000114068	0.00265812	1.43909
NINJ1	4.3349	11.0743	15.003	4.96115e-05	0.00163853	2.42854
DFFA	4.37712	16.3164	11.8952	0.000138673	0.00302729	1.20607
ATP5MC2	4.41098	19.5449	7.88753	0.000825932	0.0094496	-0.929948
SLPI	4.41985	5.61681	12.1978	0.000124139	0.00281447	1.33818
FBXW11	4.43221	36.1145	13.2547	8.59834e-05	0.00224269	1.77575
ACTN1	4.43285	45.3889	10.6121	0.000228907	0.00409582	0.607063
RETREG3	4.47841	15.2908	7.92999	0.000807236	0.00929111	-0.902519
CDKN1A	4.4814	16.0905	11.755	0.000146106	0.00312992	1.14373
PNPLA6	4.48219	13.256	9.65095	0.00034633	0.00535361	0.11136
ALKBH7	4.53151	15.5923	16.5072	3.2413e-05	0.00125305	2.93124
SOCS3	4.54918	21.2358	12.5696	0.000108731	0.00257792	1.49621
ZBTB7A	4.58229	13.6177	57.0957	1.21664e-07	5.08144e-05	8.90476
FUCA1	4.63611	10.3381	64.6381	6.94447e-08	4.20232e-05	9.37528
ERGIC3	4.63851	21.4979	29.253	2.48796e-06	0.00028351	5.87581
RNF44	4.75244	11.2301	13.4149	8.15288e-05	0.0021747	1.83904
THOC3	4.79095	25.2173	8.95611	0.000478738	0.00661071	-0.276505
JUND	4.92195	22.914	13.1953	8.77106e-05	0.00225653	1.75208
F2R	4.94743	22.1076	10.0603	0.000289044	0.0048211	0.327884
XBP1	4.94934	26.3117	22.0825	8.81097e-06	0.000594581	4.44889
MANF	5.01584	33.0861	9.26505	0.000413417	0.00601875	-0.100744
ARPC5	5.10566	55.9267	8.35334	0.000646192	0.00802425	-0.635912
DHRS7	5.17143	8.71157	11.9101	0.000137912	0.0030188	1.21264
TMEM101	5.17389	15.2001	47.9415	2.67926e-07	8.33834e-05	8.18453
KEAP1	5.1823	28.2599	19.137	1.67405e-05	0.000857309	3.70563
RNF167	5.19066	27.5298	11.8677	0.000140094	0.00305219	1.1939
PFKFB3	5.20037	48.6756	9.96586	0.000301168	0.00494337	0.278689
PTPRA	5.20795	23.9316	8.80937	0.000514117	0.00692007	-0.361935
SLC6A6	5.23225	24.7164	18.312	2.03895e-05	0.000960559	3.47538
CBX6	5.27767	16.0475	15.3025	4.54352e-05	0.00155732	2.5326
HDGFL2	5.28373	24.4175	10.8455	0.000208111	0.00386149	0.720994
MRPL33	5.3056	32.029	9.6998	0.000338811	0.00529113	0.137649
ZDHHC7	5.30844	35.4286	8.1479	0.000718949	0.00859776	-0.763752
ASB13	5.31257	26.8323	10.075	0.000287199	0.00481923	0.335551
HTRA1	5.37214	11.6311	8.86622	0.000500046	0.00680644	-0.328684
TXN2	5.4037	29.6387	9.18027	0.000430206	0.00616418	-0.148435
SLC2A1	5.51035	29.8388	10.3432	0.000256091	0.00443903	0.472781
ARMCX1	5.59347	24.2713	16.9153	2.90661e-05	0.00118027	3.05951
PATL1	5.62827	57.018	13.1157	9.00924e-05	0.00229878	1.72019
GUCD1	5.63427	23.3154	18.2961	2.04689e-05	0.000962216	3.47083
LGMN	5.74042	21.6263	142.663	1.93601e-09	1.12311e-05	11.4294
PFN2	5.75127	82.2843	46.8376	2.97648e-07	8.87439e-05	8.08394
SEC14L1	5.75981	34.4031	22.8388	7.57454e-06	0.000533469	4.6224
CDK2AP2	5.77847	17.4253	36.0716	9.67567e-07	0.000175286	6.8947
AVPI1	5.78936	15.2549	11.0156	0.000194385	0.00370044	0.802582
HPCAL1	5.83046	28.537	10.3765	0.000252519	0.00440038	0.489592
NAT14	5.83453	19.4216	17.004	2.83953e-05	0.00116645	3.08697
TPRG1L	5.88037	13.6982	9.32721	0.000401613	0.00591905	-0.0660378
SPAG7	5.88105	19.0741	10.2427	0.000267246	0.00457641	0.421748
B4GAT1	5.92869	16.421	19.0909	1.69222e-05	0.000858766	3.69304
RNF26	5.94031	20.6461	11.0119	0.00019467	0.00370044	0.800829
PHLDA1	5.94722	97.4919	17.337	2.60395e-05	0.00112228	3.18872
AAMP	6.00888	39.5767	13.0071	9.34669e-05	0.00233361	1.67642
TMED4	6.01874	22.4972	8.0839	0.00074361	0.00881038	-0.80416
CREB3L1	6.02425	10.9236	16.0497	3.67419e-05	0.00134855	2.78346
EID1	6.03336	83.532	9.63206	0.000349292	0.00538028	0.101161
TLN1	6.05136	53.3501	8.46826	0.000609377	0.0077835	-0.565624
SSRP1	6.05787	67.3899	16.9286	2.89642e-05	0.00117833	3.06364
TMEM250	6.06613	14.5934	20.5018	1.2295e-05	0.000704927	4.0643
TP53	6.16679	22.2388	13.0935	9.07684e-05	0.00230522	1.7113
DOK4	6.17269	10.8894	9.38348	0.000391275	0.00583294	-0.0347977
ADM	6.22631	22.1263	9.86304	0.000315083	0.00509103	0.224603
ARL8A	6.2308	19.646	10.4695	0.000242859	0.00427656	0.536269
PTPA	6.29558	28.157	16.549	3.20493e-05	0.00124534	2.94453
ADIPOR1	6.37748	47.8079	48.2972	2.59128e-07	8.29402e-05	8.21623
ABHD4	6.4179	17.6311	30.5911	2.03395e-06	0.000245938	6.09715
WTIP	6.50193	120.23	14.6456	5.52259e-05	0.00174454	2.30155
FBXO32	6.53112	12.083	11.3527	0.000170291	0.00341149	0.960758
DNAJB1	6.54147	30.4748	20.7586	1.16276e-05	0.000685839	4.12892
CHMP1B	6.58596	28.2614	12.7982	0.000100407	0.00245822	1.59112
MAGED1	6.69412	24.0247	20.4612	1.24046e-05	0.000704927	4.05402
ENO2	6.72481	24.0268	8.34223	0.000649891	0.00804143	-0.642753
VCL	6.81591	61.967	19.06	1.70451e-05	0.000858766	3.6846
MAPKAPK2	7.01353	45.0195	13.1996	8.75828e-05	0.0022559	1.75382
PTX3	7.03465	84.1052	9.68949	0.000340382	0.00530309	0.132109
FZD2	7.05484	24.8054	15.3991	4.41794e-05	0.00153605	2.56574
SRPRA	7.47504	43.7081	179.619	6.82969e-10	7.43241e-06	11.7369
PDIA3	7.55918	31.7096	16.5316	3.21999e-05	0.00124703	2.939
HMOX1	7.56275	11.7971	22.1576	8.6777e-06	0.000590219	4.4664
TRIP10	7.63206	43.6853	39.4179	6.4841e-07	0.000135699	7.31024
HMG20B	7.79953	27.8982	15.6288	4.13604e-05	0.0014622	2.64367
AIP	8.05291	21.8815	13.3116	8.43666e-05	0.00222531	1.79834
PLXND1	8.07075	14.3685	11.1893	0.000181486	0.00353947	0.884664
LRP5	8.18253	30.7114	13.9619	6.82903e-05	0.00196866	2.04963
MORF4L1	8.2295	51.327	11.6225	0.000153581	0.00322965	1.08414
MAPK13	8.27806	24.1109	26.7262	3.7365e-06	0.000352115	5.42346
CDKN2D	8.28618	18.7126	28.7918	2.67252e-06	0.000290243	5.79674
SDCBP	8.48154	99.8365	8.74408	0.00053087	0.0070799	-0.40036
GSR	8.51395	44.3364	7.89356	0.000823245	0.0094336	-0.926044
PNRC1	8.52402	21.7876	9.23963	0.000418367	0.00605839	-0.115002
ALDH9A1	8.70616	55.2554	29.7791	2.29599e-06	0.00026581	5.96426
CCNB2	8.71477	39.3289	25.5091	4.60816e-06	0.000401186	5.18761
CLSTN1	8.77157	41.7594	13.4352	8.09841e-05	0.00217071	1.84701
GNAI2	8.89292	38.9928	15.0444	4.90068e-05	0.00163094	2.44306
ARPC3	8.91407	74.5727	20.0542	1.35734e-05	0.000742276	3.94959
KIF2C	8.98052	43.5552	20.6068	1.20166e-05	0.000697441	4.09084
C4orf3	8.98813	29.7537	16.3408	3.39121e-05	0.00128142	2.87797
MAF1	8.99907	53.5414	17.6675	2.39325e-05	0.00106777	3.28774
SEMA6B	9.16077	18.8895	8.91222	0.000489002	0.00668118	-0.301923
CTDSP2	9.18998	37.5579	9.11891	0.000442873	0.0062714	-0.183204
SLC2A3	9.35311	15.3841	123.431	3.72696e-09	1.35195e-05	11.1766
RAB31	9.43061	24.6924	19.0805	1.69633e-05	0.000858766	3.69021
NECTIN2	9.5603	38.0349	10.6897	0.000221723	0.00401481	0.645209
ITGB5	9.63937	38.5409	8.029	0.000765585	0.00897459	-0.839052
FN1	9.67352	24.4623	20.6885	1.18051e-05	0.000692556	4.11139
SNX3	10.1456	126.027	9.83007	0.000319709	0.00511652	0.207149
CTSD	10.1663	22.2618	8.98091	0.000473053	0.00655375	-0.262192
FGF1	10.2008	54.1625	67.7325	5.62142e-08	3.82344e-05	9.54295
CD55	10.3742	31.0001	7.83427	0.00085013	0.00963702	-0.96454
CCDC28A	10.3796	30.8951	13.0829	9.10964e-05	0.00231085	1.707
CTNNA1	10.5875	70.8034	9.20916	0.000424394	0.0061196	-0.132139
RTN3	11.1508	56.237	11.7037	0.000148947	0.00314437	1.12073
PIM3	11.1565	23.9193	26.4665	3.90435e-06	0.000355557	5.37418
TMED10	11.2983	64.3435	25.5741	4.5557e-06	0.000398213	5.20053
NCAPD2	11.3585	52.9163	59.1993	1.03314e-07	4.88831e-05	9.04569
MDH1	11.4905	36.4041	44.0159	3.94057e-07	0.000103333	7.81087
NFKBIA	11.5085	30.3475	59.6581	9.97709e-08	4.82559e-05	9.07537
GANAB	11.711	104.287	12.3719	0.000116614	0.00270223	1.41277
COTL1	11.7362	51.7651	33.1551	1.41513e-06	0.000203975	6.49047
RAC2	11.7641	43.0408	47.9316	2.68175e-07	8.33834e-05	8.18364
MYL9	11.9163	30.9983	14.4392	5.88209e-05	0.00180799	2.22678
KRT8	11.9763	21.7047	12.3224	0.000118697	0.0027326	1.39166
MAGEF1	12.2978	43.1764	10.6901	0.000221687	0.00401481	0.645406
WBP2	12.6129	43.7149	8.94893	0.000480398	0.00661764	-0.280654
TGM2	12.8312	41.7556	15.7824	3.95968e-05	0.00141738	2.69514
GDF15	12.8411	15.9856	23.1556	7.12014e-06	0.000514813	4.6932
RPL13AP20	12.9698	18.647	33.1884	1.40874e-06	0.000203975	6.49533
HNRNPUL1	13.0348	79.6907	23.1388	7.14329e-06	0.000514813	4.68949
RNF145	13.0778	56.1624	12.7408	0.000102421	0.00248793	1.56746
SUCLG2	13.2968	55.4365	101.253	9.12775e-09	1.65555e-05	10.7453
SNHG19	13.6126	28.3865	9.76337	0.000329322	0.00521666	0.17167
SNRPC	13.8464	136.043	17.3114	2.62117e-05	0.00112746	3.18099
ATF4	14.1899	75.7049	8.08129	0.000744638	0.00881297	-0.805816
EIF4B	15.2028	74.9416	31.7719	1.71482e-06	0.000224837	6.28307
BEX3	15.2951	115.955	10.7603	0.000215421	0.00396071	0.679704
CALM3	15.5419	87.7634	22.0321	8.90177e-06	0.000596145	4.4371
PDLIM1	15.7039	74.1676	9.85863	0.000315696	0.00509349	0.222275
NPC2	15.7364	46.7373	25.8699	4.32605e-06	0.000384312	5.25885
PDIA4	15.8123	97.9882	11.9666	0.000135064	0.00299355	1.23754
UBALD2	16.3306	44.5525	24.2362	5.8007e-06	0.000463093	4.92688
HNRNPA1	16.41	174.649	19.6105	1.50047e-05	0.00079459	3.83309
NDRG1	16.4643	27.8272	21.8414	9.25598e-06	0.000604974	4.3922
H1-10	17.3712	39.5708	8.97915	0.000473453	0.00655375	-0.263205
CNPY3	17.5165	62.0978	40.576	5.68972e-07	0.000127667	7.44347
ARL6IP1	18.1292	86.8068	10.2609	0.000265182	0.00454822	0.431027
RPS14	18.1479	74.3376	9.55532	0.000361642	0.00552361	0.0595418
TPM4	19.2187	116.35	14.2102	6.31506e-05	0.00187804	2.14252
MAGED2	19.2423	56.6704	21.5849	9.75993e-06	0.000628476	4.33114
TIMP1	19.473	51.9664	8.30606	0.000662117	0.008151	-0.665084
C1orf43	21.8536	96.7001	25.3279	4.75833e-06	0.000410972	5.15139
CAVIN1	23.4027	189.275	8.36868	0.000641123	0.00800668	-0.626477
DDOST	24.1439	71.6468	36.6742	8.97889e-07	0.000165615	6.97311
PIM1	24.7205	46.164	23.2841	6.94525e-06	0.00051034	4.72162
LGALS3BP	25.3367	79.5247	10.1573	0.000277197	0.00469509	0.377986
SDC4	25.5018	100.482	14.54	5.70318e-05	0.00177582	2.26341
AP2B1	26.7789	133.083	34.4183	1.19557e-06	0.000192753	6.6708
PLP2	27.9146	127.757	29.8675	2.26555e-06	0.000263688	5.97893
H2BC12	34.0726	164.002	10.3795	0.000252207	0.00439846	0.491073
GPX4	34.7325	131.792	22.0007	8.95899e-06	0.000596795	4.42973
UBE2C	36.7638	129.539	13.0228	9.29714e-05	0.00232857	1.68275
ANXA5	38.2697	260.386	13.6195	7.62391e-05	0.00210552	1.9188
UBB	40.7802	225.514	45.653	3.34151e-07	9.55284e-05	7.97219
YWHAE	42.4845	57.6557	26.6098	3.81062e-06	0.000352115	5.40144
H1-0	45.0117	149.15	8.91636	0.000488021	0.00667616	-0.299517
ANP32B	45.3561	386.308	20.7886	1.15523e-05	0.000685355	4.13644
TAGLN2	51.696	94.4889	70.9455	4.55892e-08	3.40183e-05	9.70365
TXNRD1	67.5061	264.225	42.8566	4.44519e-07	0.0001125	7.69154
S100A10	99.6084	344.405	17.343	2.59993e-05	0.00112228	3.19054
CALR	99.7338	465.047	70.5055	4.68895e-08	3.40183e-05	9.6824
PSAP	122.073	333.148	14.6721	5.47848e-05	0.00173329	2.31105
TXNIP	131.471	175.649	9.8388	0.000318475	0.00510351	0.211779
S100A6	278.497	732.597	45.6241	3.35111e-07	9.55284e-05	7.9694
MT-RNR1	433.557	2203.05	8.33509	0.000652285	0.00805983	-0.647158
MT-RNR2	4746.45	13580.2	9.70028	0.000338738	0.00529113	0.137907
