# Supplementary material for: ZBTB11 Promotes Breast Cancer Progression by Activating FBXO28‐Mediated MST1 Degradation and Suppressing Hippo Signaling
Source: Adv Sci (Weinh). 2026 Jul 20:e76618. Online ahead of print. doi: 10.1002/advs.76618 (PMC13383149; doi:10.1002/advs.76618)
Supplement: Supplementary file 2 — Supporting File 2: advs76618‐sup‐0002‐data.zip. [file ADVS-9999-e76618-s001.zip › advs76618-sup-0002-data/Supplementary_Data_S3.xlsx]

## Sheet: Sheet1
GTRD	ChIP_Atlas	FIMO_JASPAR	PWMEnrich_JASPAR
SCYL3	MED23	LOC124909437	SNORD116-8
C1orf112	USP30	TMEM18-DT	SNORD115-9
CYP51A1	RPS7	PRUNE1	SNORD115-12
KRIT1	MRPL44	BRSK1	SNORD115-13
RAD52	NME1	SNORA52	SNORD115-14
LAP3	GTF3C3	SNORD4A	ACOT8
MAD1L1	INTS12	MIURF	SNORA70C
SNX11	GSTCD	MIR622	FMR1-AS1
M6PR	USPL1	LOC105377844	MIR450B
ICA1	HMGB1	ODC1	MIR665
CFLAR	FRA10AC1	ING2-DT	MIR942
NDUFAF7	TRIP4	PPP1R9B	MIR365A
POLDIP2	NUF2	RPL26L1-AS1	MIR365B
KDM1A	DRG2	SNORD116-8	ST8SIA6-AS1
RECQL	STX18	LINC01638	STAU2-AS1
VPS50	STX16	CHRD	ADGRA1-AS1
NDUFAB1	IPO4	ZDHHC7	KIAA1671-AS1
HCCS	MRPS31	ARHGEF18	OST4
CCDC109B	DCP1A	RBAKDN	BCAR3-AS1
POLR2J	COX16	LOC105373551	CCNYL4
DHX33	NUP107	LOC105373549	SEMA3F-AS1
AC004381.6	DPY19L4	GDE1	LINC03062
CIAPIN1	GOLGA3	MIR340	NRADDP
COPZ2	TACO1	LINC01978	TEX13C
GCFC2	DMAP1	TTPAL	STPG3-AS1
ZNF195	TBC1D19	GNS	TMEM269
PDK2	TMEM41A	MIR126	LINC02961
C19orf60	MRPL21	IQCB1	LOC100130283
OSBPL7	IGHMBP2	SSC4D	C17orf107
AP2B1	GALK2	SEPTIN4-AS1	LOC100130331
ZNF263	COPS2	SMAD3	GPC1-AS1
RALA	NDUFS7	ADGRV1	SMIM6
KDM7A	RBBP5	SPACA4	ZNF594-DT
AGK	PEX3	IL4R	ZNF316
DBF4	ADAT2	CTDSPL	JUN-DT
IFRD1	NDUFS3	PTPN6	CKMT2-AS1
COX10	KBTBD4	LOC124900303	ZNF236-DT
VPS41	GTF2H2	POM121L10P	MZF1-AS1
ELAC2	MRPL16	CDIN1	ZNF717
PNPLA4	WDR36	IPW	FAM27E3
MARK4	FAM98B	MIR4258	LOC100132078
CCDC124	SLC44A1	SNORA3A	LINC00543
CEACAM21	SSBP1	TPRN	TEKT4P2
ST7L	CDK5RAP1	DISC1-IT1	CLUHP3
LUC7L	RAD54L2	KLK2	FRG1HP
CACNA2D2	ZNF165	MIR616	FGD5P1
PIGQ	DCAF10	SNTG1	TNIP2P1
CRAMP1	COMMD2	ALDH16A1	LOC100134368
PSMB1	PSMF1	ZC4H2	CHKB-DT
JARID2	FAM207A	LOC101928953	TMCO1-AS1
CDK11A	SUGCT	LINC00877	RNU6ATAC
ADAM22	MPLKIP	HOXA10-AS	PDCD6
ST3GAL1	SEC13	ANKRD65	TOMM6
MED24	ZER1	LIN28A	TPT1-AS1
RPS20	WDR24	KLHL17	FLJ16779
UBE3C	DSTYK	LARP4B-DT	RPL26L1-AS1
VTA1	ALG10B	PHC3	ARHGEF33
HHATL	FAM227B	CHRM4	ANAPC1P1
NCAPD2	DTWD1	SNORD105	WASHC1
PHF7	SMG8	LOC107984402	LOC100287175
FUZ	GFM2	LOC101929386	SH3RF3-AS1
IDS	PPIP5K2	NEURL1B	AP4B1-AS1
ZNF200	EIF2D	LOC105376832	LINC00582
BTK	MTBP	FAM83E	TIMM23
FYN	MRPL13	LOC107986926	LOC100288069
TCEB3	SNAP47	PTPRJ	LNCOC1
LYPLA2	JMJD4	SLC34A1	LOC100288966
NME1-NME2	MTERF4	MIR6847	BMS1P21
RNF216	DDX1	C2orf80	ATP2A1-AS1
PTBP1	YIPF2	LOC105373352	TMEM225B
DPF1	TIMM29	SNORD45A	DNAJC3-DT
MAP4K3	ALKBH3	MIR4434	LOC100289361
ERCC1	SLC39A3	KCTD20	LOC100289495
MBTPS2	TARS2	LOC124900495	RNF213-AS1
PRICKLE3	TOR1AIP1	SNORA7A	MIR1284
EXTL3	MBTPS2	FBN3	MIR1200
ELOVL5	NDUFB3	SECISBP2	MIR1265
CALCOCO1	FAM126B	LOC124903297	MIR1197
MAP4K5	WDR31	UPK2	MIR1539
PSMC4	ZNF408	LINC02180	MIR1290
NUB1	ARHGAP1	SETD3	MIR1303
POLR3B	SLC33A1	APBA3	ZNF225-AS1
RNF14	RUVBL1	FRS3	NPPA-AS1
UFL1	MRPL30	ALPK3	PARP3
MDH1	MITD1	NUDT1	FAM21EP
SLC30A9	SF3A3	YEATS2	MIR4319
COX15	MKRN2	HELLS	MIR1193
CCDC88C	EIF1AD	MGMT	MIR3195
YAF2	BANF1	CORO2B	MIR4317
WAS	CPPED1	LINC01956	MIR1244-3
MATR3	METTL9	LOC105378764	MIR3148
XYLT2	PRRG2	TBCC	MIR3124
NUDCD3	NOSIP	KDM6B	MIR4260
GLT8D1	C11orf49	PKMYT1	MIR2861
ATP2C1	C17orf75	MIR4638	MIR3200
CXorf56	NR1H3	ARHGAP27P2	MIR3149
ZNF582	ACP2	CLUAP1	MIR3127
PRDM11	RFXANK	MIR6831	MIR4328
NCDN	BORCS8-MEF2B	TBP	MIR3153
ZFP64	BORCS8	EIF2AK1	MIR3189
MNAT1	MPHOSPH10	SMIM2-IT1	MIR4277
SERPINB1	MCEE	C1orf232	MIR3155A
AQR	TTC4	ZSWIM9	MIR3196
RTFDC1	RRP15	CARHSP1-DT	MIR3156-3
SLC45A4	SAR1B	PLB1	MIR4258
ZDHHC6	NDUFC2-KCTD14	SNORA14B	TOM1
GRAMD1B	NDUFC2	ZSCAN5C	SH2D3C
NDUFS1	GTF2H4	INPP5F	CST8
ERP44	MTIF2	LOC112268295	MIR3937
DERA	GTF2H2C_2	MIR6789	MIR550B2
STRAP	GTF2H2C	GABRB3	MIR3652
UBR2	BMS1	SNORD115-12	MIR3615
CCDC28A	NOXA1	HOXB13	MIR550B1
HSD17B6	SUPT7L	FBXO36	MIR3928
NR1H3	SLC4A1AP	LOC101927560	MIR3913-1
KCNG1	SMG7	SLC7A4	LINC01301
IFNGR1	PEMT	SPNS1	RBM26-AS1
B4GALT7	JRK	LIME1	INAFM2
BRD9	PLEKHM3	LINC02178	LINC00838
SNX1	TUT1	LINC01725	LINC02102
TBPL1	NUP54	LOC124901860	LINC00967
SLC39A9	MNAT1	HAVCR2	RRS1-DT
RABEP1	CCAR2	MIR6516	ITGB2-AS1
NUP160	SF3B6	LINC02292	LINC02148
BAK1	FAM228B	LOC107985675	LINC00920
FAM13B	INTS5	MIR6080	KIF25-AS1
CENPQ	TEFM	WDR27	LOC100505942
ARID4A	EDC4	PPP1R3C	RNASEH1-DT
TSSC1	BBS1	MIR550A2	DDX19A-DT
PNPLA6	ZNF770	ZNF528-AS1	ZDHHC12-DT
ALG1	DUS1L	LINC03062	UVRAG-DT
ABCF2	REXO4	ZMYND12	SRP54-AS1
CHPF2	AAR2	SCARNA16	STEAP1B-AS1
ATP6V0A1	PCID2	TSSK6	LOC100506207
MAP2K3	CUL4A	LOC124906377	PAXBP1-AS1
ASTE1	UBE3B	SEMA3F-AS1	OTUD6B-AS1
RNF19A	KCTD10	LOC101928866	LINC01426
PEX3	RBM28	SCARF2	LINC01082
GABARAPL2	KLHL20	SNORD35A	DDX11-AS1
VCL	NOL8	PPEF1	NUP50-DT
DEPDC1B	CENPP	STMN3	LINC01353
ADSS	ITGB3BP	ARID4A	TSPOAP1-AS1
TBC1D23	EFCAB7	MIR3913-1	LINC01132
ZZZ3	NOP16	CDK13	IQCF4P
RPL26L1	HIGD2A	LOC100289361	LOC100506974
NSUN2	TTC26	ANXA4	LINC01798
MFAP3	MRPL3	JUN	LOXL2-AS1
BOD1L1	MAIP1	LOC105371038	MSANTD2-AS1
MAT2B	CCNC	LHB	ZNF865
EDC4	BRF2	COQ8A	TMEM44-AS1
CLEC16A	TRDMT1	MIR4487	SMC5-DT
RAI14	CSTF2T	ENO3	SNHG19
PNKP	YJU2	BRCC3	ERVK13-1
SPDL1	DNAJC25-GNG10	PRDX5	SMIM18
STAU2	DNAJC25	DNAJB14	LINC02539
PHF23	GTF3C5	LOC105369576	ZNF213-AS1
LSG1	SLC24A1	LOXHD1	CCDC28A-AS1
PARP3	NSFL1C	PIGN	DPH6-DT
MED17	AGK	LOC101926907	SDCBP2-AS1
CAPG	TOP3B	MIR132	MAGOH-DT
AP2S1	RTEL1	MIR4727	LINC00968
ZPBP	NR1H2	SNORD115-14	LINC02554
DCUN1D1	TMEM222	JUN-DT	ARPC4-TTLL3
JADE2	GEMIN7	LOC101060553	INMT-MINDY4
CNTLN	PIH1D2	PTCSC2	SLX1A-SULT1A3
GEMIN8	NKAPD1	CKS1B	SLX1B-SULT1A4
OFD1	MRPS18C	PUSL1	PHOSPHO2-KLHL23
WDR37	HELQ	POPDC2	SEPT5-GP1BB
ATP6V1H	LSG1	LOC124904963	TGIF2-RAB5IF
FAM214A	TMEM242	PATL1-DT	TMX2-CTNND1
TPR	RPL29	TULP4	ST20-MTHFS
KIAA0556	WDR11	JPH4	POC1B-GALNT4
C12orf4	MLEC	PPIL6	ARMCX5-GPRASP2
GOPC	TSPAN10	TLE6	ZNF816-ZNF321P
NOP16	NPLOC4	GPRIN1	CHURC1-FNTB
RRM2B	SELENOH	RPS19	NDUFC2-KCTD14
ZNF800	C18orf21	RPLP2	MICOS10-NBL1
SNX29	LAS1L	SNORD45C	RTEL1-TNFRSF6B
MRPS10	KRR1	ARHGAP1	UBE2F-SCLY
RSF1	SEC22B	ZNF274	TNFAIP8L2-SCNM1
COL9A2	ZBTB45	TADA3	ISY1-RAB43
RFC2	MRPL39	ERH	UBA2
ARID1B	ZNF391	FSD2	MIR4648
CLPTM1L	AQR	MTMR4	MIR4697
HEXB	NMNAT1	SNORD34	MIR4526
SLC4A8	LZIC	BMP2K	MIR4763
POLQ	C12orf73	SH3BP5L	MIR4513
HEBP2	TRUB2	C19orf25	MIR4487
RRP12	COQ4	LOC107986785	MIR4669
TTC17	EEFSEC	TNIP2P1	MIR4640
MRTO4	EIF3F	ZNF408	MIR151B
USE1	MAF1	AGRN	MIR3960
MCF2L2	HNRNPA1L2	ZFP3-DT	MIR4802
LAMA3	SNRPD3	LNP1	MIR4690
AP5M1	GUCD1	MLEC	MIR4777
TRAPPC3	TMEM101	PRR23C	MIR4664
THRAP3	INO80B	PSCA	MIR4638
SDCCAG8	TVP23B	UBFD1	MIR4438
PTPRN	UTP3	PRPF19-DT	MIR4515
TBC1D22A	HEMK1	IL5RA	MIR4727
SZRD1	ZDHHC6	ISY1-RAB43	MIR4434
FAM114A2	VTI1A	MIR640	MIR4744
MRPL43	TATDN3	BUD13-DT	MIR548AM
HPF1	NSL1	ARHGEF37	MIR4725
TRAF1	C10orf88	LOC124903723	MIR4687
ATG5	CPSF1	ZFP62	MIR4767
SEC61A1	OTUD7B	ISY1	MIR4429
POLR3E	BANP	NOC2LP2	MIR378F
ZC3H11A	VPS25	MIR3677HG	DNM3OS
NDC1	SLC39A13	KLHL18	COX17
FLYWCH1	COPS7B	DDX11-AS1	PARTICL
GATB	ANAPC5	GTF2A2	TIMM23B
CDK17	ZNF276	NUDT5	LINC00408
CTDP1	VPS9D1	GPATCH8	LINC00539
HDAC7	ALG10	SNORD3B-1	LINC02078
SPAG4	POLR3B	SNORD3B-2	SCAMP2
NCKAP1	NKAP	MAN2B1	TSSC4
MRPS35	DHX33	SNORD3C	GPC6
SFSWAP	TIMM9	SNORD3D	MIR5579
MON2	KIAA0586	SNORD3A	MIR5581
GPBP1	KCTD5	FYTTD1	MIR5091
ZNF112	OPA1	AGL	MIR548AU
LTK	PIGL	RPRD1B	MIR4999
VMP1	IFTAP	CFAP298	MIR5702
EPN1	RPL37	CREB3L2	ZRANB2-DT
MED29	HUS1	NELFCD	P4HA2-AS1
ZNF275	STOML2	WDR83OS	UFL1-AS1
ADCK1	MRPS34	SH2B1	LINC00554
RNF4	EME2	ZNF132	LINC00563
CASP8	TDP2	SIGMAR1	RB1-DT
SPA17	ACOT13	SRSF4	MYLK-AS2
TAF2	RNF6	PAF1	OPA1-AS1
TNPO3	MAN2C1	SF3B3	FGF12-AS3
BORCS8-MEF2B	EXD2	VPS13B	HCFC1-AS1
RFXANK	VPS13B	CDC45	ITIH4-AS1
CTSA	MRPL48	NCBP2AS2	NAV2-AS2
BTBD1	MTOR	LYRM7	COX10-DT
SBNO2	DNAJC24	LOC128125814	PCDH9-AS4
TAF11	DCDC1	PDXDC2P-NPIPB14P	RUVBL1-AS1
ANKS1A	MRPL58	PDE12	LINC00349
NTHL1	SLC35A3	PDAP1	EFCAB6-AS1
GNAI3	AURKAIP1	ZNF226	ATP11A-AS1
WDR3	NOL12	TIGD4	NDFIP2-AS1
ERBB3	PSMG3	HMGB1	HOXA10-AS
KARS	VPS52	TMEM41B	ATP2B2-IT2
ADAT1	RPS18	LINC03100	SMIM2-IT1
SLK	ISY1-RAB43	LOC124901142	ARPC1B
CYB5R4	ISY1	DHRS7C	ACTR2
ASB1	RTTN	C14orf28	LINC03076
CDK13	CCDC57	INVS	LINC02169
DIP2B	PUS10	LOC114841035	LOC100996437
SMARCD1	PEX13	SEC24A	CTXND2
NFYC	NUDCD3	DGKA	LINC01883
SPI1	B4GALT7	EIF5A2	TSPAN1
ZBTB11	WDR83OS	AFTPH-DT	NPIPA8
TRMT11	WDR83	ARL5B	LOC101060187
ZFAT	SNRPB	CTTNBP2NL	TBC1D3K
MYO9A	MTMR9	ZNF646	LOC101060553
PFKP	TBC1D13	KLHDC3	ARPC2
IDI1	TXNDC9	RTL6	LINC00609
TNFRSF1A	EIF5B	RPL23AP7	FRY
STOML1	LMAN2	JOSD2	ARFRP1
DNTTIP2	TMEM68	KYAT1-SPOUT1	OSGEPL1-AS1
TRO	TGS1	DDA1	ABI2
RRP15	NXT2	FRG1EP	PDZK1IP1
DHX8	NELFB	TTC14-DT	LHFPL2
PMS2P4	CGGBP1	FRG1DP	ALYREF
PRKCZ	C3orf38	ZNF787	LOC101926907
ROCK1	RAB18	MTR	TDRD6-AS1
CBFB	TNPO3	ULK4	ADGRF5-AS1
HEATR6	PHB2	OGFOD1	PRKAR1B-AS1
MEF2A	ZC3HC1	CIAO1	VIRMA-DT
OTUD5	CCDC97	LINC01254	DLGAP4-AS1
ACSL4	FEM1B	NUCB2	LOC101927025
GPKOW	PPIL1	FAM32A	LOC101927045
FTSJ1	THEM4	CHAMP1	LINC02611
PRR11	SREK1IP1	ZNF277	PLCG1-AS1
TTC7A	CWC27	HIRIP3	LINC01473
IP6K2	COPS4	SOWAHC	UBR5-DT
SRBD1	LTN1	TRIM35	LINC01969
SIRT2	ANKRD40	TSSC4	LOC101927243
ERLEC1	PDCD6	SCLY	LOC101927253
PITX1	TMA16	CSNK1A1	LOC101927262
FUNDC1	MRPL1	DPYSL2	SNHG27
PIGB	ZNF791	PHF23	LINC01831
RAB27A	ZNF490	ZNHIT1	LINC01254
UFD1L	MCAT	APMAP	CARNMT1-AS1
PHRF1	YBEY	RAPH1	MIOS-DT
NUCB2	MCM3AP	LINC00205	LINC02966
EXOC5	HDAC8	THAP10	AFTPH-DT
GBA2	DPP9	MIR212	LOC101927410
AP3M2	PPIL3	ZFYVE16	DMTF1-AS1
PABPC1	NIF3L1	MIR5091	LINC01961
CFAP20	COA6	USP13	LINC01909
PTPN21	ZNF561	FAM200A	LOC101927521
TCOF1	SCAND1	LOC124904917	LOC101927551
CDC42	ERCC6L2	METTL21EP	LINC01250
ATP2B1	ZNF570	PARS2	LOC101927560
RPL31	ZNF569	CELF6	LINC01267
WDR1	FBXW8	UBE2M	LINC01725
ING3	SDHAF3	ATP5MK	LOC101927588
TRIP13	RPS20	BOD1L1	LINC01927
CPSF1	EEF1AKMT4-ECE2	MIR1539	SEPTIN4-AS1
PDCD2	EEF1AKMT4	FMR1-AS1	LARP4B-DT
PTPN18	ALG3	SUPT20HL2	LINC01847
ALDH3A2	KIF22	LOC107986163	COSMOC
UBE2D1	SENP1	LIG4	LOC101927822
RHOBTB1	PFKM	DOCK4	PAQR9-AS1
CHFR	ZNF461	TIMMDC1	LOC101927932
NFATC3	SLC25A53	PIGF	LOC101927942
ACADVL	SPAG8	INAFM2	LOC101927947
STK10	TMEM69	PCSK7	LOC101927950
FBXW11	VPS45	LOC105379110	LOC101928002
DERL2	ZMPSTE24	IDNK	LOC101928007
AP1M1	ZNF205	LAS1L	LINC01945
SMARCE1	PRSS27	LOC124905201	DPP3-DT
KDM5A	TIGD1	LINC02571	LOC101928105
MAP3K13	EIF4E2	PGK1	LOC101928131
MRPS34	TIGD6	FBXL5	WDR35-DT
CLNS1A	HMGXB3	SEC14L1	TESC-AS1
TSG101	ACSF3	MRE11	LOC101928269
DPP8	COQ3	TRAPPC8	ZPLD2P
ZZEF1	ZSCAN22	MMUT	CELF2-DT
ENO1	ZNF579	FKBP2	PTCSC2
ANO8	ZNF846	CCDC134	LINC01610
ACTR6	FBXO22	CORO1C	IRS4-AS1
TIPIN	NFKBIL1	PRKACB	LOC101928409
NUP37	ATP6V1G2	NTHL1	LINC01756
GTSE1	SEC11A	MEIS3	CHFR-DT
TIMM21	MED18	HNRNPD-DT	ZNF84-DT
VPS9D1	ZSCAN9	TECPR1	LINC02189
ZNF37A	CFAP298-TCP10L	EPN1	CTC-338M12.4
RAB7A	CFAP298	CSGALNACT2-DT	LINC01099
BCAP29	GABPA	TP53RK-DT	CD2BP2-DT
MKRN2	ATP5PF	TP53RK	SCAT1
REXO2	EMC4	MIR1290	WWC2-AS1
RBM7	ERI1	SAXO4	LINC01978
PTPN23	VWA8	CD2BP2-DT	LINC02229
KLHL20	MEIG1	SF3B6	LINC02696
SLC46A1	ZNF668	PNPLA8	LINC02763
ANKRD13A	ZNF646	CEP95	HIPK1-AS1
RAP1GAP	WDR25	PDCD6-DT	TTC14-DT
ARHGEF1	WARS1	CHERP	LOC101928866
ACTL6B	ACBD6	DNAJB9	LOC101928881
PPP1R12B	OGFOD2	TOMM70	LOC101928932
USP33	NUP153	LOC112268433	LOC101928953
DYNC1I2	CYREN	MIR3124	HNRNPD-DT
FAM76B	PHKA2	PKIB	LOC101929050
SIRT6	ZNF581	TIMM29	LINC02292
CAPZB	NUDT5	CHPF	CTD-2194D22.4
JADE1	CDC123	MAGOH	LINC03075
PIK3C3	GRPEL2	UMAD1	LOC101929185
GNB1	TEDC1	BRF2	RFX3-DT
VDAC3	TYW1B	C11orf24	LINC02975
SDF4	NAA20	SZT2	CDC37L1-DT
RUNX1T1	GTPBP3	VPS9D1	LOC101929386
SAR1A	CHCHD2	FBXL9P	LMF1-AS1
SENP1	MRPL40	GATAD1	LINC01752
OPHN1	HIRA	LOC124907984	LOC101929398
KIF22	IPPK	ERCC5	EXTL3-AS1
SCGN	MTRF1	PROSER2-AS1	LOC101929408
DDX1	LIG4	RSPRY1	LINC02285
SLC35C2	ABHD13	WDFY2	ITGB1-DT
SMARCA2	UQCC1	CGGBP1	LINGO1-AS2
SRCAP	MKRN3	LOC124903709	LOC101929479
PUM3	PSMD11	SNORD33	PSMD14-DT
CNOT4	TUBGCP3	CPSF7	LOC101929586
PSEN1	UFC1	GPBP1L1	LINC02280
CPOX	DNAJC2	ZNF668	LINC01583
CLDND1	STARD3	ANKRD31	LOC101929691
RBL1	KNSTRN	BUD13	SCIRT
DLGAP4	POC1B-GALNT4	TRMT112	LOC101929719
AP4E1	POC1B	KIF14	METTL14-DT
RSBN1	CDC16	DMTF1	LOC101929767
TCF7	BLOC1S6	VAMP3	LOC101929802
PCNP	ZKSCAN4	TRIM72	LINC02597
EXD2	MTMR4	THEM4	IKBKB-DT
MEF2C	NSUN4	MINDY3	LITAFD
UBA5	TXN2	CYP4V2	LINC02391
JMJD4	CLK3	C1orf146	HERPUD2-AS1
DUSP12	UBA5	CXADR	LOC101930100
KIAA0141	ACAD11	NUP54	LINC02317
HSPB11	ARL6IP4	C9orf40	LINC00945
STRADB	PPP1R11	GPR137	TSHZ1
C5orf22	ZNF195	NSMCE1	PRMT3
OPRK1	YIPF3	LOC102724159	PSMD14
RNF13	POLR1C	PSME4	CTDSPL
LYRM2	PDCD2	LOC130932201	MFSD10
ZCCHC6	FANCM	COA4	AP3S2
TNPO1	FBXO28	LOC105375001	MRPS31
PLOD1	DPAGT1	LOC105379087	MIR6080
DIS3	FAM118A	ABI2	MIR6085
PIBF1	EXOSC4	ZNF84	MIR6134
NUFIP1	AGO3	THAP11	MIR6715B
ZNF324	ZNF596	WDR55	MIR6733
ZNF416	TMEM128	GRPEL2	MIR6735
ZNF586	PCYT1A	MARCHF6	MIR6737
ZNF446	TYW1	RFNG	MIR6743
ZNF264	SBDS	ERI2	MIR6781
SMAP2	ANTKMT	ARHGAP4	MIR6790
PPIE	C8orf33	PTAR1	MIR6811
ZMPSTE24	STYXL1	ZCCHC7	MIR6831
APLP2	MDH2	TAF11	MIR6834
FAM234B	DPM3	HLCS-AS1	MIR6847
WBP11	TDG	PPIL3	MIR6857
EIF3I	DDT	GTF2H3	MIR6864
COL16A1	RSPH3	NSUN5	MIR6865
TXLNA	ADPRHL1	WDR1	MIR7706
KIF3C	ZSCAN12	SEPTIN10	MIR7977
BCORL1	NDUFA12	ATP7A	MIR6850
AK6	THAP10	LOC105376034	MIR6721
MYNN	LRRC49	LOC105374426	MIR6773
MECOM	ZBTB11	ATG4C	MIR6741
ZNF213	RFX7	DCUN1D3	MIR6720
AKR1B1	BCAT2	WDR35	MIR6789
CTTN	DDTL	SPOPL	MIR6516
MTIF2	MTR	ZNF740	PDCD6-DT
DDHD2	UBIAD1	SYCE3	LINC02180
TTC39A	TSSC4	ZNF222-DT	CDK9
MGST2	ZNF564	TRIOBP	STAM2
CHERP	ATPAF1	LYSMD4	FBXO38-DT
ATG16L1	NCAPD2	NIPBL-DT	ABCC4
USP40	MRPL51	LOC107985014	SF3B4
DNAJA1	ZNF410	PCBP1	THRIL
CHMP5	CARD8	PHOSPHO2-KLHL23	LINC01159
DIMT1	C4orf3	LCMT2	ZMPSTE24
IPO11	PRORP	NSUN5P1	FRG1DP
EIF2AK1	PPP2R3C	LOC124904559	E2F5-DT
MRPL28	PYURF	RPL27A	LOC102723335
RBM22	PIGY	CEP44	FRG1EP
TMED2	HERC3	PDCD6-AHRR	LOC102723409
ZFAND6	SMIM19	FBXW2	LOC102723502
ZW10	SLC20A2	PTK2B	PLXNB3-AS1
ALG9	PUM3	ZNF70	ATXN2-AS
ACHE	PSMC2	GMEB1	LOC102723728
SRRT	METTL6	MDH2	LOC102723750
NLK	EAF1	LOC124902952	PTTG1IP2
PGS1	LRRC8A	TTC14	LOC102724030
PSMC5	KYAT1	MGARP	GPR84-AS1
SH3BP2	NEU3	ZNF497-AS1	LINC01038
SF3B2	SUGT1	GTPBP4	ZNF528-AS1
KLHL42	C6orf89	EDEM2	LOC102724150
GNAS	SH2B1	FAM228B	LOC102724159
DNM1L	STMP1	EMC3-AS1	CDH13-AS2
CASS4	TMEM199	VTI1A	LINC01674
METTL2A	POLDIP2	PPIL1	ATF6-DT
ALG6	ATG5	AURKA	LINC02305
DDX18	MRPL24	TLCD1	LOC102724354
EDEM2	TUFM	HERC4	LINC01887
DOCK9	DNAJB12	UQCRH	LOC102724511
ANKRD10	SEC16B	ZNF132-DT	LOC102724528
TGDS	SPATA5L1	LINC00554	SP2-DT
COQ9	GATM	LOC105370772	LOC102724591
KIF9	TAF12	C1QTNF6	ZNF652-AS1
FKBP1A	MPDU1	LOC105375421	MSANTD5
NSFL1C	LOC100996842	PWP2	LOC102724687
ZNF343	MRPS22	LOC100996437	LINC01594
TESC	TUT7	WDR35-DT	MIATNB
RPL6	MYBL1	GNAI3	ANKRD17-DT
RBBP9	PSME3	MFSD10	CDH18-AS1
ANAPC5	PDCD6IP	DNAAF5	STUB1
SLC8B1	CLOCK	ADAL	SIGMAR1
TMEM230	DDX18	APPL2	SF3A1
DZANK1	TMEM129	LARP4B	TRAIP
KDM2B	TACC3	ZNF221	MARCHF6
GCN1	ZSCAN25	BTF3-DT	SNHG22
PXN	PRADC1	RRAGA	TCIRG1
SIRT4	CCT7	ZNF890P	LOC103171574
TRMT6	SLC25A21	PPME1	RRAGB
BRAP	SRBD1	GATAD2A	LOC103344931
HEPH	SRSF2	TRIM66	TFG
GANAB	MFSD11	SIRT3	TRIM22
RBM41	SRP19	LNCOG	MIR8485
BIRC5	ECHDC1	TOMM6	LLPH-DT
ZBTB25	RFC2	MIB2	LINC00377
NECAP1	ZNF622	PSMG3-AS1	LINC01058
ARHGAP4	ZNF768	PSMD14-DT	CORO2B
LTBP4	SNRNP200	YIPF2	CD2BP2
PAPOLA	SDR39U1	MZF1-AS1	UBAC1
MRPS33	NIPBL	JMJD6	ARIH2
MAEA	NVL	LOC124901566	TMEM147
ICAM1	CCNT1	BRI3	NRIR
MUL1	ZNF181	TMEM68	ZNF511-PRAP1
PDCD7	BBS10	UBLCP1	EMG1
ZNF268	FBXW2	MFAP3	TIMM17A
GOLGA3	SDAD1	EIF4ENIF1	STX18-IT1
USP48	GALNT4	LOC124906119	DISC1-IT1
TNRC6A	ZNF790	CHUK	TOMM40
NAT14	WDPCP	EME1	MAD2L2
EXOC1	MDH1	PSMB7	CLEC10A
OSBPL8	POLR1B	ANAPC4	ZNHIT1
TXNL1	DPY19L3	RUSF1-DT	TADA3
ZC3HC1	NAA50	ZNF284	TRIM38
TMEM101	ATP6V1A	ZNF22-AS1	ATP5PD
PPP2R3C	FAM168A	CCDC9	SLC25A17
HAUS4	VPS26C	LRRC41	HOXB13
SCFD1	LUC7L2	TFAP2E-AS1	SEC23B
G2E3	FMC1-LUC7L2	SYVN1	CAP1
SUPT16H	FMC1	CPEB4	LRRC41
GEMIN2	MARK3	PPP1R9A	MYL12-AS1
AGO1	MTHFD2L	FTHL17	CIB2
MFSD11	TRAPPC4	GNPTG	BISPR
DPYSL2	RPS25	GAR1	CHERP
ECHDC1	RBM3	UNC45A	ZNRD2
LRRFIP2	MFAP3	NOC3L	PPM1K-DT
XYLB	FAM114A2	ZKSCAN8	SETD4-AS1
CDC6	ZNF558	ZNF239	PATL1-DT
AAAS	MST1	ZKSCAN3	KLC2-AS2
DHPS	TMEM30A	KTI12	LOC105369363
HOOK2	PRPF18	ALYREF	PDE2A-AS2
WHRN	SNRPD1	CFAP210	LOC105369526
WAC	ZNF384	LEMD3	LINC02725
NUBP2	MRPL54	MON2	LOC105369576
MRPS18A	APBA3	ZNF23	MIR200CHG
EFHC1	NCSTN	TPD52L3	LOC105369828
ZNF184	COPA	DMAP1	LNCOG
IFT74	APEH	ZNF578	LINC02413
ABLIM1	C16orf46	LOC107986564	LOC105369968
RAB18	SMIM26	LOC124901103	LINC02423
FAM21A	FBXW11	ZBTB11	LOC105370034
PSMD8	HSPBP1	NSUN5P2	LINC02376
BCL7C	RARS1	CD2BP2	LOC105370103
MAGEB2	ZFP62	SPATA33	LOC105370122
ATP5D	GOSR2	RPL32	LINC00390
2025-03-02	CSTF2	SAXO1	LOC105370337
NDUFB7	SLF1	ARPC1A	LOC105370399
TIMM13	KIAA0825	FBXO28	LINC02282
MTAP	PRKAB1	ZNF470-DT	LOC105370461
POLRMT	RIC8A	CES2	LOC105370462
MADCAM1	BET1L	CYB561	LINC02307
TRMT2A	TTC14	CYREN	TOMM20L-DT
MED15	TPRKB	THG1L	LOC105370525
LZTR1	OSGEPL1	EXOSC4	LINC02290
BCL2L13	MTG1	AP5M1	LINC02309
CABIN1	VIPAS39	TMEM234	CCDC88C-DT
SF3A1	AHSA1	LOC652276	LINC02320
SEC14L2	DPH7	ABHD17A	LOC105370740
PPIL2	DTD1	PPAN	LOC105370772
SNRPD3	TOR1B	ZNF222	LOC105370939
PPM1F	MRM1	GLI4	LOC105370989
TOP3B	PGAP3	TXN2	LOC105370990
LRP5L	ERBB2	TSR3	PCSK6-AS1
GGA1	ZSCAN20	TMEM225B	LOC105371038
HIRA	TRIM35	SQOR	LOC105371050
RP1-37E16.12	PTK2B	LRRC8A	LOC105371069
PATZ1	LYPLA2	BTAF1	LOC105371076
TFIP11	ZNF850	KIF23	LOC105371079
ANKRD54	PDE6D	UBAC1	LINC02178
EIF3L	PYCR2	NDUFB5	LOC105371308
SNU13	ZNF223	TMEM203	LOC105371335
PICK1	ZNF224	LOC124904962	LOC105371372
TOMM22	TM9SF3	MAGEB6	LOC105371414
POLDIP3	USE1	CIB2	LINC02166
TTLL1	B3GAT3	SDR42E1	DHX33-DT
AP1B1	EBNA1BP2	MRPL47	LINC02088
CHKB	CFAP57	PHOSPHO2	LINC02079
MCAT	ZNF3	THAP5	LOC105371773
THOC5	MVB12A	CAAP1	LOC105371811
CBX7	RAB5A	RHOT2	SLC9A3R1-AS1
RPL3	EFHB	PTRH2	LOC105372179
ZMAT5	CNPY3	EIF3CL	LOC105372180
SYNGR1	CDCA3	SF3B4	LOC105372200
ASCC2	STK3	SERINC1	LOC105372209
MIEF1	PSD	HIC1	LOC105372210
SAMM50	ZBTB26	MTG2	LOC105372240
TXN2	ZNF302	CCDC71	LIMASI
FOXRED2	TTLL12	DDX21	ZNF222-DT
GRAP2	EIF3D	NGRN	LOC105372426
EIF3D	ZNF396	SF3A3	SMIM47
TNRC6B	WDR55	SF3A1	ERVK3-1
ST13	PIGQ	NDOR1	ZNF497-AS1
RANGAP1	ARMC1	UBE2N	ZNF133-AS1
TRMU	POC5	UBE2V2	LOC105372639
PMM1	CTR9	ZNF180	LOC105372699
HDAC10	CCDC22	C2CD3	LOC105372710
SDR39U1	PRR3	EXOC3-AS1	LINC01666
TRIM9	GNL1	DLGAP5	LOC105372793
DDHD1	ZNF669	ZCCHC9	LOC105372832
ATP6V1D	GGPS1	FBXO22	LOC105372956
TIMM9	ARID4B	SPOPL-DT	LINC01638
GSTZ1	CYSTM1	MFN1	LOC105372980
KIAA0586	DHX8	UFD1	LINC02765
AHSA1	ZNF549	TSG101	SAT1-DT
ALKBH1	MKRN1	TOMM20	LOC105373164
SNW1	FUBP3	NIPBL	LOC105373204
SIX4	CACYBP	TDRD6	LOC105373334
CEP128	MAP2K5	PNPLA4	LOC105373352
ERH	SPDL1	ELK4	TMEM18-DT
HIF1A	TTC23L	DERPC	MAGEA4-AS1
SRSF5	DNAJC16	DCUN1D5	LOC105373430
ZC3H14	GEMIN2	FRG1JP	LOC105373549
GSKIP	VMP1	CHTF8	LOC105373551
VRK1	PTRH2	CCDC73	LOC105373604
PSMC1	RAP2C	ARFRP1	LINC01832
PSMB5	NCBP2AS2	MORC3	SPOPL-DT
APEX1	NCBP2	LOC100130331	LOC105373689
CHD8	DIS3	C6orf226	TANK-AS1
KIAA0391	DIAPH1	FIBP	CALCRL-AS1
DCAF11	SIRT3	MRPL3	LINC01802
PSMA6	PSMD13	TRIM61	LOC105373876
BRMS1L	VPS16	ARIH2OS	LOC105373942
TM9SF1	PCED1A	ZNF34	LOC105374102
GMPR2	EXOSC3	IFT22	LOC105374174
RABGGTA	GPR137	CDC37L1-DT	LINC02068
PLTP	LRRFIP2	LOC105369363	EIF2B5-DT
TRPC4AP	PIGC	DDX50	PHOX2B-AS1
UQCC1	ATE1	CCDC174	LOC105374426
C20orf24	OSGEP	WDR48	LOC105374570
CSTF1	APEX1	CDC37L1	LOC105374591
RAE1	SMARCD2	MARK3	LOC105374593
TPD52L2	YY1	WDR82	LINC02162
DNAJC5	SMIM20	ZNF175	LOC105374655
NELFCD	STK19	ZNF230	LOC105374701
PRPF6	DXO	TRAIP	LOC105374796
MTG2	DLST	POLL	LOC105374914
MRGBP	RER1	FBXO8	LOC105375001
NKAIN4	MORN1	MRM2	LINC02571
ARFGAP1	ZFC3H1	FAM219A	RUNX2-AS1
SPEF1	THAP2	ZMPSTE24	YAE1-DT
ARFRP1	RIOK1	ZNF384	LOC105375294
CSNK2A1	CAGE1	ATP13A1	LOC105375421
HM13	UNC50	MAN2B2	LOC105375423
PLCB4	COA5	MSANTD2-AS1	LOC105375509
TM9SF4	ZNF35	LINC02285	LOC105375587
POFUT1	ZNF623	RPL7L1	LOC105375613
KIF3B	NIP7	USP19	LOC105375614
MROH8	COG8	PSMB1	LINC02844
NOP56	TIMMDC1	TFG	LOC105375713
MANBAL	GFM1	UCK1	LOC105375728
IDH3B	LRRC58	PIGC	LOC105375740
CDK5RAP1	DAXX	CFAP36	LINC02947
TTI1	ZNRD2	ADPRS	LOC105375844
RPRD1B	CDK7	LINC02835	LOC105375864
CHMP4B	TMX3	RAD23A	LOC105376034
CST3	CCDC102B	SFT2D3	LOC105376435
DNTTIP1	GORASP2	CKMT2-AS1	LINC02644
ACOT8	AP1G1	ARPC1B	LOC105376517
LPIN2	CSNK1A1	RPF2	LOC105376520
MYL12A	INVS	FBXW9	STIM1-AS1
RNMT	ERP44	PHAX	LOC105376548
ANKRD12	ZNF197	ERVK3-1	LINC02726
CSTF2	DBNL	NXT2	LINC02546
ATG4A	ZDHHC4	KLHDC4	NEMP2-DT
NKAP	MED14	MAP3K7	IGSF21-AS1
NXT2	ZNF562	TAF13	LOC105376828
AMMECR1	LATS1	SEC13	LOC105376832
XIAP	PPID	PIDD1	LOC105376975
SYP	ATF6	FANCD2	LOC105377203
SLC25A14	GTF2H3	PURB	LINC02835
SLC35A2	EIF2B1	YJEFN3	UBE2D3-AS1
PGK1	AP2B1	ZBTB41	LINC02491
UBL4A	ZZZ3	ZFP3	LOC105377524
RP2	ERGIC3	GTSF1	LOC105377543
USP11	PSMD6	ZNF184	LOC105377559
HTATSF1	SLC30A6	NUDCD3	LOC105377560
PORCN	ARID3B	PDCD6	USP38-DT
MAGED2	RFC4	NOP14-AS1	LOC105377663
RBM3	HMBOX1	IFT81	LOC105377727
NDFIP2	ETV4	ARIH2	LOC105377752
UGGT2	ZNF101	PRELID1	LOC105377779
ARHGEF7	SRFBP1	CSGALNACT2	LINC02887
PARP4	PPIL2	FASTKD5	LOC105377844
SUPT20H	EPN1	C14orf119	LOC105377871
MRPS31	PIGS	ING4	ZBTB24-DT
SLC25A15	RNPEP	EIF2A	LOC105377964
KPNA3	CAP1	COX10-DT	MEAT6
VWA8	HCFC1	MPZL3	LOC105378146
KATNAL1	ZNF226	XPO6	LOC105378153
INTS6	KDM5A	ZNF865	LOC105378199
CLN5	CCDC77	CYP2E1	STK32A-AS1
MGRN1	MYBBP1A	FAM210A	LINC02659
ZNF629	TPD52L2	ZNF22	LOC105378560
PHKB	ELMOD2	TAF1A	TP73-AS3
LYRM1	RIPK1	TGS1	MICOS10-DT
NUTF2	MAGEF1	GGT7	TAF12-DT
NUP93	SLC35E1	CENPQ	TFAP2E-AS1
CENPT	DDX19A	ZSCAN21	LINC01767
TSNAXIP1	MOB4	MED11	LOC105378764
NFAT5	INTS4	FLJ38576	LOC105378930
LONP2	SYNGAP1	SF3A2	LOC105378994
ARL2BP	AZIN1	UBE2F-SCLY	LOC105379087
DHODH	RSL24D1	ZNF470	LOC105379110
POLR2C	TOMM22	LOC124900718	LOC105379273
NME3	GATAD1	TMEM230	LOC105379297
PSMD7	OVCA2	ENDOV	LOC105379675
SETD6	GPATCH8	ZNF653	LOC105379783
VAC14	POLR2J3	RBM28	GLRX3
TANGO6	RAB14	LOC105370034	ARPC1A
COG4	GSN	CTU1	SPTLC1
SMPD3	APPL2	AXIN1	ARFGEF2
SLC7A6OS	ZBTB6	LOC105370990	ADGRD1-AS1
SLC7A6	TMCO1	ARHGDIA	CCT2
PLA2G15	CD33	EXOC3	NPC2
MON1B	SLC35C2	PIK3C2A	CENPA
TAF1C	UNC45A	CFAP298-TCP10L	TXNRD2
USP10	TRIM4	MTERF4	CENPB
TSC2	ING4	BMP2K-DT	ARF4-AS1
ZNF500	U2AF2	MAD1L1	LINC01074
LMF1	IPO7	TRMT61A	ARID3B
NARFL	PPIH	TBC1D17	RGS14
CLCN7	CHMP2A	LINC01666	EXOC5
HAGHL	ZNF580	RFWD3	NPRL2
FAM173A	SPATA6L	TUFM	OOEP-AS1
STUB1	PLPP6	ZNF84-DT	RN7SL832P
GSPT1	PGAM5	COX15	YKT6
ZNF174	LETM1	GFM1	MIR34AHG
EARS2	TANK	ELOVL6	MIR3677HG
BFAR	PIP4K2B	PDCD11	RRAGA
RPGRIP1L	ACBD5	LEPROTL1	GMEB1
STX4	NCOA2	FLOT2	CNPY3
BCKDK	SEC24A	DLST	LINC01077
KAT8	TAF1B	NFS1	SEPTIN14P6
CCP110	CCDC14	ASB6	SEPTIN14P20
KNOP1	ZNF284	RALA	SMURF2P1-LRRC37BP1
AAGAB	CPEB4	LINC02282	CFL1
IQCH	BOD1L1	ZNF79	PLK4
TRIP4	SMUG1	LOC100506974	RFPL2
AP3B2	RMND1	LZIC	KIF1C
RAB11A	ARMT1	ANKS1A	NUP50
TTC23	KIAA0100	STYXL1	HBS1L
RPAP1	PSMD9	FRG1HP	POP4
HOMER2	HPD	AFTPH	ARPP19
TMEM87A	STK36	COX10	ZNF274
DTWD1	RNF25	COMMD2	NEK6
GABPB1	ITGB1BP1	EMC4	SLC17A3
DMXL2	CPSF3	PCGF1	UPK3BL2
SCG3	PNPO	C22orf23	LOC107983998
DNAJC17	BIRC6	PAFAH1B2	LOC107984227
SPG11	TMEM192	TTI1	LOC107984301
VPS18	SDHAF2	MBD6	PRPF19-DT
SLC30A4	CPSF7	RNF213-AS1	LOC107984402
BLOC1S6	POLR3D	RNMT	LINC02457
BRF2	PARP11	GTF3A	LOC107984495
TRIM35	PRDX3	CCDC25	CPNE8-AS1
ZFAND1	AP5Z1	CIAO2B	LOC107984610
INTS9	PSMC1	TUT7	LOC107984661
EYA1	USP38	LOC105375423	LINC01852
NBN	TRIM39	MTPN	LOC107984806
IMPAD1	SERP1	CHUK-DT	MED8-AS1
IKBKB	EIF2A	LOC105372210	LINC02094
STK3	HAUS4	PSMD14	LOC107985014
GDAP1	MON1B	ENTPD1-AS1	LOC107985015
NDRG1	CAST	LOC124901759	LOC107985271
SPAG1	CYTH2	EXOC5	LOC107985303
GSDMD	SMIM11B	PDCD6P1	GP6-AS1
TSTA3	SMIM11A	FRA10AC1	LOC107985375
ERI1	PGGT1B	MAGEF1	PANK2-AS1
MTMR9	NOP2	LOC102724528	LOC107985406
LEPROTL1	PRPF3	FBXL18	LOC107985416
UBXN8	SETD2	PSMD13	LOC107985675
PPP2CB	PALB2	TGM3	LINC02811
TUSC3	DCTN5	EIF2B2	LINC01868
KLHDC4	EFTUD2	GGA1	LOC107985984
MCM4	CCDC103	ZSCAN25	LOC107986057
KCTD9	MRPL27	TAF1C	GSK3B-DT
ASAH1	EME1	VEZF1	LOC107986160
NUCB1	MIOS	TMEM33	LOC107986163
SNRNP70	MOSPD1	C3orf38	LOC107986292
CLPTM1	LARP4	PARK7	LOC107986400
CLASRP	TMEM43	CSNK1G3	LOC107986473
LIN7B	CHCHD4	MAFIP	LINC01863
PPP1R37	ARMC7	METTL23	TRIM7-AS1
PIH1D1	ENDOV	TSC2	LOC107986547
SF3A2	YOD1	POFUT2	LOC107986564
TRMT1	PFKFB2	NORAD	LOC107986785
STX10	APMAP	AP3S2	CZ1P-ASNS
TBC1D17	TRIB3	AURKAIP1	LOC107986926
AES	C8orf76	RTEL1-TNFRSF6B	LOC107986952
SGTA	PDE4C	ZNF397	LINC02055
C19orf53	WDR74	ZNF766	LOC107986985
TNNT1	TFCP2	SEC24C	FAM27E4
VRK3	MYL12B	C18orf32	LOC107987087
FAM32A	HNRNPD	NRAS	LOC107987100
C19orf44	BRIX1	COG4	LOC107987133
AKAP8	ANXA4	SLC25A17	LOC107987461
AURKC	AAK1	TMEM69	SEC24A
RPS16	AAAS	KICS2	ENTR1
AKT2	NKIRAS2	NAA10	FRS3
NUMBL	DNAJC7	RBM34	FRS2
CCDC94	SPATA33	TM2D3	FAM114A2
TBCB	WDR37	CSTF1	ADAM28
APLP1	IDI1	MED8	USP19
HNRNPUL1	FAM149B1	FAM114A2	CEACAM8
RPS19	ECD	TMEM44-AS1	PNPLA6
CD33	MRPL33	ZNF593	SUGT1
TYK2	DGUOK	SYF2	APOBEC2
CDC37	RXYLT1	SETD6	MORF4L1
NAPA	UBLCP1	PPIL2	SF3A3
RABAC1	RRNAD1	CCT2	STARD3
MEGF8	ISG20L2	SHKBP1	TOMM34
CYTH2	TOR1A	ZNF717	SNORA74D
GRWD1	RPS27	ERP44	SNORD3G
CARD8	ZNF225	COPG1	SNORD38C
LIG1	UBA2	WDR24	LINC02233
SIGLEC6	MYL12A	TRAPPC10	TFAP2A-AS2
ZNF175	RTL10	DBR1	GCN1
PLA2G4C	GNB1L	TRNT1	CFAP298-TCP10L
BCAT2	PSMD14	CARNMT1-AS1	LOC110091776
WDR83OS	PCTP	HMBS	KDELR3
PRPF31	ZKSCAN8	POMP	CHAT
TFPT	PGK1	GAR1-DT	ADRM1
RPL18A	TSSK6	SHC1	CNTRL
ARRDC2	NDUFA13	DDOST	TRIOBP
COPE	ZNF227	YKT6	RER1
ETV2	RABGEF1	LOC124901671	C1orf232
TMEM147	FBXO38	ACP2	DIDO1
LSR	ZNF785	CPT2	ADCY5
FKBP8	ZNF497	DPP8	FOXN3
SUGP1	COX6B1	ARFIP1	PMIS2
GSK3A	GOLGA1	PCID2	CLASRP
ATP13A1	PLRG1	TTF1	TBC1D8
SIPA1L3	SERPINI1	RNF214	KAT7
CDK6	PDCD10	MIR572	RABL2B
PMPCB	MINPP1	BTF3	RABL2A
DNAJC2	BCDIN3D	TMUB1	NUDT5
BET1	RPS3	MRPL27	STRAP
PIK3CG	ADAM17	ZNF160	ZNF277
CBLL1	RAB11A	ANKRD49	ABCB8
MTPN	MANBAL	AKR1D1	SEC23IP
ZC3HAV1	COX8A	KAT7	SUPT16H
TTC26	SNX14	HARS2	POLI
RNF32	MED15	GFM2	AKAP13
DNAJB6	SAXO2	CHMP1A	MRPL3
LFNG	EFL1	EDC4	GALNT6
SSBP1	CACNG8	SCAMP2	LOC112267899
TAX1BP1	BAG6	CYB5R4	LOC112267952
GARS	APOM	LOC101930100	LOC112267986
PDAP1	DDX21	TMEM198B	LOC112268064
BUD31	DEPDC1B	LDAH	LOC112268067
PTCD1	HTRA2	TCOF1	ZNF470-DT
ZKSCAN1	PHF12	CIDECP1	LOC112268269
NUDT1	ZNF585B	PYROXD1	LOC112268289
PTPRZ1	CAAP1	TEKT4P2	LOC112268295
WASL	TM9SF1	FMR1	LOC112268433
RBM28	ADPRS	FRS2	LOC112268458
IMPDH1	PDSS1	LOC105379273	POLG2
LSM5	DR1	TMEM208	ERI2
PLOD3	TFIP11	MTMR14	TAF11L10
ZNHIT1	ABRAXAS1	NUP58	PACSIN2
PHF14	TNRC6A	PPP1R16A	SNX18
TMEM106B	CDK5RAP2	TBK1	DCTN3
EZH2	TBP	RABL2B	XPOT
CEP41	PSMB1	RTF2	KLHL2
COA1	TRPT1	PIGO	PNKP
TMEM248	NUDT22	BIN3	L3HYPDH
YKT6	ITGB1	RAB11FIP2	TP53RK
TMEM245	SEC24C	NIF3L1	CFAP36
TLE4	METTL2B	RABL2A	MED8
SUSD1	VPS4B	BCL2L1	KTI12
PLGRKT	GGA1	SLC35C2	LYPLA2
TBC1D13	C16orf91	NOC2L	CDCA5
DOCK8	RHOT2	GEN1	PARK7
FUBP3	TMEM14B	KLHL2	COPE
CREB3	KIF27	NSUN6	CHRM4
RGP1	SETDB1	ASCC2	TIMM23B-AGAP6
PIP5K1B	C16orf71	LINC02844	SLC52A3
EXOSC3	ANKS3	ARHGAP42	PHB2
TRDMT1	ZNF557	NF1	PDAP1
DDX50	NUDT13	ARB2A	TUSC2
SEC23IP	C19orf25	CCDC171	EXOC3
ATE1	PEX26	LINC02423	SFT2D1
NSMCE4A	NFXL1	LINC01426	DERPC
MINPP1	DERL1	TAF1L	SMIM41
LIPA	G6PC3	TMEM127	TUBA3FP
C10orf2	DTNBP1	IDH3A	LINC00313
KAZALD1	SP3	LOC102724150	TXNRD3
ARHGAP21	EBAG9	MAGOH-DT	NLRP3
CUEDC2	SLC25A32	DNAJC2	CHUK
ACBD5	DCAF13	TDRD6-AS1	MBD6
LARP4B	USP33	AP1M1	GPRIN1
GTPBP4	TRMT11	PSME3IP1	PSMG3-AS1
EDRF1	TTPAL	CYBC1	LOC114841035
TFAM	EIF6	LOC124900586	C1QTNF6
RPL28	FAM156A	HEXA-AS1	OMA1
ZMIZ1	COX7A2	COX17	CIRBP
RUNDC3A	ATXN7	LTO1	H2AL3
PSMD3	TOE1	MAGED1	TRMT61A
CASC3	MUTYH	RBM8A	CKM
RAD51C	ZNF7	LOC101929185	LINC01297-DUXAP10-NBEAP6
DHX40	C8orf82	CCP110	WDFY2
KPNB1	TMEM138	COG3	TSR3
GOSR2	CYB561A3	TOMM40	ZNF653
PNPO	ZCCHC7	ZNF815P	BATF2
TRIM16L	NCAM2	ZNF75A	DNTTIP1
CDK5RAP3	SEC23A	UGGT2	KLHDC3
CBX1	PRKAR1B	ROMO1	ABHD15
PIGL	DIS3L2	HARS1	TLCD1
CAMTA2	CCNL1	OSGEPL1-AS1	CKS1B
HOXB6	EIF2B5	DDX27	EXOC3-AS1
ENO3	ANKEF1	JMJD8	CKS2
RNF167	CCDC38	DMTF1-AS1	PDCD6-AHRR
RAI1	AMDHD1	EIF2B1	LOC116435278
NUP88	STAU1	TRIM44	MRPL20-DT
C1QBP	COQ10B	SNORA7B	SUGT1-DT
BLMH	TECPR1	ARHGAP40	MRPL53
GOSR1	DDA1	LRRC24	MRPL54
CCDC47	SURF6	CFL1	AGAP2
MED31	TMED8	GNA12	THEM4
DRG2	SAMD15	MIR200C	DACH2
FTSJ3	ZNF677	MRPL20-DT	RAB3IP
AKAP10	UBL7	MIR6773	CLCN2
SMARCD2	ZNF670	FNDC8	RPL23AP7
ICAM2	VPS36	POU4F2	ZNF511
B9D1	SPCS1	NME3	CSGALNACT2-DT
UTP6	GLT8D1	LOC124907974	BTF3-DT
DDX5	PCBP2	UBR3	TP53RK-DT
C17orf75	TOMM20	AJM1	BTBD16
PSMD11	RMDN2	STX10	PATJ-DT
PEX12	ALG1L	LOC124904358	ZFYVE27
RAB5C	TMEM198	UBALD1	ZNF132-DT
MLX	CHPF	KCND3	HAUS5-DT
PTGES3L-AARSD1	EYA3	MIR3153	NUDT19-DT
MRPL27	CD2BP2	CNTRL	KDSR-DT
LRRC59	NDUFB6	RHCE	ARHGEF18-AS1
EFTUD2	SETD1A	MIR200CHG	FRA10AC1
PRKAR1A	CMC1	HSPA5	ZFP3-DT
YWHAE	ZNF841	MIR29A	CARHSP1-DT
TNFAIP1	DPM2	POU2AF1	OR52M1
IFT20	PNKP	CELSR3	TBC1D22A-DT
RAB34	GTPBP8	LOC105370939	BMP2K-DT
TMEM33	PHRF1	ADHFE1	MBTPS1-DT
OCIAD1	TRMT1L	HS6ST1	HEATR3-AS1
DCUN1D4	SWT1	MIR1303	CLN3
CHIC2	RNF14	LOC105372240	TRIM64
LAMTOR3	METTL18	GAD2	SNRPA1-DT
UBE2D3	C1orf112	PRAC1	OR2D2
ELF2	FAM219B	GRK2	DEPDC4
NDUFC1	ZDHHC5	LOC124900430	C12orf54
ZNF330	GPANK1	MIR6737	GTSF1
RPL34	CSNK2B	ADCY5	ABTB3
GAR1	DDX27	CALCA	TMEM217B
FRG1	C7orf31	TESK1	PIGO-AS1
CLCN3	ZNF133	FN3KRP	METTL21EP
AADAT	SPG11	RAB8A	IDH3B-DT
SEPSECS	SLC52A2	MIR4999	CHUK-DT
TBC1D19	FBXL6	SGSM2	SMIM44
STIM2	GAPVD1	TMEM38A	BUD13-DT
MFSD10	MFN1	LOC107987087	SNX30-DT
UGDH	TLN1	LOC105376975	HLCS-AS1
CCDC34	CREB3	LOC112268067	C14orf28
ZPR1	RBBP9	AMIGO3	LCE7A
VWA5A	INTS2	UPK3BL2	LOC122526780
SIAE	PTCD1	LOC124903899	LOC122526782
SNX15	CPSF4	PLXNA2	KHDC1-AS1
LPXN	ZNF594	LOC105377871	LOC122539213
UNC93B1	LAMTOR1	METTL5	TRAPPC6B
KMT5B	EIF3K	STUB1	CLBA1
FOXRED1	LOC391322	CASKIN2	PLD4
PRPF19	TRAPPC10	KHSRP	KLHDC1
TMEM109	MRPL53	WDCP	LINC02931
CHORDC1	FAM200B	JSRP1	CCR1
ANAPC15	FIS1	MAF1	C15orf40
PANX1	PPIB	RUBCN	HIGD2B
CEP164	CAPRIN2	KCNK13	ICAM4-AS1
IL10RA	HARS2	CFAP97	ZNF888-AS1
BIRC2	HARS1	LNCOC1	ZNF584-DT
UBE4A	PEF1	ICAM5	RUSF1-DT
MDK	TMEM102	SLC12A2	LINC02971
CARS	TMEM230	CHMP5	ZNF778-DT
SLC35F2	NUP214	TMEM269	FSD2
C11orf58	ZNF397	VGLL2	DCUN1D3
RPS13	TMEM50B	MIR3127	SOGA3-KIAA0408
CHKA	TMEM127	ZNF319	SPATA33
HPS5	CIAO1	ZNF785	CCDC78
GTF2H1	SNF8	TPGS1	H2BN1
PTPN5	WDR4	SP2-DT	UBALD1
PSMD9	GOSR1	MRPL54	METTL23
P3H3	SCNM1	ZNF141	ZPBP2
PRPF40B	LYSMD1	LSM14B	OVCA2
PRDM4	PHAX	FASTKD3	CHCT1
ASIC1	FBXL19	ANGPTL8	LOC124900184
CAPRIN2	TRIP12	PIMREG	LOC124900246
KCTD10	FBXO36	SNHG22	LOC124900303
MLEC	NDUFB7	MBTPS1-DT	LOC124900324
CSRNP2	ZBED9	TCTA	LOC124900379
BCL7A	ZNF221	MIR6733	LOC124900383
TNS2	FRS2	MIR29B1	LOC124900391
LTA4H	PPME1	LOC390877	LOC124900395
ELK3	C2CD3	MIR665	LOC124900410
ARPC3	ZFPL1	SCARNA17	LOC124900430
MANSC1	CDCA5	ATP1A3	LOC124900440
CREBL2	TERF2	ZNF550	LOC124900495
ACAD10	TMEM191C	ARFGEF2	LOC124900496
NAA25	SRM	CENPBD2P	LOC124900508
OGFOD2	MAN1A2	UBR5-DT	LOC124900530
CDK2AP1	GNAI2	ZPBP2	LOC124900542
OAS3	ASB6	NDUFV3	LOC124900573
ART4	TMEM258	TMEM232	LOC124900586
ARHGDIB	FEN1	STIM1-AS1	LOC124900707
GTF2H3	ZNF747	LINC03075	LOC124900718
EIF2B1	MCOLN3	LOC101929050	LOC124900731
DDX55	RGP1	PPM1K-DT	LOC124900746
NUP107	GBA2	PARD6B	GAR1-DT
KRR1	POLR2G	EIF2S1	LOC124900774
MRPL51	TSG101	RGL1	LOC124900781
NOP2	RPS19	TTC21A	LOC124901029
CHD4	RAC1	C10orf143	MAN2A1-DT
COPS7A	TMEM203	LOC101927243	LOC124901103
ING4	NDOR1	SETD5	LOC124901122
GNPTAB	CDK11B	ZNF581	LOC124901141
SPSB2	CDK11A	SDE2	LOC124901142
C12orf57	RAI1	KDELR3	LOC124901185
PRKAB1	GCC1	RUVBL1-AS1	LOC124901255
RAB35	SF3A1	MROH1	LOC124901427
COX6A1	CCDC157	ACOX1	LOC124901448
AL021546.6	PTPRM	NPAT	LOC124901485
TDP2	WRAP53	ABCD1	LOC124901499
TMEM14C	CNOT10	MAN1C1	LOC124901566
SERINC1	ZNF800	TOMM20L-DT	LOC124901604
MTRF1L	ZNF160	LOC105372426	LOC124901630
KCTD20	NMT1	ZBTB24-DT	LOC124901653
MRPL18	DCAKD	SNORD60	LOC124901671
MCM3	ATG101	PTK6	LOC124901759
ICK	C2orf42	RNF181	LOC124901858
FBXO9	PAK1IP1	MIR6735	LOC124901860
MDN1	C6orf52	CKS2	LOC124901959
CAP2	THOC5	LOC122526780	LOC124902110
ZNF451	ADO	NOX5	LOC124902122
BAG2	OXNAD1	CRLS1	LOC124902301
CCNC	DPH3	NUP50-DT	LOC124902399
MED23	WDR3	BMS1P21	LOC124902557
ACOT13	MESD	GZF1	LOC124902615
SMAP1	GDAP2	ZBTB21	LOC124902632
SNX3	ELOA	TSTD2	LOC124902645
ADGRG6	JOSD2	MIR6721	LOC124902660
CUTA	DLX4	C16orf74	LOC124902662
TFEB	STX4	LOC103171574	LOC124902693
CCND3	STK11IP	ACOT13	LOC124902757
TBP	TOMM5	MIR4777	LOC124902771
CUL9	POLG2	SNHG19	LOC124902860
DNPH1	NEK9	LOC105374701	LOC124902931
DUSP22	BRWD3	LOC124903740	LOC124902941
EXOC2	RPL35A	MIR330	LOC124902952
COX7A2	IQCG	HDAC4	LOC124902963
TTK	RPL27	TPTE2	LOC124902972
FBRSL1	C21orf91	EGR1	LOC124903025
PRSS16	POMP	LINC02088	LOC124903031
ERBIN	EXOC3	BIRC6	LOC124903148
HARS2	MUL1	MYBL1	LOC124903169
BRD8	YRDC	LOC101927045	LOC124903183
KIF20A	C1orf122	NPIPA8	LOC124903194
IK	C4orf48	EIF1AD	LOC124903246
FAF2	ZBTB37	COPE	LOC124903297
ITK	ETF1	PPP4R3A	LOC124903331
THG1L	NUS1	COQ10B	LOC124903383
CLINT1	YES1	TXNDC17	LOC124903435
THBS4	TRAPPC6B	IPO11	LOC124903490
TTC1	KAT6A	CHKB-DT	LOC124903542
MSH3	LCMT2	LOC101928002	LOC124903564
DROSHA	ADAL	FLJ30679	LOC124903585
ARRDC3	FBXL14	MOCS3	LOC124903622
GOLPH3	C9orf16	TTC4	LOC124903709
FAM172A	PYROXD1	ZNF17	LOC124903723
TARS	ZNF2	ACAD11	LOC124903740
RAD1	VCPIP1	SNX25	LOC124903742
BRIX1	C8orf44-SGK3	C19orf44	LOC124903751
GNPDA1	THUMPD3	LOC102723750	LOC124903899
NUP155	PRKAG1	KIF2A	LOC124903901
NR3C1	XRCC5	ARF4-AS1	LOC124903925
TRIM23	UFD1	PGAM5	LOC124904026
TRAPPC13	CDC45	MIR6790	LOC124904038
TXNDC15	IARS2	DELE1	LOC124904048
TTC33	LSR	NTAQ1	LOC124904052
RARS	PPRC1	LOC644656	LOC124904115
H2AFY	ABCF1	RRP9	LOC124904185
SMAD5	ANAPC15	NME7	LOC124904358
CSNK1A1	CIAO2B	GTF3C1	LOC124904434
HMGXB3	CES2	RBM26-AS1	LOC124904450
BNIP1	CYP4V2	PARP3	LOC124904478
STC2	PRKCSH	STK32A-AS1	LOC124904547
DBN1	CCDC151	KIAA1671	LOC124904556
SELK	DGKE	SASS6	LOC124904559
ARL6	CHID1	TPRG1L	LOC124904606
OGG1	SPSB2	UPF3A	LOC124904631
ARMC8	EIF2S1	ZNF627	LOC124904638
PDCD10	ATP6V1D	POC1A	LOC124904643
GNAI2	PLXNB1	LOC105374655	LOC124904695
TUSC2	MICOS13	KIF4A	LOC124904706
NPRL2	HSD11B1L	GID8	LOC124904707
RPL24	NUDT12	POLI	LOC124904726
CYB561D2	ZNF582	LINC01473	LOC124904766
BBX	C17orf67	SLC35E1	LOC124904771
IQCG	AP2S1	PCM1	LOC124904792
UMPS	TAF13	ADGRD1-AS1	LOC124904858
NCBP2	ASRGL1	LOC124903169	LOC124904903
FRMD4B	DAZAP2	RITA1	LOC124904917
SLC41A3	SETX	UBXN2A	LOC124904962
PODXL2	LEPROT	GCNA	LOC124904963
SCAP	LEPR	ICAM4-AS1	LOC124905020
NEK11	YKT6	ATAD2	LOC124905038
MRPL3	ELAVL1	SLC25A4	TOMM22-DT
HEMK1	PEX12	ZNF579	LOC124905150
WDR48	ROMO1	YAE1-DT	LOC124905170
COMMD2	SFSWAP	NDUFAF4	LOC124905172
EIF1B	FCF1	KCTD5	LOC124905173
SPCS1	AREL1	SDCBP2-AS1	LOC124905174
EEF1B2	APTX	ACTR2	LOC124905201
DGUOK	AHCYL2	CYSTM1	LOC124905226
MOB1A	HAT1	SLX4	LOC124905266
KANSL3	TIAL1	ERVK13-1	LOC124905553
PIKFYVE	CAPN15	HAUS8	LINC01956
ACTR3	IGBP1	RPS21	LOC124906074
EPB41L5	KIAA1958	AP1S2	LOC124906086
SF3B6	C9orf147	GSPT1	LOC124906119
STAM2	KNOP1	LOC124904638	LOC124906237
CENPA	FIBP	HSPB6	LOC124906285
MPV17	REST	ZNF721	LOC124906290
EIF2B4	USP19	TSNARE1	LOC124906307
PSMD14	NIFK	TAF3	LOC124906377
SNX17	FKBP3	TMEM248	LOC124907748
ASB3	SLX1B	PLK4	LOC124907766
PPM1G	SLX1A	FDPS	LOC124907869
RPS15	RBM34	MAPK8IP3	LOC124907892
GCA	BOLA2B	CCZ1P-OR7E38P	LOC124907974
INO80B	BOLA2	SKIC8	LOC124907984
MOGS	ZSCAN29	LOC107986985	LOC124909344
TTC31	TUBGCP4	UBXN2B	LOC124909358
NDUFS7	CDKL3	ZNF687	LOC124909412
AUP1	PDCD7	ZNF548	LOC124909437
RTN4	METTL3	SNTB2	C17orf49
HTRA2	GIT2	GATC	ZFP3
FANCL	CTU1	CABP1	AFMID
STAT1	FUOM	LOC124904695	FAM210A
UNC50	UFSP1	TPI1P2	LOXHD1
CCT4	JADE1	TOMM22-DT	ZNF816
TXNDC9	KMT2B	SLX9	CALR3
COQ10B	SCN1B	DTD1	ZNF813
SF3B1	BTF3	LOC102724591	JOSD2
MOB4	NSUN6	OXSM	ALDH16A1
HSPE1	MAK16	LOC105372832	ZNF787
KDM3A	TPM3	PIGO-AS1	TMIGD2
CHMP3	ZNF740	ANKRD24	IRGQ
FHL2	CSAD	SLC7A6	JSRP1
CNPPD1	PROSER1	ARHGEF18-AS1	HSPB6
STK16	NHLRC3	CDK5R1	KDF1
STK25	PIH1D1	SMAD4	CNP
ID2	ACTR2	TPT1-AS1	PUSL1
TAF1B	YTHDF2	MIR4515	DNAI3
NOL10	SIRT6	MCM8	CNR2
PLEKHB2	ANKRD24	CNBD2	SMIM46
GORASP2	NCLN	FBXL12	TPRG1L
DCAF17	ATR	TFB1M	UBXN10
SOS1	IMPA1	ZC3H15	KYAT1-SPOUT1
COX7A2L	CUL7	DDX19A-DT	GOLT1A
ORC4	CCDC152	PAK6-AS1	MIURF
THADA	MARCHF5	GOLPH3	COL2A1
AAK1	CPEB3	SARS1	C1orf131
TRAK2	ZCWPW2	CCDC106	LOC128125814
C2orf42	AZI2	KLHDC2	TATDN3
SUMO1	SELENOK	XPOT	SNHG11
NFE2L2	NPRL2	LOC105370103	RPS21-DT
PLEKHA3	CYB561D2	MTA1	CST9L
MORN1	ABCC10	POLG2	LOC128966555
CACYBP	UGGT2	GLT8D1	LOC128966722
SCP2	SCO1	MIRLET7BHG	NUP35
TCEANC2	ADPRM	G6PD	MITD1
TMEM59	ARL6IP1	CZ1P-ASNS	TAF8
WRAP73	AP3S1	ELAC1	FBLN7
PHF13	ZNF251	MRPS34	LINC03100
PARK7	SRPRA	MORN1	RBM45
AMPD2	XPNPEP3	TIMM23B-AGAP6	CFAP210
KCNC4	ST13	ANKIB1	FAM168B
HDAC1	EFCAB14	CFAP410	UBR3
CAPZA1	TXNL4B	LOC124903383	FBXO36
S100PBP	DHX38	CFAP61	MTERF4
SCAMP3	ZNF345	HOOK2	LOC130932201
ARHGEF2	SCRIB	HOMER2	KCNH8
LAMTOR2	SASS6	DDX19A	SLC31A1
MEF2D	AP1M1	MIR4767	COX4I1
SWT1	DIP2B	LTK	SLC9B2
DNAJC6	ZC3H11A	ZBTB34	UGT3A1
WLS	PSMA6	L3HYPDH	COX6A1
TROVE2	DHPS	RPS21-DT	COX6B1
SRSF11	ARL5B	ZNF557	CFAP90
CRYZ	DCUN1D5	BRD9	CMBL
ZBTB17	DEDD	RGP1	GRPEL2
ADPRHL2	FAM172A	TIMM23B	WDR36
RP11-268J15.5	MCM7	GNPAT	UBLCP1
TSNAX	AP4M1	MIOS-DT	COX10
C1orf109	CFL1	DNTTIP1	COX15
LGALS8	MTRNR2L2	OST4	CPE
MYCL	TDRD3	ZNF816-ZNF321P	MTPN
ZNF684	GHITM	MINPP1	SSC4D
ETV3	SAT1	MIR4687	CPT2
ACADM	SUPT4H1	DNASE1	TMEM68
SDHB	IFRD1	FCF1	TMEM71
RPF1	POM121	USP24	ADHFE1
RAB29	FAM98A	SMOX	UBXN2B
HMGCL	PDZD11	TIGD6	NACC2
CD46	KIF4A	MRPS26	PIP5KL1
APH1A	RABEPK	SLF1	TAF1L
SLC2A1	TES	SYPL1	CREBBP
EBNA1BP2	NDFIP2	SUPT16H	ADGRG4
CDC20	ELOC	TMCO1-AS1	CRHR2
ATP6V0B	SNW1	FBXL8	VENTXP1
B4GALT2	PAPSS1	UBA52	ZFP92
AKR1A1	GDAP1	MIPEP	ADORA3
BLZF1	EIF3M	TRIP13	CRMP1
NSUN4	UBE2D3	MUL1	ASB6
TMED5	THRAP3	LINC02899	APOBEC3D
DR1	ZKSCAN1	STK4	WFDC3
SYF2	RNF44	FAM234A	CBLN4
SLC35A3	ZNF425	C6orf120	SAMD10
MTFR1L	ZNF398	SIRT6	TMEM37
NSL1	ELAC1	DHX57	ROMO1
RPA2	IMPACT	MEGF6	ZSWIM3
PPP1R8	EFCAB11	RRS1	FAM83C-AS1
STX12	VTA1	CCZ1	CNBD2
TXNDC12	NMBR	IFT88	MIB2
RPS25	NUDCD1	ZNF528	SAMD8
KIF14	ITPA	TRMT11	VTI1A
DDX59	STX10	RRS1-DT	PSMA8
ATF6	IER2	MIR337	XRRA1
KLF7	SLC25A16	KIAA0825	ARHGAP42
CASC1	UGDH	ARHGEF33	LINC00477
LRMP	SNRPE	MYO9B	E2F7
SPCS2	CBLL1	ADGRE3	KICS2
USP35	ZNF446	LYPLA2	CSNK1A1
PLAGL1	BOLA2-SMG1P6	SRP54-AS1	ARMH4
RAB32	PTGES2	MRPS31	CSNK1G3
RNF146	ZNF528	TMEM128	CSNK2A1
FBXL5	SMPDL3A	MBD3L3	LYSMD4
TMEM5	TMEM59	ELOF1	ZSCAN29
DCLRE1B	TCEANC2	MRPS18A	TTBK2
RPN2	SF3B2	CTC-338M12.4	C16orf92
ABCG2	DDOST	IFT70B	ZNF597
MFSD1	CPEB1	SENP5	FLJ30679
RAB3GAP2	BTBD1	PHF20L1	ZNF785
LDAH	SLC35E2B	ZKSCAN1	CDRT15
CCND2	MEA1	LOC122539213	EME1
GTF3C3	CHAMP1	TEX22	TMEM199
CPSF3	AGGF1	ZSCAN12	TMC8
PTPA	PPP4C	SNIP1	KRT10-AS1
RAB14	IMP4	NCSTN	SCGB1C1
CNTRL	CCDC115	CFAP57	C19orf84
FBXW2	VPS33A	SLC35F5	ZNF480
PPP6C	YME1L1	RSL1D1	ZNF578
MAPKAP1	MASTL	FAM8A1	ZNF548
DENND1A	AKAP10	GCN1	CSTF1
VPS4B	HEATR6	DIDO1	CSTF2
C19orf25	MIEF1	SLC25A38	DPY19L3
DCAF4	CCZ1B	RARS1	PROSER3
FCF1	SKIV2L	PPIP5K2	C19orf25
NEK9	NELFE	GFOD3P	CTBP1
IRF2BPL	HIBCH	SH3GL1	PM20D1
AREL1	PROSER3	ZNF202	SLC30A7
DLST	KLF13	ARCN1	NBPF12
SLIRP	USP34	TIGD7	CFAP57
EIF2B2	PPP1R21	ZNF177	GARIN4
COQ6	ZNF202	LONP2	LSM14B
ZNF410	ARHGEF7	MRPL20	C22orf42
SUPT7L	TSPAN31	MRPS21	ENTHD1
TMEM214	NEDD1	VRTN	PNPLA5
FAM98A	KANSL1	RER1	IFT70B
AFTPH	OSBPL11	GBA2	SEPTIN10
BCL11A	MAPK8IP3	TIMM13	PLB1
SLC17A5	FANCG	NT5C	CTSG
CUTC	ALDH3A2	DDX49	SULT1C5P
MXI1	NUBP1	WBP1L	SGO2
SMNDC1	PORCN	TRMT6	GPBAR1
WDR11	TMEM184C	SNRPE	TTC14
C10orf76	MAPKAP1	MORN2	NUDT16L2P
PANK3	MRPL20	RAB3IP	CTSZ
CAAP1	GLI4	OVCA2	NCBP2AS2
NUP43	UBL5	ZNF597	CIDECP1
PCMT1	TUSC3	DLX4	CXADR
WDR55	ZNF180	CLBA1	PAQR3
CENPL	MDM4	LINC01194	SCFD2
SEC16B	ZBTB8OS	CENPA	CYB561
TCP1	RBBP4	CCAR2	CCDC112
SNX19	CCZ1	RAMAC	NKAIN2
MSANTD2	ATAD1	LOC101929408	BMT2
PDZD11	DHRS7B	GEMIN8	METTL27
NUDCD1	TSC2	ZNF485	NSUN5P1
ENY2	NTHL1	LOC107983998	GRK2
CCDC77	TRAPPC2	MRPS23	CYP2C18
TAF12	OFD1	SLC35F6	CYP2E1
MTRF1	MINDY2	YAE1	FBXO16
PROSER1	CSNK1G3	SNAPC4	VPS13B
UFM1	DELE1	MRPL40	FAM91A1
HSPH1	DLGAP4	MAFK	NKX6-3
KBTBD7	ARPC3	ATAD2B	LINC02907
ALG5	ZNF829	ARID3B	DOCK8-AS1
ETF1	ZNF568	TOMM22	CYP4B1
SERP1	ZNF136	EIF4EBP2	SAXO1
ARL1	SMN2	TTC17	SPAAR
CCDC53	SMN1	KATNIP	ATP8B5P
TNFRSF10B	MPPE1	ABCD4	KIAA1958
PTK2B	CCDC174	PPIG	TSTD2
PPP3CC	MRPS10	SLC20A2	CYP19A1
UBIAD1	RASA1	DNAJC1	MAGEB6
COPS5	ZNHIT6	BTBD1	CYP51A1
AKAP1	SLC39A9	NUP50	ADAM3B
COIL	ERH	LOC124901653	DAB1
SPOP	GLRX5	TIMM10	LDHAL6A
FAM117A	XPC	LRRCC1	DGKA
TRIM6	LSM3	VPS37B	DAPK3
ADCY7	UBXN2B	PIGH	ADAL
PYROXD1	DHX30	ZNF580	AP1B1
ZNF549	TRIM41	METTL25B	ITPRIPL2
CSTA	ZNF546	CYP51A1	ZNF610
DESI2	COG3	TMEM120A	ZNF600
PEX16	SART1	ZBTB24	ZNF320
TBC1D15	CCDC9	PRKAB1	ZNF550
ADGRB2	APH1A	COX6A1	ZNF579
KHDRBS1	PKN2	GIN1	CIMAP2
TMEM39B	GTSE1	PRMT3	SASS6
CCRL2	CHMP7	CDH18-AS1	SDE2
PIK3CA	MFSD4B	RRP15	CNST
PDS5A	RALGAPB	ATG3	AP1G1
ZSCAN20	CSNK1G1	ZNF81	CABP7
CLCC1	MIGA2	LOC112268064	DDOST
ACVR2A	CNPY2	HPF1	TOGARAM2
POLK	TOR4A	TRMT13	UBXN2A
GTF3A	SLC4A8	KHDC1-AS1	DHX8
MTERF4	GALNT6	BLOC1S4	FREM3
KIAA1191	C19orf12	UBL5	MMAA
COPA	NECAP2	CLASRP	THAP5
ZC3H7A	GPR108	LINC01547	SUPT20HL2
FAM35A	ZDHHC7	TMA16	FUT11
ZNF205	TENT2	PGGT1B	SSBP4
NAA60	CMPK2	SMIM26	COMMD6
TRMT13	CHAF1B	ZNF845	ZNF721
ZNF644	CTSO	TMED3	ANKRD24
CCDC18	ZNF496	ZNF320	ZNF384
HERPUD2	TMEM209	CNPY3	SPACA4
ARL4A	PSMB7	ALG1L1P	DGUOK
CCZ1	TTC13	ZNF610	DIAPH1
POLM	ARV1	KIAA0753	DLG4
MRM2	DGAT1	JKAMP	DLST
SMU1	COPS7A	CEP55	DLX4
SLC25A51	DHODH	TRADD	DNAH8
CLTA	TIPRL	ZDHHC23	DNASE1
SPINK4	ZNF233	AREL1	AGL
DNAI1	VIRMA	PSMA8	DPAGT1
TRIM24	TSGA10	LINC01756	DPH2
C7orf49	FBXO46	YRDC	DPYD
PLAU	SETD6	PRPF18	DPYSL2
ECD	NUP155	UBA2	DR1
SLC25A16	EXOC6	RTL8A	HBEGF
WWP1	NRM	ABCC4	DUSP9
PKN1	DZIP3	LOC105377964	TOR1A
ADGRE5	CIP2A	MGRN1	APLNR
WDR83	U2SURP	CHURC1-FNTB	E2F4
GIPC1	DISP1	MITD1	E2F5
SPRYD7	LOC100289561	LOC124904792	EBF1
ATP7B	HSPB6	ZNF480	EDN2
ZC3H13	LZTR1	ADGRG6	PGAM5
TSFM	TSNAXIP1	CSNK2A1	CELSR3
NCKAP1L	RANBP10	CALR3	MEGF6
CDK2	CHCHD5	WDR36	MEGF8
NFE2	HDHD2	TOPAZ1	EGR1
SMUG1	RRS1	ZNF813	ZNF367
KBTBD4	LOC114841035	RBM45	MPZL3
ATPAF1	FKBP2	WFDC3	EIF2S1
RAP2C	IKBKG	ZFYVE27	EEF1DP3
ADCK4	G6PD	TPT1	EIF2B1
CHPF	ZEB2	GOLGA5	ZNF778
FAM124B	DYNLRB1	POP4	WDR90
WFDC3	EXO1	SNRPD1	NSMCE1
NCOA3	BECN1	C1orf131	EIF4EBP2
PIGT	ZSCAN32	ZNF808	TTC21A
ATP5E	ZNF174	ZNF321P	ZNF627
STX16	TVP23C	CTSZ	ZNF585A
DDX27	SMARCD1	NUMA1	U2AF1L4
VAMP7	DTX2	B3GAT3	LINC00528
STAMBP	BCL2L13	IL17RA	TET3
SNRNP27	ZNF708	LDHAL6A	ELK4
MPHOSPH10	HSD17B4	HPS1	ALG1L1P
ZNF576	CLINT1	SELENOS	KCTD6
ZNF45	SRSF4	ARF4	DHRS7C
WRNIP1	KIFC1	ZNF347	SLC39A11
SERPINB6	GSR	ZNF677	SPNS3
PEX6	SWI5	ZNF611	PDE12
NQO2	GOLGA2	AP4B1-AS1	TIGD4
OARD1	CCT2	ZNF816	STK32A
ZNF391	PPP1R9B	ZNF600	ENO3
RPS10	PSMC5	SMURF2P1-LRRC37BP1	TSNARE1
MOCS1	FTSJ3	TNPO3	CCDC171
MAD2L1BP	PRKDC	PIP4K2C	FAM219A
KLHDC3	MCM4	CALU	EPHX2
MEA1	ZNF778	TENT5A	SENP5
RIOK1	PPP2R5E	MRPS16	EPS8
NRN1	PPAN-P2RY11	RSBN1	ERBB2
SLC35B3	PPAN	TXNRD2	ERCC5
RPP40	TM2D3	PROSER3	ERH
SH3TC1	DUS3L	TMEM160	ESRRA
CNOT1	NUMA1	TRAF7	ETV3
LRRC29	LRTOMT	PIGG	ABCD1
GOT2	SREK1	SCFD2	F9
C17orf53	ZNF45	NCBP1	FABP5
UPF3B	PSMD10	WDR25	FANCD2
BMP4	GSPT1	LINC02696	PTK2B
GRK4	ATG4A	AP3B1	ALDH1B1
ARMC7	NEDD8-MDP1	ZDHHC21	MED19
SLC25A19	NEDD8	LPIN3	CABCOCO1
NT5C	GMPR2	UBE2Z	PROSER2-AS1
TTF1	IQGAP3	CHMP2A	OR8B12
GTF3C4	RNF38	TOR1A	OR8G5
DDX31	POM121C	RCOR2	OR4D5
BARHL1	CSRNP2	TMEM9	MRPL21
SLC2A4RG	MANSC1	ZNF462	SAXO4
CHCHD5	MCRS1	CBLN3	LTO1
PAX8	THG1L	PSMA3-AS1	FCER1G
INSIG2	TBC1D14	MCOLN2	SLC16A9
POLR1B	RARS2	EBF1	ZNF22-AS1
PSD4	ORC3	LOC730668	ZNF485
GTF2F1	PSMB4	NOMO2	NSUN6
CLPP	RPS14	ARMH4	ARL5B
THOC2	VPS53	TMEM109	FCGR3A
ATG4C	FEM1A	LOC124901141	TDRD6
CD70	NUTM1	ZNF608	ADCY10P1
TRIP10	NOP10	SLC9B2	OARD1
GPR108	ZNF593	LOC105372793	TMEM217
SNRPD2	C1orf232	NKX6-3	FCGR3B
VASP	UBXN1	ESRG	ZSCAN25
SYMPK	POLR2J	CEP97	FAM200A
GPCPD1	ZNF12	WNT9A	PPP1R35
PANK2	UEVLD	LINC01945	PRR15
NAPB	SMIM15	ATF6-DT	FDPS
PSMF1	ZBED6	AFMID	ADGRG3
DTD1	GEMIN8	SYT15	KCTD20
RBCK1	PAFAH1B2	LOC105371079	SLC29A4
SNRPB	PRCC	RDX	FKBP1B
ZNF133	RINT1	USP3	COPG1
SNRPB2	MLF2	LOC124904903	RAB11FIP2
MGME1	UBE3C	LOC124900774	ADNP2
ITPA	TTC31	SLCO5A1	NTNG1
MCM8	CCDC142	LOC124902972	FKBP2
MRPS26	TMEM9B	TMEM86B	INPP5F
NCLN	CCDC24	QSOX1	TRAPPC8
CITED1	METTL2A	ERFL	ANKRD6
MAX	HMGN4	MIR141	KHDC4
GDF5	PRPF6	NFKBIZ	CEP164
NECAB3	PHACTR4	CST8	RAB18
ERGIC3	SLC35B4	ARHGEF16	KIN
ROMO1	INTS1	RPP25	PDCD11
PLAGL2	MMACHC	SIN3B	MYH15
KDM5C	YWHAB	LOC105372209	FOXI1
TMEM115	ZNF230	OR6N2	CEP131
AGO3	PHF23	MIR5702	ALDOC
UROD	GFUS	LOC124904115	RBM34
TMEM53	IL17RA	ADCY10P1	MON2
TUBGCP3	GTPBP4	MIR7977	ZSWIM8
PCID2	TRIM16	LINC00377	CLUAP1
IGFLR1	ELP6	MEAT6	SETX
CAPNS1	CHUK	MSANTD5	ERP44
UBA2	NME7	ADAM3B	TRIM35
PRDX5	BLZF1	LINC02971	RAP1GAP2
IRF3	MAGOH	GDF15	TNRC6B
PRMT1	NCDN	CCDC88C-DT	TAB2
PRRG2	KIAA0319L	LINC02539	FLG
BECN1	TCOF1	SMIM11	GPATCH8
ZNF384	PAF1	PPP1R35	KDM6B
ATG14	MED29	KRTAP10-9	MAPK8IP3
ZBTB1	ST7	PM20D1	RGL1
SGPP1	PARP4	GIMAP6	LARP4B
NUP214	PPP3R1	B3GNT7	FLOT2
HNRNPH2	TOP3A	LOC102723409	UBXN4
IPPK	SMCR8	REPIN1	GANAB
ZNF484	LEMD2	LINC02947	PSME4
PPCS	PAFAH2	LOC107985271	PMPCA
COX7C	KLHL18	PLAGL2	JMJD6
ATP13A4	KIF9	CRHR2	RRS1
HRASLS	KNTC1	THBS3	XPO6
IDUA	SPPL2A	LCE6A	FBXO28
TMEM175	RNF113A	LINC01863	NUP210
FBXL12	NDUFA1	FKBP7	BOP1
HP1BP3	LRRC46	LOC124900530	KATNIP
UQCR11	USP48	WFDC1	PPIP5K2
GFER	PIGW	ZNF217	POFUT2
WDR24	MYO19	LINC00917	KLHL18
FBXL16	UFM1	LOC124903901	FBXW11
SMARCA4	ELOF1	OR1F1	ANKS1A
PNKD	COMMD5	LOC107985406	MGRN1
RNF6	MTRNR2L8	SNORD14B	SIN3B
AKAP9	MTPN	LOC124900410	FMR1
STYXL1	LUZP6	ZNF350	MAN2B2
PMS2P3	SNUPN	CTD-2194D22.4	SZT2
MTERF1	PLD3	CXCR1	ESYT1
RBM48	C19orf47	KRBA1	UBR4
ZNF780B	RPLP2	TATDN3	USP24
ZFP36	GPS2	STK32A	ZNF629
PAICS	ZNF573	REN	ARHGEF18
TUBGCP6	WBP2	TCIRG1	TNS2
RAC2	PPP1R14B	H2AL3	NCSTN
EMC4	NRN1	GPBAR1	NUDCD3
SPECC1	RPL41	MZB1	ZDHHC17
PRKRIP1	ELP5	ALDH1B1	FRAT2
IFT22	CTDNEP1	OR2D2	SIRT3
DNAJB9	RBM45	LINGO1-AS2	MLYCD
LRRC4	CLPB	MMAA	TMED3
CCDC136	GNL3L	GPX8	AP4E1
KLHDC10	ZNF140	LOC101928007	HARS2
MYO1B	COX7C	LOC107985303	SF3B3
OSGEPL1	PXT1	LOC101927551	ISCU
ORMDL1	KCTD20	LINC02491	PES1
HAT1	EEF2K	LOC124904185	LEPROTL1
HOXD10	NEPRO	EEF1DP3	TNFRSF13B
KNSTRN	PHF1	CNDP1	NUP188
DUT	GBF1	ALDOC	MORC3
ARPP19	IMMT	TAF8	R3HDM1
CALML4	MAP11	SNORA65	RPL13A
THAP10	ELP3	LOC340512	ACAP2
ANAPC13	CUTC	LOC124905226	TNPO3
COPB1	COX15	MIR450B	PIGN
PSMA1	TSNAX	OTUD6B-AS1	GTPBP4
SPCS3	FRMD1	IL11RA	SMUG1
SERGEF	KRI1	RNF217-AS1	TMEM50A
DCTD	PIGO	TSSC2	KLHDC2
RPAIN	NRBP1	GRIK1	LEMD3
RAB2B	NADSYN1	LOC124909344	PATZ1
EAPP	ZNF175	GP9	CORO1C
TEP1	SUPT3H	LOC105371372	DAPK2
REEP5	RPP38	LOC105371076	ZMYND8
SEC14L1	RAB5C	LOC105372699	FAM89B
TTI2	MLLT1	XKRYP7	LDOC1
SGO1	REXO5	XKRY	LY96
TMEM8A	ERI2	CALCRL-AS1	EDC4
MAU2	MIS12	SCEL	ARFIP2
ABHD17A	DERL2	TSHZ1	PPIL2
CBFA2T3	DNAJB14	PLXNB3-AS1	IL17RA
ERMARD	NT5C	LINC02317	KIF4A
STARD8	DARS2	MIR4648	PRPF6
GNL3L	CENPL	LOC124902122	FRK
LDLR	SLTM	TBC1D3K	ALOX12P2
ELOF1	NR3C1	MIDN	VGLL2
PRKCSH	PPP3CB	SLC52A3	CDC26
CDC16	CDK6	MAN2A1-DT	IL27
TOMM40	MRPS21	RNASE4	FUCA1
FAM98C	ZNF267	LINC01798	FUS
RPL36	COX10	RPS10P7	TMEM9
GTPBP3	RMDN1	FKBP1B	WASHC2C
NSUN5	SLC25A14	MEOX1	WDR27
MRPL34	PAPOLA	PFKFB3	G6PD
RSPH3	PARPBP	LINC00967	YTHDF3
ACSBG2	NUP37	UBE2D3-AS1	ZNRD2-DT
MLLT1	TMEM33	LOC644277	FBXO33
FCHO1	TMEM161B	MIR3196	ZDHHC23
SCO2	INKA2	ECRG4	TMEM86B
SSBP4	DDX20	S100B	PLA2G4F
LSM4	FKBP1A	SUCNR1	MCOLN2
ZNF557	UBAC1	INHA	GABRA5
ZBTB46	TMEM115	LINC01530	ANKRD31
SAMD10	C2orf49	SLC26A6	GABRB3
CYP2E1	TOMM6	METTL27	EML3
MNX1	TECPR2	DNASE2B	SERINC5
ZNF337	NTNG2	APOL6	ARHGAP30
ADRM1	CINP	LOC124902301	RNF214
UCK1	NEFL	SYS1	GAD2
FIBCD1	PYM1	HBEGF	TBC1D22A
CHMP2A	DESI2	NAV2-AS2	NGEF
C16orf13	SLC4A2	LOC105371050	BRI3
YIPF2	CDK5	MIR589	ZNF324
EIF2S3	ZNF394	UCKL1	GAK
GMFG	TMTC3	IQCF2	SLC39A6
LRRC47	CEP290	KCNMB3	GALE
SESN2	GMEB2	PKP4	PRDX5
MED18	UBALD1	TRPC5	TXN2
PPAN	ORC4	ZPLD2P	NIPBL
EIF3G	MBD5	MARCHF5	COG4
ZNF426	C9orf85	LINC02309	ZNF345
ZNF331	ABHD17B	MIR376C	TECPR1
SLC35D2	DDX39B	ATP8B5P	TMEM186
UBA1	TRMT12	SNORA71E	POC1A
LATS1	UBR4	MIR1200	RTTN
AAR2	SDHD	MIR3937	NELFB
RBM39	DCAF4L2	SRP14	ATL3
GGT7	FUT4	CEP131	NOL11
ACSS2	PARD6B	FOXI1	BOD1L1
ZNF227	ERLEC1	AMIGO2	MDS2
COX4I1	ASB3	NCAPG2	SYF2
EMC8	SLC35B3	FAM78A	PNISR
GSE1	PSEN1	LINC02611	VIRMA
CHMP1A	HNRNPLL	FRY	SH2B1
SLC34A1	METTL21A	CASZ1	PARS2
CAP1	TMEM87A	MIR8485	NGDN
RLIM	GANC	PDLIM2	GORASP2
MRPS25	TYK2	LINC00563	C2CD3
RBSN	PDAP1	ACTL6B	FAM32A
KCNC3	BUD31	SLC9A3R1-AS1	UPF2
NR1H2	FPGS	KRT73	LRP10
MGAT1	ZSCAN21	NTRK1	NSUN5P2
PSME3	G2E3	FRAT2	SS18L1
RPL27	MLLT11	GPC6	ANKRD17
PSMC3IP	CDC42SE1	LOC124902941	RTL8A
VPS25	WDR27	MTMR6	POLDIP2
NDUFA2	C6orf120	ZIC3	CFAP61
DIAPH1	PEX6	LOC101928131	GGA1
C1orf159	HIGD2B	DTWD2	HERC4
TRAF7	BBS4	DIAPH3	CCDC9
MAP1B	MGAT1	LOC124900508	GAPVD1
ZCCHC9	ZNF23	TNRC6B	SERBP1
STARD3	TFB2M	LINC02659	IRF2BP1
RARA	CNST	RNF222	NAT9
CHD1L	CACHD1	LOC103344931	NOC2L
FMO5	LSM10	HSD3B7	RSL1D1
PRKAB2	RNF32	SLC16A9	IFT172
CLUHP3	ZNF799	NCCRP1	MTG2
ZNF304	TMEM187	RAP1A	NPHP4
ZSCAN5A	BLOC1S2	MIR450A1	FBXW2
SNRPA1	SPOPL	LINC02604	AMD1
THAP1	PRDM10	PEA15	SPAG8
C19orf12	ZKSCAN3	LIF-AS2	B3GAT3
FBXW9	TUBA1C	NPC2	FBXL9P
RFX1	GTF3C4	ZNF133-AS1	FBXL5
C19orf57	DDX31	TH	FBXO25
CC2D1A	MMGT1	ITGA5	FBXO22
LRRC41	PLK4	KIF11	FBXO10
CCT6B	ABCA3	LOC101927521	FBXO8
DHX30	IFRD2	LINC02078	ARFGAP3
RAF1	EDEM1	HHIP	HSPB8
ARFIP2	XRCC4	MYL5	CHIC2
RRP8	TMEM167A	ZNF568	TIMM10B
TIMM10B	ZNF787	GAL3ST1	TIMM13
IMMT	XRN2	SOX12	TIMM10
INPP5K	ATF1	GEM	SEC14L3
MYBBP1A	TATDN1	RBMS2	GEM
UBE2G1	NDUFB9	CBLN4	LINC00307
EEFSEC	ADSL	HS3ST3B1	RNU12
TMEM128	TRIM11	GALNTL6	SNORD4A
COQ3	MAP3K13	TMEM9B	SNORA65
PNISR	UQCRH	ADAMTS4	SNORD60
POPDC3	LRRC41	LOC100505942	SNORD45A
SEC61G	ST3GAL2	LINC02966	SNORD35A
GRSF1	CMTR2	EXOC1	SNORD34
ANKRD17	FDXACB1	LOC124904547	SNORD33
UTP3	C11orf1	ACP6	SNORD32A
WBP2	SPATA2	ZDHHC12-DT	B4GALT1
H3F3B	FBXL15	LINC01831	SNORD3B-1
UNK	TCEANC	GRIP2	GGT7
TRIM47	CCDC28A	MIR329-2	GIPR
ZRANB2	HMGA2	NBL1	DNAJC2
GPS2	ENOX2	CIMAP2	UQCRQ
SDF2	DDX11	LINC01832	ST6GALNAC4
PRMT7	POGK	MIR135B	KCNMB3
NIP7	ADRM1	TMC8	EIF2AK1
TERF2	SH3GL1	MIR4690	ZBTB11
ANKEF1	DFFA	RAPGEF2	INVS
PCED1A	ASXL1	SLCO3A1	STK36
BTBD3	DDX23	ZKSCAN4	NDOR1
NXT1	UBR7	HCFC1-AS1	PRELID1
POLR3F	GON7	LOC105373876	TUBGCP4
DAP3	PPP1R12C	TNFAIP8L2-SCNM1	ARFIP1
IGHMBP2	CSKMT	TMEM80	ARHGEF16
TESMIN	C11orf98	ABCG5	CHMP2A
MMACHC	ANKRD6	SSTR2	RND1
DPH2	RACK1	MIR143	MOCS3
TOE1	SPICE1	NPAS1	POLL
NASP	DNMT1	KLHL36	TMEM97
MUTYH	ZNF319	CHIC2	GLI3
SERINC3	USB1	MIR488	GLI4
PPP1R3D	NXN	TNFAIP8L2	CECR3
DMGDH	NDST2	FZR1	GNA12
AP3B1	CDC37L1	EXOC3L1	GNAI3
RSG1	NAGA	LOC124904707	AMY1C
DCTN4	ZSWIM8	COX6B1	GNS
USPL1	TEAD4	TOM1	GOLGA3
POMP	TBCCD1	CPNE8-AS1	GOLGB1
PEMT	DNAJB11	MIR433	GP5
SCO1	DYNC1I2	CPE	GP9
LGR6	ANTXR1	CLPSL1	SLCO3A1
GPALPP1	ZNF235	GPX2	LINC00515
RFC3	RTCA	DIRC3	POC1B
TBC1D8B	UBOX5	MIF4GD	ANG
TCEAL4	FASTKD5	LOC124900542	LINC02873
ZNF414	TMED7-TICAM2	KCNS3	TMEM80
HSPBP1	TMED7	GUCY1B1	RCOR2
SLF1	INTS6	SOWAHD	ZNF740
CNDP2	COQ8A	CAPZA1	LINC00485
WDR74	CCP110	LLGL1	GATC
MED10	SKI	KCNH8	CHAMP1
MKRN1	ACER2	LINC01082	LINC00523
KRBA1	RIOK2	LINC02055	NOMO2
ZNF767P	R3HCC1L	CKM	TERB1
IPO8	UBP1	LOC124906285	EXOC3L1
LARS	CKS2	GPR84-AS1	LINC02175
IMPA1	RABEP2	TNFSF10	PDXDC2P-NPIPB14P
ARNTL	MPND	OR52M1	PICART1
MICAL2	NECAP1	PELI2	ENDOV
HSD17B4	RSL1D1	IRS4-AS1	HMSD
ZFC3H1	VGLL4	TRIM7-AS1	ZNF776
MEN1	SFT2D3	MIR1244-3	SIGLEC17P
COX16	SLC25A11	CTNNAL1	OR14A16
EIF2S1	RNF167	KLHDC1	MCHR1
ELP3	GSTO2	CST9L	FAM182A
CDK7	CLDN12	SLC2A9	C3orf38
THUMPD3	USP20	SLC18A3	LINC00877
PRPF38B	C9orf78	LINC00485	DCAF4L1
PSRC1	TMEM50A	MRPL42	CYP4V2
SORT1	KPNB1	MIR450A2	SEPSECS-AS1
CEPT1	CAPN10	LOC124906290	KIAA0825
AP4B1	TUBB4B	TXNRD3	DTWD2
NAPG	GLYCTK	TMEM71	LINC00326
PPHLN1	PFN1	LINC02457	PPIL6
ARF3	DARS1	WSCD2	MROCKI
RSAD2	ZNF655	LOC105370525	CAGE1
CMPK2	RAPGEF6	GRK5	RPL7L1
FBXO18	ARHGAP24	KBTBD8	ZNF775
IL15RA	DET1	LOC124900781	TPI1P2
DDB2	TMED3	GOLT1A	ZFP41
ACP2	LEF1	SH3BP2	TPRN
FAM127A	SUPT5H	LINC00945	FAM78A
PUM1	RPS26	TRMT1	FFAR3
YARS	ACBD3	LOC105379783	GRK5
CDCA8	QSOX1	UMODL1	GPX2
GNL2	KAT5	LOC101927262	GIT1
AGO4	FANCI	ANTKMT	BZW2
PRPF38A	NOC3L	GALNT4	GRIK1
ELP2	DDX59	SLC17A3	MRPL42
TPGS2	MYG1	SEC23B	IFT81
FADS2	ERCC5	MCM2	ATAD2
TMEM258	GNAI3	CYP4B1	TMEM230
CLOCK	TMBIM4	STBD1	ZCCHC4
COL4A2	TCEA2	MIR4429	NDUFAF4
ERCC5	RAMAC	LINC01250	METTL5
CARS2	XIAP	ADRM1	SLC25A4
APC	FAM168B	DUOX2	TMEM208
WDR36	ATXN1L	LOC105377727	TBK1
ISCA1	UBE2N	MARCO	SAP30BP
HAVCR2	STK4	KCMF1	CTNNA3
USP30	PSMD8	CDCA7L	C11orf21
DMTF1	POLR2H	SNORA15	RACGAP1
CCDC146	NPL	TOMM34	GSPT1
PNPLA8	ATP13A1	OR7E2P	GSR
HILPDA	GSTO1	LRRC37A4P	GSTM4
TES	RPL31	ASIC3	GTF2A2
MTO1	CNTROB	LINC01583	GTF2H3
ADGRB3	RECQL	HOXA13	GTF3A
KHDC1	NARS1	RHBDF1	GTF3C1
CEP162	GOLT1B	POLR1B	CYP2S1
SNX14	GOLPH3	PCDH9-AS4	REPIN1
AKIRIN2	ITGAV	MIR548AM	GUCY1B1
ORC3	SUMO2	JUND	GNL2
MAP3K7	BOD1	ANG	CCDC106
DNAJC14	SNX17	MBNL3	HOOK2
TESPA1	EIF2B4	LOC101928409	NME7
TSPAN31	NDUFAB1	MPP3	EPN1
TFCP2	ERBIN	CENPVL2	ANAPC4
COQ10A	EIF2B2	CENPVL1	MRM2
ZC3H10	MMADHC	LOC124900731	ACAA1
ACVR1B	PCM1	HSBP1	HABP2
AHI1	CUL4B	LOC124900324	HARS1
PKIB	ZNF501	CYP27C1	ANXA4
REPS1	SNU13	NRIR	HELLS
CCT7	GTF2I	EPHX2	ADGRE2
CCDC142	YTHDF3	LOC107986473	NT5C
MDM2	PIGA	MIR3149	CTAG2
ZNF670-ZNF695	CCT5	HEATR3-AS1	PIK3R4
URB2	ATPSCKMT	LOC107984661	HHEX
COG2	PPIE	F2RL3	HIC1
NPL	TK2	PGM5P4	HMBS
PIGC	THTPA	LOC105374593	HMGB1
RC3H1	GINS3	SNORD38C	NOP14-AS1
SP110	TAF10	DNAH8	SLC29A2
MRPL44	KCTD9	LINC03076	POTED
ITM2C	CDCA2	SPTB	KRT73
DNAJB2	NDUFS1	ITPRIPL2	HOXA13
EIF4E2	EEF1B2	GP6-AS1	HPCAL1
COX5B	UBXN8	OARD1	HPD
MFSD9	SHQ1	PLOD2	HPS1
TMEM127	CPNE8	FAM182A	SERPINA9
GCC2	SAMD10	LMF1-AS1	HSBP1
SCYL2	TRMT112	HSD11B1L	HSD11B2
APPL2	PRDX5	IFRD2	DNAJA1
KIAA1033	EIF2AK4	LOC124906237	HSPA4
VPS36	TM6SF1	MKLN1	HSPA5
MED4	SDR42E1	TMEM97	DNAJB1
COG3	LRRC29	C16orf92	LINC00226
LMO7	MSANTD2	MGAT5	FFAR4
C7orf25	EXOSC6	LOC105374102	ICAM4
RAPGEF5	ZSCAN5A	LOC101927947	ANKRD13D
RAC1	EDC3	LOC105374591	LOC338963
ZDHHC4	METTL14	CRMP1	LOC339059
TBRG4	HPF1	LOC124900391	JMJD8
DDX56	RPL28	LINC02725	OXLD1
HUS1	MAX	LOC101929767	CCDC137
DBNL	PEX16	TANK-AS1	KLHL17
IREB2	PPAT	IFT172	LOC339685
CIB2	PAICS	LOC124903025	SPOPL
RSAD1	C1orf159	NFIC	CYP27C1
NMT1	SMU1	LOC105370337	KY
VEZF1	TTC30A	LOC550113	LPP-AS2
TACO1	NT5C2	CARD19	CCDC158
DCAF7	RGPD2	CABP7	ZC3H12D
LIMD2	RGPD1	LINC01969	CLPSL1
KAT7	TRAK2	AMY1C	ZDHHC21
NDUFB5	STRADB	LOC124907766	LOC340512
MRPL47	SPINT2	TTBK2	IDH1
TANK	ATP5MF-PTCD1	DNAH17	IDH3A
VPS45	ATP5MF	LINC01887	LRRC37A11P
RPS6KC1	ZNF629	FUT11	NCCRP1
IMP4	IQCH	FIZ1	ZNF284
UGGT1	AAGAB	SMCO4	ZNF677
YME1L1	BNIP2	LINC-PINT	ARHGAP40
NIPSNAP3A	NEMP2	LOC102724354	XKR7
LRRC8A	RIPK2	MAD2L2	APOC2
CDK9	LOX	ZNF236-DT	SH3RF3
TOR1B	KHDRBS1	LOC105370740	RTP2
C9orf78	CCDC25	LOC105375587	IFNB1
TOR1A	RPS6KC1	OR3A1	STRA8
CDK5RAP2	SRSF5	DPH6-DT	ZNF81
ZFP37	ERLIN2	ATP2A1-AS1	SOWAHD
PRPF4	RALY	NKAIN2	GATD1
FPGS	ZSCAN16	COSMOC	AMIGO2
USP20	CEP135	UMOD	GEN1
DPM2	TPGS1	MRPL34	LNP1
TSTD2	RPL15	ACADVL	NUP43
PSMB7	NKIRAS1	MIR542	C6orf58
RABEPK	RPIA	BSX	LCE1E
GOLGA1	HBP1	NUP188	ZACN
NCBP1	RAB1A	PARVA	SPATA12
ARPC5L	KATNIP	WNT4	XKRYP7
DSCC1	GTF3C1	TMEM50A	IKBKB
DERL1	ZBTB9	LINC02229	IL2
PLAA	C19orf53	SPAG8	IL4R
APTX	PRDM11	FCER1G	IL5
SPAG8	WDR61	IL16	IL5RA
ARHGEF39	WWP2	TGIF2-RAB5IF	CXCR1
RPS6	POLR2M	MIR6085	IL11RA
ZSCAN9	PAX2	ICAM4	ZBTB41
CMTR1	TBC1D8	LOC100132078	IL16
TFAP2A	ZNF585A	PHOX2B-AS1	INCENP
YIPF3	GOLGA7B	LOC105377543	ING2
TMEM14B	ARHGEF12	KIF1A	INHA
HMGA1	UNK	MIR6864	INPP4A
PGBD1	TNFAIP1	LINC00313	AQP7
ATAT1	SYMPK	MIR329-1	IPW
RNF144B	IFT20	SMIM41	IRS1
VARS2	WDR87	CAPG	ISG20
FAM8A1	SIPA1L3	LINC01852	ITGA2B
C6orf52	TMPO	PRR15L	ITGA5
TTC29	ZNF485	SEC14L3	ACADVL
NUMA1	RMC1	FBXW11	ITPR1
CCDC90B	CHMP4B	ENDOU	ITPR3
RAB30	ZNF524	IRGQ	ARCN1
PRCP	FIZ1	SLC30A7	JUN
SULF1	COPS9	RADX	JUNB
TGS1	SIK2	MED13	JUND
BUD13	ADH5	SLC23A2	ANOS1
DCUN1D5	TSTD3	BSN	HSD11B1L
YAP1	URM1	LOC128966722	YJEFN3
SLC37A4	TMEM44	LOC124902645	ZNF568
C11orf1	NUDT1	LOC124900573	ZSWIM9
ALKBH8	MRM2	LOC128966555	ZNF773
MAP2K5	ETV3	TMEM217B	FAM228B
SLTM	NSUN5	MIR655	KCND3
NDUFAF1	UQCR11	LOC105371811	TOPAZ1
KIF23	ZNF517	SIL1	C5orf34
CASC5	STX5	LINC02166	PTAR1
RPLP1	TTL	GLI3	AGRN
LRRC49	BAD	WNT8A	CYSRT1
TUBGCP4	CRTC2	TMEM217	RPS10P7
UACA	MORC3	MYLK-AS2	ARF4
TMEM62	FOXA3	ADGRE2	LINC-PINT
STRA6	UBR2	CLDN20	KCNS3
ZNF280D	GPBP1L1	ATL3	PSMA3-AS1
RSL24D1	NME3	LOC124905150	KIF2A
GTF2B	AFTPH	ORAI2	KLK2
RTCA	TOGARAM1	ISCU	KIF11
PNPT1	KLHL28	LHFPL2	KRTAP10-6
THUMPD2	ZNF433	LOC105373164	KRTAP10-9
SULT6B1	TMEM251	JUNB	KRTAP10-5
RAB1A	MOAP1	MT2A	AMIGO3
ACTR2	TPR	LOC107984610	ZKSCAN4
SLC5A6	ODR4	LINC02094	C6orf120
PREPL	CLTA	TESC-AS1	FGF7P6
ATRAID	TBX1	LINC02068	WASHC2A
DTNB	UBE2M	TMEM14EP	C10orf143
MFSD13A	SLC25A40	RFPL2	CCDC184
ATAD1	DBF4	LOC124900395	POTEC
FAM149B1	P4HB	MYBL2	ZNF808
DNA2	RWDD2B	OTULINL	ZNF470
ATIC	RB1	MCHR1	SMIM1
SMARCAL1	ADAT1	ZNF506	C1orf146
CARF	UBE2G2	LINC01267	LYSMD1
NAB1	CHCHD3	SSBP4	SMIM26
FASTKD1	RAI14	ACTR3C	MIR99AHG
OLA1	ZNF595	MIAT	LINC00316
CIR1	PIGM	TAB2	OGFRP1
SSFA2	PRPF19	SLK	C2orf80
WDR12	WDR46	LOC124903183	IQCF2
ABI2	PFDN6	LOC105375613	PRR23C
SLC35A5	DDX5	ITPR1	TMEM212
SENP7	CEP95	ACOX2	ING2-DT
COX17	NUTF2	HEATR6	PROB1
SECISBP2L	CENPT	GDA	ARHGEF37
VWA9	SNX3	LOC102724030	RBAKDN
PPCDC	FAM32A	TMEM37	CCZ1P-OR7E38P
UBL7	ZFP69	MCAM	AJM1
ARHGAP24	NUDT8	NDUFC2	SPACA5
HERC3	DKC1	LOC124900707	CENPVL1
HNRNPD	ABCG2	NDUFC2-KCTD14	ACAT2
SEC31A	TTI1	GIPR	GUCY2GP
NUP54	RPRD1B	DLG4	OR56A3
CCNG2	SSRP1	LINC01767	BSX
GSTCD	KIAA1191	LONRF3	OR4F13P
INTS12	ZNF264	TNS2	LOC390877
SEC24B	SHOC2	LRSAM1	ERFL
MTTP	BBIP1	SNX18	LAMB1
RGS3	NABP2	GALNT6	SUMO1P1
GUCD1	ZBTB25	LINC02376	TRIM61
RNF185	ZBTB1	ZNF345	ARHGAP1
FGD4	MAPK1IP1L	STRA8	ARHGAP4
ALG10	LARS1	TFDP3	ARHGDIA
ZCRB1	NOLC1	LINC01750	LHB
KLRG1	MTERF1	SNORA60	LIG4
PEX5	POLA1	IL27	LIMK2
LLPH	ZNF529	TFPI2	LIPC
PHLDA1	PWP2	HSPB8	LLGL1
POC1B	LOC102724159	EDN2	ZNF321P
TMTC3	NBL1	LOC124902757	LINC01002
NEDD1	NOL7	ODR4	HNRNPKP3
TDG	ZNF26	KRTAP10-5	LINC00939
SDSL	E2F4	TLNRD1	PLEKHD1
GLTP	TNPO1	SH2D3C	ST20
GIT2	CLASRP	MIATNB	LOC400499
TARBP2	COX5B	FUS	LINC02139
NABP2	HIF1AN	GPC1-AS1	LINC02138
GALNT6	ZNF333	MIR99AHG	MED11
CSAD	PIK3R2	MIR607	LOC400627
C12orf10	SLC25A48	LOC101929802	DPY19L3-DT
ESYT1	TEX10	PEAK1	SH2D5
TMBIM6	AGPAT5	SNHG27	FLJ39095
ZNF740	FSIP1	LOC124904706	MIRLET7BHG
WDFY2	ZNF121	APOL3	NOC2LP2
VPS33A	TP53	CMBL	NICOL1
VPS37B	TRAIP	IP6K1	MARCHF11-DT
DENR	UBE4A	LOC124902399	C5orf63
DIAPH3	EDRF1	GANAB	ZNF815P
ABHD13	RFX1	LOC124900746	LOC401357
CUL4A	DGCR8	GABRA5	TOMM5
DCAF5	TM9SF4	PPP6R2	SNX30
EFCAB11	TBL3	DUOX1	GOLGA7B
WARS	STAM2	MIR4640	LERFS
SLC12A6	NBN	PLCG1-AS1	ZBTB34
MFAP1	URB1	CNR2	C16orf74
TCF12	HM13	CCDC137	LINC01194
ZSCAN29	GPAT4	P4HA2-AS1	LTK
BNIP2	SEMA4B	KCTD6	MIRLET7B
GTF2A2	ATAT1	ANOS1	MIR126
COMMD4	EIF3L	PIP5KL1	MIR132
UBE2Q2	ANKRD54	LINC01100	MIR141
WDR61	PRPF38B	ADORA2A-AS1	MIR143
MAN2C1	SEC14L1	MIR6850	MIR184
BBS4	SLC30A5	APOBEC2	MIR199A2
POLG	RALA	IGF2BP2-AS1	MIR200C
FANCI	ZNF16	LINC02763	MIR208A
DET1	CTTN	IFNB1	MIR212
UNC45A	ZNF451	MIR3200	MIR29A
EFL1	HSPA1L	MIR4802	MIR29B1
SEC11A	HSPA1A	LOC105379297	MIR320A
PMM2	TRMT2A	C19orf33	MAD2L1
C16orf58	RANBP1	PRKAR1B-AS1	SMAD3
PARN	RAB29	SNRNP40	SMAD4
FTO	HERPUD2	MIR5581	MAGOH
DHX38	DMAC1	SLC31A1	MAN2B1
TXNL4B	OGT	OR4F13P	MARK1
KIFC3	SCAF1	PAPOLB	MARK3
CMTM3	STT3A	CD6	IDNK
RHOT2	NOS3	MIR2861	MCAM
ZSCAN32	TTC30B	GIT1	MCM2
NDUFB10	USP10	MAP3K1	CD46
TIGD7	ST3GAL1	MAP3K6	DNAJB9
GALNS	GRWD1	LOC124901959	MDH2
GAS8	PRIM2	LOC105372980	MAP3K1
NCOR1	PANK4	ANKRD13D	RAB8A
GID4	ZNF300	TBKBP1	MEOX1
UTP4	OARD1	FCHSD2	MFAP3
RANBP10	NFYA	PDE2A-AS2	MGAT5
PCTP	INPP5F	LOC105370989	MGMT
C17orf80	HMGA1	LOC105372639	ASAH1
VPS53	HIRIP3	FLJ16779	MIPEP
NPEPPS	FAM120B	TSPAN18	MKLN1
LRRC46	CAPZB	GP5	MME
SCRN2	TFPT	FAM163B	MMP3
ARSG	SNX29	TMED9	LHX8
G6PC3	PRPF31	TEAD3	MMP15
CLTC	RPL6	SNORA70C	MPG
PTRH2	GCFC2	MARCHF11-DT	MPP3
SS18	TEX22	TOGARAM2	MRE11
IMPA2	TNIP1	LAMB1	LINC02899
RPRD1A	ENPP4	FER1L6	TMEM41B
C18orf21	CLIC5	PIGB	TMEM198B
WRAP53	KTI12	TMEM8B	TTLL13
CSNK1D	SAMD4B	XRN1	ARHGAP27P2
ANAPC11	SRD5A1	NUP210	ANKRD20A5P
WDR45B	NSUN2	LOC105377779	ZNF506
ELAC1	MFSD3	CFAP90	GOLGA2P9
MBD1	ZNF764	ACSL5	MIAT
ZCCHC2	WASHC3	ESRRA	SHISA8
ERBB2	CALR3	LOC124905020	LINC00971
TXNL4A	C19orf44	LINC02290	C6orf226
MIR1199	ZNF337	MIR4744	LRRC24
SLC39A3	PLPBP	PES1	CENPVL2
TPGS1	CCDC146	PLIN4	ANKRD65
FEM1A	MAP3K7	COMMD6	EMC3-AS1
SH3GL1	MCM5	PLSCR4	GALNTL6
DUS3L	UBQLN4	CYP2S1	OR2J1
[truncated: 2,791 more rows]
