# Supplementary material for: ZBTB11 Promotes Breast Cancer Progression by Activating FBXO28‐Mediated MST1 Degradation and Suppressing Hippo Signaling
Source: Adv Sci (Weinh). 2026 Jul 20:e76618. Online ahead of print. doi: 10.1002/advs.76618 (PMC13383149; doi:10.1002/advs.76618)
Supplement: Supplementary file 2 — Supporting File 2: advs76618‐sup‐0002‐data.zip. [file ADVS-9999-e76618-s001.zip › advs76618-sup-0002-data/Supplementary_Data_S4.xlsx]

## Sheet: Sheet1
Protein IDs	Protein names	Gene names	Fasta headers	Peptides HA-FBXO28	Peptides IGG	Unique peptides HA-FBXO28	Unique peptides IGG	Sequence coverage [%]	Mol. weight [kDa]	Intensity HA-FBXO28	Intensity IGG	iBAQ HA-FBXO28	iBAQ IGG	LFQ intensity HA-FBXO28	LFQ intensity IGG
Q9NVF7;B4E0H5	F-box only protein 28	FBXO28	FBX28_HUMAN F-box only protein 28 OS=Homo sapiens OX=9606 GN=FBXO28 PE=1 SV=1	14	0	14	0	46.7	41.149	6082300	0	337910	0	5958300	0
Q13043	Serine/threonine-protein kinase 4	STK4;MST1	STK4_HUMAN Serine/threonine-protein kinase 4 OS=Homo sapiens OX=9606 GN=STK4 PE=1 SV=3	22	0	18	0	33.8	56.684	4835125	0	125764	0	4834864	0
Q96S66;A0A6Q8PEZ7;A0A6Q8PHQ1;A0A6Q8PG30;A0A8I5KRC0;A0A6Q8PG14;A0A6Q8PFF7;Q5T1P5;A0A6Q8PG68;A0A6Q8PG75;A0A6Q8PGA4;B3KQX4;A0A6Q8PF11;A0A8I5KXB0;A0A6Q8PFH1;A0A8I5KXZ8;A0A8I5KPC2;A0A8I5KQ17	Chloride channel CLIC-like protein 1	CLCC1	CLCC1_HUMAN Chloride channel CLIC-like protein 1 OS=Homo sapiens OX=9606 GN=CLCC1 PE=1 SV=1;A0A6Q8PEZ7_HUMAN Chloride channel CLIC-like protein 1 OS=Homo sapiens OX=9606 GN=CLCC1 PE=1 SV=1;A0A6Q8PHQ1_HUMAN Chloride channel CLIC-like protein 1 OS=Homo sapie	14	0	14	0	35.2	62.022	2217300	0	71525	0	2080000	0
P04083;A0A4D5RAJ5;Q5TZZ9;A0A4D5RAB7;A0A4D5RAI5;A0A4D5RAG0;Q5T3N0;A0A4D5RA95;A0A4D5RAD4;A0A4D5RAH1;Q5T3N1;A0A4D5RA86;A0A4D5RBR8;A0A4D5RAA5;A0A4D5RBL6;A0A4D5RAH8;A0A4D5RAA2;B4DL19;A0A4D5RAU4	Annexin A1;Annexin	ANXA1	ANXA1_HUMAN Annexin A1 OS=Homo sapiens OX=9606 GN=ANXA1 PE=1 SV=2;A0A4D5RAJ5_HUMAN Annexin OS=Homo sapiens OX=9606 PE=3 SV=1;Q5TZZ9_HUMAN Annexin OS=Homo sapiens OX=9606 GN=ANXA1 PE=2 SV=1;A0A4D5RAB7_HUMAN Annexin OS=Homo sapiens OX=9606 PE=3 SV=1;A0A4D5RA	13	5	6	0	26.5	59.56	1603500	0	55291	0	1603500	0
Q9NSB2	Keratin, type II cuticular Hb4	KRT84	KRT84_HUMAN Keratin, type II cuticular Hb4 OS=Homo sapiens OX=9606 GN=KRT84 PE=1 SV=2	11	0	9	0	21.8	64.842	3042400	0	80064	0	3042400	0
Q13835;Q14BN3;B4DRX5	Plakophilin-1	PKP1	PKP1_HUMAN Plakophilin-1 OS=Homo sapiens OX=9606 GN=PKP1 PE=1 SV=2	9	0	9	0	14.4	110.18	957460	0	19149	0	957460	0
Q08211;B3KU66;Q58F26;Q6PJK6	ATP-dependent RNA helicase A	DHX9	DHX9_HUMAN ATP-dependent RNA helicase A OS=Homo sapiens OX=9606 GN=DHX9 PE=1 SV=4	7	1	4	0	26.4	47.237	962800	0	37031	0	962800	0
A0A994J491;Q6P2Q9;A0A994J6E8;I3L3Z8;B4DK16;A0A994J6S8;I3L0J9;Q6JH02;Q6JH03;Q53GM6;I3L1T8	Pre-mRNA-processing-splicing factor 8	PRPF8	A0A994J491_HUMAN Pre-mRNA processing factor 8 OS=Homo sapiens OX=9606 GN=PRPF8 PE=1 SV=1;PRP8_HUMAN Pre-mRNA-processing-splicing factor 8 OS=Homo sapiens OX=9606 GN=PRPF8 PE=1 SV=2;A0A994J6E8_HUMAN Pre-mRNA processing factor 8 OS=Homo sapiens OX=9606 GN=PR	7	0	7	0	10.7	82.86	789570	0	17165	0	789570	0
B7Z992;B7Z2X4;Q5T0I0;A0A0A0MS51;B7Z9A0;A0A8V8TND7;B7Z6N2;A0A0A0MT01;A0A384MEF1;P06396;B7Z4U6;A0A0U1RQL8;Q69YR8;B3KS49	Gelsolin	GSN	B7Z992_HUMAN Gelsolin OS=Homo sapiens OX=9606 PE=2 SV=1;B7Z2X4_HUMAN Gelsolin OS=Homo sapiens OX=9606 PE=2 SV=1;Q5T0I0_HUMAN Gelsolin (Fragment) OS=Homo sapiens OX=9606 GN=GSN PE=1 SV=1;A0A0A0MS51_HUMAN Gelsolin OS=Homo sapiens OX=9606 GN=GSN PE=1 SV=1;B7Z	6	0	6	0	10.2	78.831	1373600	0	42927	0	1330000	0
A0A6Q8PFK8;V9HW43;P04792;A0A6Q8PHJ6;A0A6Q8PGK1;A0A6Q8PFE7;A0A6Q8PF43;A0A6Q8PHA6;A0A6Q8PH65;B4DL87;A0A6Q8PGY2;C9J3N8;A0A8E9ZT92	Heat shock protein beta-1	HEL-S-102;HSPB1	A0A6Q8PFK8_HUMAN Heat shock protein family B (small) member 1 OS=Homo sapiens OX=9606 GN=HSPB1 PE=1 SV=1;V9HW43_HUMAN Heat shock protein beta-1 OS=Homo sapiens OX=9606 GN=HEL-S-102 PE=2 SV=1;HSPB1_HUMAN Heat shock protein beta-1 OS=Homo sapiens OX=9606 GN=	5	0	5	0	36.9	21.882	1546400	0	110460	0	1546400	0
A8K2N4;Q8NC74	RBBP8 N-terminal-like protein	RBBP8NL	A8K2N4_HUMAN cDNA FLJ77972 OS=Homo sapiens OX=9606 PE=2 SV=1;RB8NL_HUMAN RBBP8 N-terminal-like protein OS=Homo sapiens OX=9606 GN=RBBP8NL PE=1 SV=3	1	0	1	0	15.9	71.446	1513900	0	44528	0	1513900	0
B5MBZ0;Q9HC35;C1PHA0;B6EXY3;C1PHA1;J7MA22;B3XZL9;B3XZM0;A9YLN7;B4DIT9;B6EXY4;B6EXY5;I1X3U7	Echinoderm microtubule-associated protein-like 4;Tyrosine-protein kinase receptor	EML4;EML4-ALK variant 6;EML4-ALK variant 7;EML4-ALK	B5MBZ0_HUMAN EMAP like 4 OS=Homo sapiens OX=9606 GN=EML4 PE=1 SV=3;EMAL4_HUMAN Echinoderm microtubule-associated protein-like 4 OS=Homo sapiens OX=9606 GN=EML4 PE=1 SV=3;C1PHA0_HUMAN Tyrosine-protein kinase receptor OS=Homo sapiens OX=9606 GN=EML4-ALK vari	4	0	4	0	13.3	38.714	823440	0	41172	0	777810	0
Q3SY84	Keratin, type II cytoskeletal 71	KRT71	K2C71_HUMAN Keratin, type II cytoskeletal 71 OS=Homo sapiens OX=9606 GN=KRT71 PE=1 SV=3	5	0	5	0	12.4	57.291	668930	0	21579	0	668930	0
P68431	Histone H3.1	HIST1H3A	H31_HUMAN Histone H3.1 OS=Homo sapiens OX=9606 GN=H3C1 PE=1 SV=2	3	0	1	0	38.2	15.404	627520	0	156880	0	627520	0
P62750;H7BY10;K7EJV9;K7ERT8;A8MUS3;K7EMA7;O95014;Q53RC5;B9EJE3	60S ribosomal protein L23a	RPL23A	RL23A_HUMAN Large ribosomal subunit protein uL23 OS=Homo sapiens OX=9606 GN=RPL23A PE=1 SV=1;H7BY10_HUMAN Large ribosomal subunit protein uL23 (Fragment) OS=Homo sapiens OX=9606 GN=RPL23A PE=1 SV=1;K7EJV9_HUMAN Large ribosomal subunit protein uL23 (Fragmen	4	1	4	1	36.5	17.695	598450	37102	99742	6183.7	598450	0
P19012;B3KVF5;B4E204;A8MT21;C9JTG5	Keratin, type I cytoskeletal 15	KRT15	K1C15_HUMAN Keratin, type I cytoskeletal 15 OS=Homo sapiens OX=9606 GN=KRT15 PE=1 SV=3;B3KVF5_HUMAN cDNA FLJ16494 fis, clone CTONG3004576, highly similar to Keratin, type I cytoskeletal 15 OS=Homo sapiens OX=9606 PE=2 SV=1	7	3	2	0	18.4	49.211	567620	0	18921	0	567620	0
P47813;O14602;X6RAC9;A6NJH9	Eukaryotic translation initiation factor 1A, X-chromosomal;Eukaryotic translation initiation factor 1A, Y-chromosomal	EIF1AX;EIF1AY	IF1AX_HUMAN Eukaryotic translation initiation factor 1A, X-chromosomal OS=Homo sapiens OX=9606 GN=EIF1AX PE=1 SV=2;IF1AY_HUMAN Eukaryotic translation initiation factor 1A, Y-chromosomal OS=Homo sapiens OX=9606 GN=EIF1AY PE=1 SV=4;X6RAC9_HUMAN Eukaryotic tr	1	2	1	2	24.3	16.46	563070	278080	80439	39725	563070	0
A0A9L9PXJ8;A0A9L9PY11;A8K3M9;Q13242;A0A9L9PX63;S4R3G0;B4DFT9;A0A9L9PXI1;H0YIB4	Serine/arginine-rich splicing factor 9	SRSF9	A0A9L9PXJ8_HUMAN Serine and arginine rich splicing factor 9 OS=Homo sapiens OX=9606 GN=SRSF9 PE=1 SV=1;A0A9L9PY11_HUMAN Serine and arginine rich splicing factor 9 OS=Homo sapiens OX=9606 GN=SRSF9 PE=1 SV=1;A8K3M9_HUMAN cDNA FLJ76387, highly similar to Homo	4	1	4	0	27.1	21.633	535440	0	44620	0	535440	0
B4DKZ4			B4DKZ4_HUMAN cDNA FLJ54071, highly similar to Drebrin-like protein OS=Homo sapiens OX=9606 PE=2 SV=1	1	0	1	0	1.9	41.55	518350	0	34557	0	518350	0
Q9NZT1;Q53H37	Calmodulin-like protein 5	CALML5	CALL5_HUMAN Calmodulin-like protein 5 OS=Homo sapiens OX=9606 GN=CALML5 PE=1 SV=2;Q53H37_HUMAN Calmodulin-like skin protein variant (Fragment) OS=Homo sapiens OX=9606 PE=2 SV=1	3	0	3	0	41.1	15.892	517660	0	57518	0	517660	0
P48047;A0A494C0K9;Q53HH2;H7C0C1	ATP synthase subunit O, mitochondrial	ATP5O	ATPO_HUMAN ATP synthase subunit O, mitochondrial OS=Homo sapiens OX=9606 GN=ATP5PO PE=1 SV=1;A0A494C0K9_HUMAN ATP synthase subunit O, mitochondrial OS=Homo sapiens OX=9606 GN=ATP5PO PE=3 SV=1;Q53HH2_HUMAN ATP synthase subunit O, mitochondrial (Fragment) OS	2	0	2	0	13.6	23.277	479530	0	39961	0	479530	0
Q6UWP8;K7ESC4	Suprabasin	SBSN	SBSN_HUMAN Suprabasin OS=Homo sapiens OX=9606 GN=SBSN PE=1 SV=2	8	0	8	0	30.2	60.54	428200	0	13381	0	428200	0
P07476;B4DU44;B4DWR5	Involucrin	IVL	INVO_HUMAN Involucrin OS=Homo sapiens OX=9606 GN=IVL PE=1 SV=2;B4DU44_HUMAN Involucrin OS=Homo sapiens OX=9606 PE=2 SV=1;B4DWR5_HUMAN cDNA FLJ51358, highly similar to Involucrin OS=Homo sapiens OX=9606 PE=2 SV=1	8	0	8	0	16.9	68.478	425890	0	12906	0	401780	0
P25311;A0A140VK00;C9JEV0	Zinc-alpha-2-glycoprotein	AZGP1	ZA2G_HUMAN Zinc-alpha-2-glycoprotein OS=Homo sapiens OX=9606 GN=AZGP1 PE=1 SV=2;A0A140VK00_HUMAN Testicular tissue protein Li 227 OS=Homo sapiens OX=9606 PE=2 SV=1;C9JEV0_HUMAN Alpha-2-glycoprotein 1, zinc-binding OS=Homo sapiens OX=9606 GN=AZGP1 PE=1 SV=1	4	0	4	0	18.5	34.258	401290	0	22294	0	401290	0
H3BS09;J3KRR7;A8KAB0;Q9NQC7;B3KND1;H3BSW9;J3QKR2;H3BPZ5;I3L117	Ubiquitin carboxyl-terminal hydrolase CYLD	CYLD	H3BS09_HUMAN Ubiquitin carboxyl-terminal hydrolase CYLD OS=Homo sapiens OX=9606 GN=CYLD PE=1 SV=1;J3KRR7_HUMAN Ubiquitin carboxyl-terminal hydrolase CYLD OS=Homo sapiens OX=9606 GN=CYLD PE=1 SV=1;A8KAB0_HUMAN Ubiquitin carboxyl-terminal hydrolase CYLD OS=H	7	0	7	0	13.1	87.395	420810	0	11074	0	387770	0
Q9UHB9;B4DVI7;Q96K97;B3KMI9;Q96K98	Signal recognition particle subunit SRP68	SRP68	SRP68_HUMAN Signal recognition particle subunit SRP68 OS=Homo sapiens OX=9606 GN=SRP68 PE=1 SV=2;B4DVI7_HUMAN Signal recognition particle subunit SRP68 OS=Homo sapiens OX=9606 PE=2 SV=1;Q96K97_HUMAN cDNA FLJ14416 fis, clone HEMBA1005202, highly similar to	6	3	6	3	20.1	70.729	378960	118600	11146	3488.2	378960	0
P31947	14-3-3 protein sigma	SFN	1433S_HUMAN 14-3-3 protein sigma OS=Homo sapiens OX=9606 GN=SFN PE=1 SV=1	4	1	3	0	14.5	27.774	378770	0	23673	0	378770	0
A0A994J782			A0A994J782_HUMAN Heterogeneous nuclear ribonucleoprotein K (Fragment) OS=Homo sapiens OX=9606 GN=HNRNPK PE=1 SV=1	12	11	2	0	43.9	49.803	366090	0	15917	0	366090	0
Q6UXN9;C9JBU3	WD repeat-containing protein 82	WDR82	WDR82_HUMAN WD repeat-containing protein 82 OS=Homo sapiens OX=9606 GN=WDR82 PE=1 SV=1;C9JBU3_HUMAN WD repeat domain 82 OS=Homo sapiens OX=9606 GN=WDR82 PE=1 SV=2	6	0	6	0	25.9	35.079	361160	0	21245	0	361160	0
A0A5C2GE23;A0A5C2GC46;A0A5C2GBT1;A0A5C2GAZ5			A0A5C2GE23_HUMAN IGH + IGL c370_light_IGKV1D-39_IGKJ1 (Fragment) OS=Homo sapiens OX=9606 PE=2 SV=1;A0A5C2GC46_HUMAN IGH + IGL c238_light_IGKV1D-39_IGKJ1 (Fragment) OS=Homo sapiens OX=9606 PE=2 SV=1;A0A5C2GBT1_HUMAN IGH + IGL c98_light_IGKV1D-39_IGKJ1 (Frag	1	0	1	0	15	11.57	352590	0	88148	0	352590	0
C9JZ20;Q6PUJ7;A8K401;P35232;C9JW96;Q6FHP5;Q53FV0;E7ESE2;E9PCW0;A8K9G2	Prohibitin	PHB;HEL-S-54e	C9JZ20_HUMAN Prohibitin OS=Homo sapiens OX=9606 GN=PHB1 PE=1 SV=2;Q6PUJ7_HUMAN Prohibitin OS=Homo sapiens OX=9606 GN=HEL-215 PE=2 SV=1;A8K401_HUMAN Prohibitin OS=Homo sapiens OX=9606 GN=PHB PE=2 SV=1;PHB1_HUMAN Prohibitin 1 OS=Homo sapiens OX=9606 GN=PHB1	4	1	4	1	33.9	23.721	352440	73784	25174	5270.3	352440	0
P84077;A0A8V8TP92;F5H423;B4DEB9;A0A8V8TQC0;A0A8V8TNZ5;B4DJC8;A0A8V8TNZ0;A0A8V8TQP8;F5H0C7;A0A8V8TP99;P61204;C9JPM4;C9J1Z8;B4DLJ3;P18085;B4DN70;P84085;A4D0Z3;B4E190;F8WDB3;F5H6T5;F5H1V1	ADP-ribosylation factor 1;ADP-ribosylation factor 3;ADP-ribosylation factor 4;ADP-ribosylation factor 5	ARF1;ARF3;ARF4;ARF5	ARF1_HUMAN ADP-ribosylation factor 1 OS=Homo sapiens OX=9606 GN=ARF1 PE=1 SV=2;A0A8V8TP92_HUMAN ADP-ribosylation factor 1 (Fragment) OS=Homo sapiens OX=9606 GN=ARF1 PE=1 SV=1;F5H423_HUMAN ADP-ribosylation factor 1 OS=Homo sapiens OX=9606 PE=3 SV=1;B4DEB9_H	2	1	2	1	25.4	20.697	352060	49691	35206	4969.1	352060	0
P16403;Q4VB24;B2R984;A3R0T8;A3R0T7;P10412;P16402	Histone H1.2;Histone H1.4;Histone H1.3	HIST1H1C;HIST1H1E;HIST1H1D	H12_HUMAN Histone H1.2 OS=Homo sapiens OX=9606 GN=H1-2 PE=1 SV=2;Q4VB24_HUMAN Histone cluster 1, H1e OS=Homo sapiens OX=9606 GN=HIST1H1E PE=2 SV=1;B2R984_HUMAN cDNA, FLJ94268, highly similar to Homo sapiens histone 1, H1e (HIST1H1E), mRNA OS=Homo sapiens O	2	1	2	1	10.3	21.364	347370	34980	38597	3886.6	347370	0
Q9H2U1;E7EWK3;B7Z8P5;A0A0G2JQU7;H7C5F5;A0A0G2JRP3;H7C514	ATP-dependent RNA helicase DHX36	DHX36	DHX36_HUMAN ATP-dependent DNA/RNA helicase DHX36 OS=Homo sapiens OX=9606 GN=DHX36 PE=1 SV=2;E7EWK3_HUMAN RNA helicase (Fragment) OS=Homo sapiens OX=9606 GN=DHX36 PE=1 SV=1;B7Z8P5_HUMAN RNA helicase (Fragment) OS=Homo sapiens OX=9606 PE=2 SV=1	5	4	5	4	11.8	114.76	342720	115770	7140	2411.9	342720	0
P31151;Q86SG5	Protein S100-A7;Protein S100-A7A	S100A7;S100A7A	S10A7_HUMAN Protein S100-A7 OS=Homo sapiens OX=9606 GN=S100A7 PE=1 SV=4;S1A7A_HUMAN Protein S100-A7A OS=Homo sapiens OX=9606 GN=S100A7A PE=1 SV=3	4	1	4	1	47.5	11.471	337380	20521	48197	2931.6	337380	0
B3KVE2;A1A5A9;M5FMX3;H0Y4E8;Q9Y2K2	Serine/threonine-protein kinase SIK3	KIAA0999;SIK3	B3KVE2_HUMAN cDNA FLJ16447 fis, clone BRAMY3010264 OS=Homo sapiens OX=9606 PE=2 SV=1;A1A5A9_HUMAN non-specific serine/threonine protein kinase OS=Homo sapiens OX=9606 GN=KIAA0999 PE=2 SV=1;M5FMX3_HUMAN non-specific serine/threonine protein kinase OS=Homo s	1	0	1	0	4.2	67.807	336050	0	17687	0	336050	0
C9JJT5;C9JU26;G3V325;B4DJ38;P56134;Q53FE1	ATP synthase subunit f, mitochondrial	ATP5J2-PTCD1;ATP5J2	C9JJT5_HUMAN ATP synthase subunit f, mitochondrial OS=Homo sapiens OX=9606 GN=ATP5MF-PTCD1 PE=3 SV=2;C9JU26_HUMAN ATP synthase subunit f, mitochondrial OS=Homo sapiens OX=9606 GN=ATP5MF PE=1 SV=1;G3V325_HUMAN ATP5MF-PTCD1 readthrough OS=Homo sapiens OX=960	2	0	2	0	44.4	5.9149	327640	0	81911	0	327640	0
B3KWI4;Q8TF66	Leucine-rich repeat-containing protein 15	LRRC15	B3KWI4_HUMAN cDNA FLJ43122 fis, clone CTONG3003737, highly similar to Leucine-rich repeat-containing protein 15 OS=Homo sapiens OX=9606 PE=2 SV=1;LRC15_HUMAN Leucine-rich repeat-containing protein 15 OS=Homo sapiens OX=9606 GN=LRRC15 PE=1 SV=2	7	0	7	0	15.7	64.394	326290	0	16315	0	326290	0
A0A3B3IRL5;C9J381;B4DNJ7;B3KRZ3;Q6ZNB1;Q5H9Q6;P20839	Inosine-5-monophosphate dehydrogenase;Inosine-5-monophosphate dehydrogenase 1	IMPDH1;IMPDH;DKFZp781N0678	A0A3B3IRL5_HUMAN Inosine-5-monophosphate dehydrogenase (Fragment) OS=Homo sapiens OX=9606 GN=IMPDH1 PE=1 SV=1;C9J381_HUMAN Inosine-5-monophosphate dehydrogenase OS=Homo sapiens OX=9606 GN=IMPDH1 PE=1 SV=1;B4DNJ7_HUMAN Inosine-5-monophosphate dehydrogena	1	0	1	0	2.2	54.272	325110	0	14135	0	325110	0
Q8WVV4	Protein POF1B	POF1B	POF1B_HUMAN Protein POF1B OS=Homo sapiens OX=9606 GN=POF1B PE=1 SV=3	4	0	4	0	8.8	68.064	310980	0	11518	0	310980	0
Q701L7;Q9NSB4	Keratin, type II cuticular Hb2	KRTHB2;KRT82	Q701L7_HUMAN Type II hair keratin 2 OS=Homo sapiens OX=9606 GN=KRTHB2 PE=2 SV=1;KRT82_HUMAN Keratin, type II cuticular Hb2 OS=Homo sapiens OX=9606 GN=KRT82 PE=1 SV=3	5	2	3	1	12.9	56.648	305540	121820	9548.1	3807	305540	0
H7BZW6;A0A384ME24;O00422;U3KPY7;U3KQ12	Histone deacetylase complex subunit SAP18	SAP18	H7BZW6_HUMAN 18 kDa Sin3-associated polypeptide (Fragment) OS=Homo sapiens OX=9606 GN=SAP18 PE=1 SV=2;A0A384ME24_HUMAN Histone deacetylase complex subunit SAP18 OS=Homo sapiens OX=9606 PE=2 SV=1;SAP18_HUMAN Histone deacetylase complex subunit SAP18 OS=Homo	3	0	3	0	28	16.036	292820	0	32535	0	292820	0
A0A5C2FYM6;A0A5C2FVS8			A0A5C2FYM6_HUMAN IGL c755_light_IGKV1-9_IGKJ1 (Fragment) OS=Homo sapiens OX=9606 PE=2 SV=1;A0A5C2FVS8_HUMAN IGL c190_light_IGKV1-9_IGKJ1 (Fragment) OS=Homo sapiens OX=9606 PE=2 SV=1	1	0	1	0	15	11.524	286020	0	95339	0	286020	0
Q5T749	Keratinocyte proline-rich protein	KPRP	KPRP_HUMAN Keratinocyte proline-rich protein OS=Homo sapiens OX=9606 GN=KPRP PE=1 SV=1	5	0	5	0	10.9	64.135	271360	0	10854	0	271360	0
P0DPA2			VSIG8_HUMAN V-set and immunoglobulin domain-containing protein 8 OS=Homo sapiens OX=9606 GN=VSIG8 PE=1 SV=1	2	0	2	0	5.6	43.89	264940	0	18924	0	264940	0
B7Z1X4;A0A0A0MSI6;B7ZAN2;B7Z1P2;Q9H4M3	F-box only protein 44	FBXO44	B7Z1X4_HUMAN cDNA FLJ59830, highly similar to F-box only protein 44 OS=Homo sapiens OX=9606 PE=2 SV=1;A0A0A0MSI6_HUMAN F-box protein 44 (Fragment) OS=Homo sapiens OX=9606 GN=FBXO44 PE=1 SV=1;B7ZAN2_HUMAN cDNA, FLJ79246, highly similar to F-box only protein	1	0	1	0	7.7	15.56	262730	0	37533	0	262730	0
A0A8I5KT99;A0A0U1RQK7;Q59GJ0;A0A8I5KV92;A0A0A0MSA7;A0A8I5QJH9;A0A804HJV5;A0A8J9G7U8;O43432;B4DZE1;B4DH17	Eukaryotic translation initiation factor 4 gamma 3	EIF4G3	A0A8I5KT99_HUMAN Eukaryotic translation initiation factor 4 gamma 3 OS=Homo sapiens OX=9606 GN=EIF4G3 PE=1 SV=1;A0A0U1RQK7_HUMAN Eukaryotic translation initiation factor 4 gamma 3 OS=Homo sapiens OX=9606 GN=EIF4G3 PE=1 SV=2;Q59GJ0_HUMAN Eukaryotic translat	11	3	7	0	8.2	192.44	244200	0	2806.9	0	244200	0
Q96FQ6	Protein S100-A16	S100A16	S10AG_HUMAN Protein S100-A16 OS=Homo sapiens OX=9606 GN=S100A16 PE=1 SV=1	3	0	3	0	40.8	11.801	249070	0	41512	0	233610	0
A0A140TA69;A0A140TA62;O76011	Keratin, type I cuticular Ha4	KRT34	A0A140TA69_HUMAN Keratin 34 OS=Homo sapiens OX=9606 GN=KRT34 PE=1 SV=1;A0A140TA62_HUMAN IF rod domain-containing protein OS=Homo sapiens OX=9606 GN=LOC100653049 PE=3 SV=2;KRT34_HUMAN Keratin, type I cuticular Ha4 OS=Homo sapiens OX=9606 GN=KRT34 PE=1 SV=3	5	0	2	0	18.8	49.43	231180	0	9247.1	0	231180	0
Q9H8D6;J3QT38;A0A0U1RRB6;Q9Y2D4	Exocyst complex component 6B	EXOC6B	Q9H8D6_HUMAN cDNA FLJ13729 fis, clone PLACE3000121, weakly similar to VESICULAR TRAFFIC CONTROL PROTEIN SEC15 OS=Homo sapiens OX=9606 PE=2 SV=1;J3QT38_HUMAN Exocyst complex component OS=Homo sapiens OX=9606 GN=EXOC6B PE=1 SV=1;A0A0U1RRB6_HUMAN Exocyst comp	1	0	1	0	5.7	40.186	226230	0	9836.2	0	226230	0
Q8TDY2	RB1-inducible coiled-coil protein 1	RB1CC1	RBCC1_HUMAN RB1-inducible coiled-coil protein 1 OS=Homo sapiens OX=9606 GN=RB1CC1 PE=1 SV=3	1	0	1	0	0.7	183.09	224200	0	2577	0	224200	0
C9JSR4;A4FVA8;A8K410;A4FTY0;O60443	Non-syndromic hearing impairment protein 5	DFNA5	C9JSR4_HUMAN Gasdermin E OS=Homo sapiens OX=9606 GN=GSDME PE=1 SV=2;A4FVA8_HUMAN DFNA5 protein (Fragment) OS=Homo sapiens OX=9606 GN=DFNA5 PE=2 SV=1;A8K410_HUMAN cDNA FLJ78210, highly similar to Homo sapiens nonsyndromic hearing impairment protein (DFNA5)	1	0	1	0	6.2	39.685	217640	0	12091	0	217640	0
A7U833	Integrin beta	ITGB3	A7U833_HUMAN Platelet glycoprotein IIIa (Fragment) OS=Homo sapiens OX=9606 GN=ITGB3 PE=4 SV=1	1	0	1	0	13.8	7.1279	215880	0	71960	0	215880	0
Q9UHS1		hCG_1747076	Q9UHS1_HUMAN HCG1747076 OS=Homo sapiens OX=9606 GN=hCG_1747076 PE=2 SV=1	1	0	1	0	38.8	5.5194	213940	0	71313	0	213940	0
Q6KB66	Keratin, type II cytoskeletal 80	KRT80	K2C80_HUMAN Keratin, type II cytoskeletal 80 OS=Homo sapiens OX=9606 GN=KRT80 PE=1 SV=2	3	0	3	0	9.1	50.525	210960	0	6392.7	0	210960	0
A0A6Q8PGU6;Q8NB90	Spermatogenesis-associated protein 5	SPATA5	A0A6Q8PGU6_HUMAN vesicle-fusing ATPase OS=Homo sapiens OX=9606 GN=AFG2A PE=1 SV=1;AFG2A_HUMAN ATPase family gene 2 protein homolog A OS=Homo sapiens OX=9606 GN=AFG2A PE=1 SV=3	3	0	3	0	5.8	100.35	207470	0	4149.4	0	207470	0
B4DLM8;O15381;B4DQJ4;B4DF43;E9PGD8;E7EWK7;A0JLP9;E9PH71;F8WF01;Q96PA2;C9J6P7	Nuclear valosin-containing protein-like	NVL	B4DLM8_HUMAN cDNA FLJ56105, highly similar to Nuclear valosin-containing protein-like OS=Homo sapiens OX=9606 PE=2 SV=1;NVL_HUMAN Nuclear valosin-containing protein-like OS=Homo sapiens OX=9606 GN=NVL PE=1 SV=1;B4DQJ4_HUMAN cDNA FLJ59213, highly similar to	7	1	7	1	13.7	95.078	207250	12199	4409.5	259.54	207250	0
A0A8V8TPI7;A0A0B4J1W3;B2RBE5;Q9BXJ9;A0A8V8TQT7;Q58F05;A0A8V8TQ34;B4E2T6;A4FU51;Q6N069;D6RAP7	N-alpha-acetyltransferase 15, NatA auxiliary subunit	NAA15;NARG1	A0A8V8TPI7_HUMAN N-alpha-acetyltransferase 15, NatA auxiliary subunit OS=Homo sapiens OX=9606 GN=NAA15 PE=1 SV=1;A0A0B4J1W3_HUMAN N-alpha-acetyltransferase 15, NatA auxiliary subunit OS=Homo sapiens OX=9606 GN=NAA15 PE=1 SV=1;B2RBE5_HUMAN cDNA, FLJ95468, h	4	1	4	1	7	95.68	205330	21916	4277.6	456.57	205330	0
Q9BY49;B4DJS2	Peroxisomal trans-2-enoyl-CoA reductase	PECR	PECR_HUMAN Peroxisomal trans-2-enoyl-CoA reductase OS=Homo sapiens OX=9606 GN=PECR PE=1 SV=2	3	0	3	0	17.8	32.544	204720	0	13648	0	204720	0
Q53RT3	Retroviral-like aspartic protease 1	ASPRV1	APRV1_HUMAN Retroviral-like aspartic protease 1 OS=Homo sapiens OX=9606 GN=ASPRV1 PE=1 SV=1	1	0	1	0	3.8	36.991	199730	0	18157	0	199730	0
Q7Z3Y8	Keratin, type I cytoskeletal 27	KRT27	K1C27_HUMAN Keratin, type I cytoskeletal 27 OS=Homo sapiens OX=9606 GN=KRT27 PE=1 SV=2	5	4	2	0	13.3	49.822	291260	0	11650	0	196490	0
V9HWK0;O76094;Q86X80;A0PJJ5;Q0D2M6;Q71V07;D6RDY6;R4GNC1;O15302	Signal recognition particle subunit SRP72	HEL103;SRP72	V9HWK0_HUMAN Signal recognition particle subunit SRP72 OS=Homo sapiens OX=9606 GN=HEL103 PE=2 SV=1;SRP72_HUMAN Signal recognition particle subunit SRP72 OS=Homo sapiens OX=9606 GN=SRP72 PE=1 SV=3;Q86X80_HUMAN SRP72 protein (Fragment) OS=Homo sapiens OX=960	4	3	4	3	18.3	74.605	194990	61400	5908.9	1860.6	194990	0
P68366;C9JDL2;C9JEV8;C9JQ00;C9JJQ8	Tubulin alpha-4A chain	TUBA4A	TBA4A_HUMAN Tubulin alpha-4A chain OS=Homo sapiens OX=9606 GN=TUBA4A PE=1 SV=1	9	8	1	0	35.3	49.924	193320	0	9205.9	0	193320	0
V9HWC9;P00441;X5D5A9;H7BYH4;W8Q444;A1YYW4	Superoxide dismutase [Cu-Zn]	HEL-S-44;SOD1	V9HWC9_HUMAN Superoxide dismutase [Cu-Zn] OS=Homo sapiens OX=9606 GN=HEL-S-44 PE=2 SV=1;SODC_HUMAN Superoxide dismutase [Cu-Zn] OS=Homo sapiens OX=9606 GN=SOD1 PE=1 SV=2;X5D5A9_HUMAN Superoxide dismutase (Fragment) OS=Homo sapiens OX=9606 GN=SOD1 PE=4 SV=1	2	1	2	1	32.5	15.936	192340	18007	24043	2250.9	192340	0
B2RAR2;Q9ULX3	RNA-binding protein NOB1	NOB1	B2RAR2_HUMAN RNA-binding protein NOB1 OS=Homo sapiens OX=9606 PE=2 SV=1;NOB1_HUMAN RNA-binding protein NOB1 OS=Homo sapiens OX=9606 GN=NOB1 PE=1 SV=1	3	0	3	0	12.6	46.644	187550	0	8154.5	0	187550	0
Q8WXX5;Q2VIL4	DnaJ homolog subfamily C member 9	DNAJC9	DNJC9_HUMAN DnaJ homolog subfamily C member 9 OS=Homo sapiens OX=9606 GN=DNAJC9 PE=1 SV=1;Q2VIL4_HUMAN RcDNAJ9 (Fragment) OS=Homo sapiens OX=9606 PE=4 SV=1	2	0	2	0	14.2	29.909	183940	0	14149	0	183940	0
A0A5F9ZH78;A0A5F9ZGN6;P05089	Arginase-1	ARG1	A0A5F9ZH78_HUMAN Arginase-1 OS=Homo sapiens OX=9606 GN=ARG1 PE=1 SV=1;A0A5F9ZGN6_HUMAN Arginase OS=Homo sapiens OX=9606 GN=ARG1 PE=1 SV=1;ARGI1_HUMAN Arginase-1 OS=Homo sapiens OX=9606 GN=ARG1 PE=1 SV=2	3	0	3	0	21.1	25.66	182570	0	13041	0	182570	0
A0A494C1L1;Q14739;B4E0Z3;C9JXK0	Lamin-B receptor	LBR	A0A494C1L1_HUMAN Delta(14)-sterol reductase LBR OS=Homo sapiens OX=9606 GN=LBR PE=1 SV=1;LBR_HUMAN Delta(14)-sterol reductase LBR OS=Homo sapiens OX=9606 GN=LBR PE=1 SV=2;B4E0Z3_HUMAN cDNA FLJ52178, highly similar to Lamin-B receptor OS=Homo sapiens OX=960	2	0	2	0	7.3	46.925	168690	0	9371.4	0	168690	0
Q6N093;Q6MZU6;Q68CN4;Q6MZX7;P01859	Ig gamma-2 chain C region	DKFZp686I04196;DKFZp686C15213;DKFZp686E23209;DKFZp686M24218;IGHG2	Q6N093_HUMAN Uncharacterized protein DKFZp686I04196 (Fragment) OS=Homo sapiens OX=9606 GN=DKFZp686I04196 PE=1 SV=1;Q6MZU6_HUMAN Uncharacterized protein DKFZp686C15213 OS=Homo sapiens OX=9606 GN=DKFZp686C15213 PE=2 SV=1;Q68CN4_HUMAN Ig-like domain-containin	1	0	1	0	3.8	46.06	167150	0	8797.6	0	167150	0
Q59GW5;Q14258;A0A3B3IUA7;I3L2W4	E3 ubiquitin/ISG15 ligase TRIM25	TRIM25	Q59GW5_HUMAN Tripartite motif-containing 25 variant (Fragment) OS=Homo sapiens OX=9606 PE=2 SV=1;TRI25_HUMAN E3 ubiquitin/ISG15 ligase TRIM25 OS=Homo sapiens OX=9606 GN=TRIM25 PE=1 SV=2;A0A3B3IUA7_HUMAN Tripartite motif containing 25 OS=Homo sapiens OX=960	3	1	3	1	8.7	72.249	165980	14397	5532.8	479.89	165980	0
A8K872;B4DN72;O43790	Keratin, type II cuticular Hb6	KRT86	A8K872_HUMAN cDNA FLJ77849, highly similar to Homo sapiens keratin, hair, basic, 6 (monilethrix) (KRTHB6), mRNA OS=Homo sapiens OX=9606 PE=2 SV=1;B4DN72_HUMAN cDNA FLJ55910, highly similar to Keratin, type II cuticular Hb6 OS=Homo sapiens OX=9606 PE=2 SV=1	5	3	1	0	16.7	53.472	164380	0	5302.6	0	164380	0
C9JI87;B3KTS5;A0A1L1UHR1;P21796;B4DEI3	Voltage-dependent anion-selective channel protein 1	VDAC1	C9JI87_HUMAN Non-selective voltage-gated ion channel VDAC1 (Fragment) OS=Homo sapiens OX=9606 GN=VDAC1 PE=1 SV=6;B3KTS5_HUMAN Non-selective voltage-gated ion channel VDAC1 OS=Homo sapiens OX=9606 PE=2 SV=1;A0A1L1UHR1_HUMAN Non-selective voltage-gated ion c	2	0	2	0	16.4	20.274	159550	0	14504	0	159550	0
Q86TY5;Q6NVH9;Q6FGL0;A0A024R693;Q59FR8;P17931;G3V3R6	Galectin;Galectin-3	LGALS3;hCG_22119	Q86TY5_HUMAN Galectin OS=Homo sapiens OX=9606 PE=2 SV=1;Q6NVH9_HUMAN Galectin OS=Homo sapiens OX=9606 GN=LGALS3 PE=2 SV=1;Q6FGL0_HUMAN Galectin (Fragment) OS=Homo sapiens OX=9606 GN=LGALS3 PE=2 SV=1;A0A024R693_HUMAN Epididymis secretory sperm binding prote	2	0	2	0	20.7	13.897	157830	0	17537	0	157830	0
Q75MC8;A0A7I2V378;E9PCS6;B4E0S2;A0A7I2V5T9;C9J296;E7EPA6;A0A7I2V2R2;A0A7I2V2J0;A0A7I2V5R0;A0A7I2V682;A0A7I2V2T9;A0A7I2V5X5;A0A7I2V4J9;P07942	Laminin subunit beta-1	LAMB1	Q75MC8_HUMAN Laminin, beta 1 (LAMB1) (Fragment) OS=Homo sapiens OX=9606 GN=LAMB1 PE=4 SV=1;A0A7I2V378_HUMAN Laminin subunit beta 1 OS=Homo sapiens OX=9606 GN=LAMB1 PE=1 SV=1;E9PCS6_HUMAN Laminin subunit beta 1 (Fragment) OS=Homo sapiens OX=9606 GN=LAMB1 PE	1	0	1	0	15.5	7.7179	157640	0	39410	0	157640	0
Q5JRC6;A0A0D9SGE8;Q8IWS0;A0A8I5QJH7;A0A8I5KVG8	PHD finger protein 6	PHF6	Q5JRC6_HUMAN PHD finger protein 6 OS=Homo sapiens OX=9606 GN=PHF6 PE=1 SV=1;A0A0D9SGE8_HUMAN PHD finger protein 6 OS=Homo sapiens OX=9606 GN=PHF6 PE=1 SV=1;PHF6_HUMAN PHD finger protein 6 OS=Homo sapiens OX=9606 GN=PHF6 PE=1 SV=1;A0A8I5QJH7_HUMAN PHD finge	3	0	3	0	13.3	36.43	153260	0	8514.7	0	153260	0
A0A182DWE8;Q6ZTR5	Uncharacterized protein CXorf22	CXorf22	A0A182DWE8_HUMAN Cilia and flagella associated protein 47 OS=Homo sapiens OX=9606 GN=CFAP47 PE=1 SV=1;CFA47_HUMAN Cilia- and flagella-associated protein 47 OS=Homo sapiens OX=9606 GN=CFAP47 PE=1 SV=5	1	0	1	0	3.8	58.057	152090	0	6083.8	0	152090	0
Q53GL1;Q9HAN9	Nicotinamide-nucleotide adenylyltransferase;Nicotinamide/nicotinic acid mononucleotide adenylyltransferase 1	NMNAT1	Q53GL1_HUMAN Nicotinamide-nucleotide adenylyltransferase (Fragment) OS=Homo sapiens OX=9606 PE=2 SV=1;NMNA1_HUMAN Nicotinamide/nicotinic acid mononucleotide adenylyltransferase 1 OS=Homo sapiens OX=9606 GN=NMNAT1 PE=1 SV=1	4	0	4	0	21.5	31.92	148390	0	9274.3	0	148390	0
A0A1U9X8Y4;Q5SRT3;Q53FB0;O00299	Chloride intracellular channel protein;Chloride intracellular channel protein 1	CLIC1	A0A1U9X8Y4_HUMAN Chloride intracellular channel protein OS=Homo sapiens OX=9606 PE=3 SV=1;Q5SRT3_HUMAN Chloride intracellular channel protein OS=Homo sapiens OX=9606 GN=CLIC1 PE=2 SV=2;Q53FB0_HUMAN Chloride intracellular channel protein (Fragment) OS=Homo	2	0	2	0	12.5	26.793	144770	0	9651.2	0	144770	0
B3KQ73;B4E0R5;B4DRB6;B4DH66;B4DZ54;A0A8C8MQ70;A0A8C8KGQ8;Q5T6F2	Ubiquitin-associated protein 2	UBAP2	B3KQ73_HUMAN cDNA FLJ33002 fis, clone THYMU1000217, highly similar to Homo sapiens ubiquitin associated protein 2 (UBAP2), transcript variant 1, mRNA OS=Homo sapiens OX=9606 PE=2 SV=1;B4E0R5_HUMAN cDNA FLJ61517, highly similar to Homo sapiens ubiquitin ass	1	0	1	0	5.3	36.933	144070	0	16008	0	144070	0
Q969S3	Zinc finger protein 622	ZNF622	ZN622_HUMAN Cytoplasmic 60S subunit biogenesis factor ZNF622 OS=Homo sapiens OX=9606 GN=ZNF622 PE=1 SV=1	2	0	2	0	7.1	54.271	143630	0	5984.5	0	143630	0
A0A384MTW7;P15531	Nucleoside diphosphate kinase A	NME1	A0A384MTW7_HUMAN Nucleoside diphosphate kinase OS=Homo sapiens OX=9606 PE=2 SV=1;NDKA_HUMAN Nucleoside diphosphate kinase A OS=Homo sapiens OX=9606 GN=NME1 PE=1 SV=1	3	1	1	0	28.3	17.149	143450	0	15939	0	143450	0
Q9NXX6;B4DWS2	Non-structural maintenance of chromosomes element 4 homolog A	NSMCE4A	NSE4A_HUMAN Non-structural maintenance of chromosomes element 4 homolog A OS=Homo sapiens OX=9606 GN=NSMCE4A PE=1 SV=2;B4DWS2_HUMAN Non-structural maintenance of chromosomes element 4 OS=Homo sapiens OX=9606 PE=2 SV=1	2	0	2	0	7.3	44.301	141400	0	7070.1	0	141400	0
A0A0U1RR87;Q7Z6C1;Q09472	Histone acetyltransferase p300	EP300	A0A0U1RR87_HUMAN histone acetyltransferase (Fragment) OS=Homo sapiens OX=9606 GN=EP300 PE=1 SV=1;Q7Z6C1_HUMAN histone acetyltransferase (Fragment) OS=Homo sapiens OX=9606 GN=EP300 PE=2 SV=1;EP300_HUMAN Histone acetyltransferase p300 OS=Homo sapiens OX=9606	1	0	1	0	5.3	20.452	134670	0	26934	0	134670	0
A0A5C2FY53			A0A5C2FY53_HUMAN IGL c197_light_IGKV1-12_IGKJ2 (Fragment) OS=Homo sapiens OX=9606 PE=2 SV=1	1	0	1	0	15	11.472	131330	0	26266	0	131330	0
A0A7I2YQ95;A0A7I2V340;H7C4F6;O00629;A0A7I2V333	Importin subunit alpha-3	KPNA4	A0A7I2YQ95_HUMAN Importin subunit alpha OS=Homo sapiens OX=9606 GN=KPNA4 PE=1 SV=1;A0A7I2V340_HUMAN Importin subunit alpha OS=Homo sapiens OX=9606 GN=KPNA4 PE=1 SV=1;H7C4F6_HUMAN Importin subunit alpha OS=Homo sapiens OX=9606 GN=KPNA4 PE=1 SV=2;IMA3_HUMAN	4	0	4	0	16.1	53.034	130150	0	8676.4	0	130150	0
B4E303;A0A0A0MRH0;B4E074;Q9NVX2;K7ERN7;K7EN33	Notchless protein homolog 1	NLE1	B4E303_HUMAN Notchless protein homolog 1 OS=Homo sapiens OX=9606 PE=2 SV=1;A0A0A0MRH0_HUMAN Notchless protein homolog 1 OS=Homo sapiens OX=9606 GN=NLE1 PE=1 SV=1;B4E074_HUMAN Notchless protein homolog 1 OS=Homo sapiens OX=9606 PE=2 SV=1;NLE1_HUMAN Notchles	2	0	2	0	7.2	48.593	129770	0	5642.1	0	129770	0
C9JGY5;F8WE44;C9JXZ7;C9J8M3;C9JZI1;P35249;C9JW34	Replication factor C subunit 4	RFC4	C9JGY5_HUMAN Replication factor C subunit 4 (Fragment) OS=Homo sapiens OX=9606 GN=RFC4 PE=1 SV=1;F8WE44_HUMAN Replication factor C subunit 4 OS=Homo sapiens OX=9606 GN=RFC4 PE=1 SV=1;C9JXZ7_HUMAN Replication factor C subunit 4 (Fragment) OS=Homo sapiens OX	2	1	2	1	48.4	10.088	126880	18031	21147	3005.1	126880	0
A0A2P0H7U5;J3QS41;B7ZLW2;P42694;J3QRR8;A0A075B6R3;Q6PGP6	Probable helicase with zinc finger domain	HELZ	A0A2P0H7U5_HUMAN Helicase with zinc finger OS=Homo sapiens OX=9606 GN=HELZ PE=2 SV=1;J3QS41_HUMAN Helicase with zinc finger OS=Homo sapiens OX=9606 GN=HELZ PE=1 SV=1;B7ZLW2_HUMAN HELZ protein OS=Homo sapiens OX=9606 GN=HELZ PE=2 SV=1;HELZ_HUMAN Probable he	4	2	4	2	4.9	219.03	125980	38650	1354.6	415.59	125980	0
A0A8I5QKM0;B0QY64;B4DIU6;A8K129;B0QY60;B4E2A6;Q9UH99;B0QY63;Q6NT72	SUN domain-containing protein 2	SUN2;UNC84B	A0A8I5QKM0_HUMAN Sad1 and UNC84 domain containing 2 OS=Homo sapiens OX=9606 GN=SUN2 PE=1 SV=1;B0QY64_HUMAN Sad1 and UNC84 domain containing 2 OS=Homo sapiens OX=9606 GN=SUN2 PE=1 SV=3;B4DIU6_HUMAN cDNA FLJ59542, highly similar to Sad1/unc-84-like protein 2	2	0	2	0	5	71.68	125670	0	4333.3	0	125670	0
Q9UKA9;B4DI28;A0A6Q8PH43;A0A6Q8PFC0;A0A6Q8PEZ3;A0A6Q8PFE6;B4DSU5;A0A7I2RVZ4;B4DSS8;Q59G43;A0A6Q8PFT8;A0A6Q8PH82	Polypyrimidine tract-binding protein 2	PTBP2	PTBP2_HUMAN Polypyrimidine tract-binding protein 2 OS=Homo sapiens OX=9606 GN=PTBP2 PE=1 SV=1;B4DI28_HUMAN Polypyrimidine tract binding protein 2 OS=Homo sapiens OX=9606 GN=PTBP2 PE=1 SV=1;A0A6Q8PH43_HUMAN Polypyrimidine tract binding protein 2 OS=Homo sap	4	0	4	0	12.2	57.49	122800	0	6463.4	0	122800	0
B4DY59;E9PF19;B4DY50;A0A0S2Z5F3;Q8N2L6;B2RB52;A0A384MDS4;Q9Y4P3;Q96E41;A0A087WXC6;A0A0S2Z5C1	Transducin beta-like protein 2	TBL2	B4DY59_HUMAN cDNA FLJ56267, highly similar to Transducin beta-like 2 protein OS=Homo sapiens OX=9606 PE=2 SV=1;E9PF19_HUMAN Transducin beta like 2 OS=Homo sapiens OX=9606 GN=TBL2 PE=1 SV=1;B4DY50_HUMAN cDNA FLJ55528, highly similar to Transducin beta-like	3	0	3	0	11.6	35.379	119930	0	5996.5	0	119930	0
Q99733;B7ZAK9;C9JZI7;A0A994J3W0;B4DS05;B7ZAC7;B7ZB83;A0A0J9YXQ2;A8MXH2;A0A2U9QGI0;H0YCI4;E9PJJ2;C9J6D1;E9PKT8;E9PNJ7;E9PS34;E9PNW0	Nucleosome assembly protein 1-like 4	NAP1L4	NP1L4_HUMAN Nucleosome assembly protein 1-like 4 OS=Homo sapiens OX=9606 GN=NAP1L4 PE=1 SV=1;B7ZAK9_HUMAN cDNA, FLJ79223, highly similar to Nucleosome assembly protein 1-like 4 OS=Homo sapiens OX=9606 PE=2 SV=1;C9JZI7_HUMAN Nucleosome assembly protein 1 li	2	1	1	0	7.5	42.823	118890	0	7430.5	0	118890	0
B4DHQ0;E9PIE4;Q53G34;Q9Y6C9	Mitochondrial carrier homolog 2	MTCH2	B4DHQ0_HUMAN cDNA FLJ51849, highly similar to Mitochondrial carrier homolog 2 OS=Homo sapiens OX=9606 PE=2 SV=1;E9PIE4_HUMAN Mitochondrial carrier 2 OS=Homo sapiens OX=9606 GN=MTCH2 PE=1 SV=9;Q53G34_HUMAN Mitochondrial carrier homolog 2 variant (Fragment)	1	0	1	0	9	17.256	118690	0	23737	0	118690	0
A0A087WUL2;A0A384NL22;P49720	Proteasome subunit beta type-3	PSMB3	A0A087WUL2_HUMAN Proteasome subunit beta type-3 (Fragment) OS=Homo sapiens OX=9606 GN=PSMB3 PE=1 SV=1;A0A384NL22_HUMAN Proteasome subunit beta OS=Homo sapiens OX=9606 GN=PSMB3 PE=2 SV=1;PSB3_HUMAN Proteasome subunit beta type-3 OS=Homo sapiens OX=9606 GN=P	1	0	1	0	11	16.161	118560	0	13174	0	118560	0
E9PNH7;A0A024R3B9;E9PJL7;E9PRA8;B4DIA6;A0A140G961;V9HW27;C3VMY8;P02511	Alpha-crystallin B chain	CRYAB;HEL-S-101	E9PNH7_HUMAN Crystallin alpha B OS=Homo sapiens OX=9606 GN=CRYAB PE=1 SV=1;A0A024R3B9_HUMAN Crystallin alpha B OS=Homo sapiens OX=9606 GN=CRYAB PE=1 SV=1;E9PJL7_HUMAN Alpha-crystallin B chain (Fragment) OS=Homo sapiens OX=9606 GN=CRYAB PE=1 SV=8;E9PRA8_HUM	1	0	1	0	10.4	11.996	116740	0	16677	0	116740	0
H0Y701;Q6TFL3	Coiled-coil domain-containing protein 171	CCDC171	H0Y701_HUMAN Coiled-coil domain containing 171 (Fragment) OS=Homo sapiens OX=9606 GN=CCDC171 PE=1 SV=2;CC171_HUMAN Coiled-coil domain-containing protein 171 OS=Homo sapiens OX=9606 GN=CCDC171 PE=1 SV=1	1	0	1	0	1.9	53.1	116730	0	3890.9	0	116730	0
M0R192;V9HWI1;A0A2R8YEP4;P30043	Flavin reductase (NADPH)	BLVRB;HEL-S-10	M0R192_HUMAN Biliverdin reductase B OS=Homo sapiens OX=9606 GN=BLVRB PE=1 SV=1;V9HWI1_HUMAN Epididymis secretory protein Li 10 OS=Homo sapiens OX=9606 GN=HEL-S-10 PE=2 SV=1;A0A2R8YEP4_HUMAN Biliverdin reductase B OS=Homo sapiens OX=9606 GN=BLVRB PE=1 SV=1;	1	0	1	0	5.5	17.16	116560	0	12951	0	116560	0
Q15428;Q05DF2;K7EMT0	Splicing factor 3A subunit 2	SF3A2	SF3A2_HUMAN Splicing factor 3A subunit 2 OS=Homo sapiens OX=9606 GN=SF3A2 PE=1 SV=2;Q05DF2_HUMAN SF3A2 protein (Fragment) OS=Homo sapiens OX=9606 GN=SF3A2 PE=2 SV=1;K7EMT0_HUMAN Splicing factor 3a subunit 2 (Fragment) OS=Homo sapiens OX=9606 GN=SF3A2 PE=1	2	0	2	0	6.7	49.255	114510	0	8179.4	0	114510	0
G3V1A9;A0A8I5KT00;P42695;E9PKK4;A0A8I5QKW0;Q96FA6;E9PLE0	Condensin-2 complex subunit D3	NCAPD3	G3V1A9_HUMAN Condensin-2 complex subunit D3 OS=Homo sapiens OX=9606 GN=NCAPD3 PE=1 SV=1;A0A8I5KT00_HUMAN Condensin-2 complex subunit D3 OS=Homo sapiens OX=9606 GN=NCAPD3 PE=1 SV=1;CNDD3_HUMAN Condensin-2 complex subunit D3 OS=Homo sapiens OX=9606 GN=NCAPD3	4	0	4	0	5.4	123.05	114320	0	2286.4	0	114320	0
Q9P2J5;A0A6I8PLB3;B2RCM2;A0A6I8PIV1;A0A6I8PIT3;B4DER1;A0A6I8PL42;B4E266;A0A6I8PRS0;A0A6I8PS05;A0A6I8PLB8;Q9H8E3;A0A6I8PIP7;A0A6I8PTV8;Q6NVI4;A0A6I8PRU9;Q9HAM7;Q9NPU8;B3KXA9;A0A6I8PRP1	Leucine--tRNA ligase, cytoplasmic	LARS	SYLC_HUMAN Leucine--tRNA ligase, cytoplasmic OS=Homo sapiens OX=9606 GN=LARS1 PE=1 SV=2;A0A6I8PLB3_HUMAN leucine--tRNA ligase OS=Homo sapiens OX=9606 GN=LARS1 PE=1 SV=1;B2RCM2_HUMAN leucine--tRNA ligase OS=Homo sapiens OX=9606 PE=2 SV=1;A0A6I8PIV1_HUMAN le	2	1	2	1	3.1	134.46	111260	6950.2	1794.6	112.1	111260	0
B4DSD8;Q59GM9;P11216	Alpha-1,4 glucan phosphorylase;Glycogen phosphorylase, brain form	PYGB	B4DSD8_HUMAN Alpha-1,4 glucan phosphorylase OS=Homo sapiens OX=9606 PE=2 SV=1;Q59GM9_HUMAN Alpha-1,4 glucan phosphorylase (Fragment) OS=Homo sapiens OX=9606 PE=2 SV=1;PYGB_HUMAN Glycogen phosphorylase, brain form OS=Homo sapiens OX=9606 GN=PYGB PE=1 SV=5	3	0	3	0	5.5	85.786	110860	0	2578	0	110860	0
Q9H9B4;D6RDG7;S4R2X2;D6RFI0;D6RAE9	Sideroflexin-1	SFXN1	SFXN1_HUMAN Sideroflexin-1 OS=Homo sapiens OX=9606 GN=SFXN1 PE=1 SV=4;D6RDG7_HUMAN Sideroflexin-1 (Fragment) OS=Homo sapiens OX=9606 GN=SFXN1 PE=1 SV=1;S4R2X2_HUMAN Sideroflexin-1 OS=Homo sapiens OX=9606 GN=SFXN1 PE=1 SV=1;D6RFI0_HUMAN Sideroflexin-1 (Frag	3	0	3	0	14	35.619	109260	0	6828.6	0	109260	0
O00483	Cytochrome c oxidase subunit NDUFA4	NDUFA4	NDUA4_HUMAN Cytochrome c oxidase subunit NDUFA4 OS=Homo sapiens OX=9606 GN=NDUFA4 PE=1 SV=1	1	0	1	0	14.8	9.3697	108900	0	18150	0	108900	0
P23526;A0A384MTQ3;Q1RMG2	Adenosylhomocysteinase	AHCY	SAHH_HUMAN Adenosylhomocysteinase OS=Homo sapiens OX=9606 GN=AHCY PE=1 SV=4;A0A384MTQ3_HUMAN Adenosylhomocysteinase OS=Homo sapiens OX=9606 PE=2 SV=1;Q1RMG2_HUMAN Adenosylhomocysteinase OS=Homo sapiens OX=9606 GN=AHCY PE=2 SV=1	2	3	2	3	13.9	47.716	108570	106220	5428.7	5311	108570	0
Q96J73;Q6PJJ2;Q53FR7;P56182;B4DZM3	Ribosomal RNA processing protein 1 homolog A	RRP1	Q96J73_HUMAN NNP3 OS=Homo sapiens OX=9606 PE=2 SV=1;Q6PJJ2_HUMAN RRP1 protein (Fragment) OS=Homo sapiens OX=9606 GN=RRP1 PE=2 SV=2;Q53FR7_HUMAN Nucleolar protein NOP52 variant (Fragment) OS=Homo sapiens OX=9606 PE=2 SV=1;RRP1_HUMAN Ribosomal RNA processing	3	1	3	1	14.6	37.017	108430	44679	6378	2628.2	108430	0
B3KN08;A8K0S9;Q9UM82;B4DID4	Spermatogenesis-associated protein 2	SPATA2	B3KN08_HUMAN cDNA FLJ13167 fis, clone NT2RP3003726, highly similar to Spermatogenesis-associated protein 2 OS=Homo sapiens OX=9606 PE=2 SV=1;A8K0S9_HUMAN cDNA FLJ78311, highly similar to Homo sapiens spermatogenesis associated 2 (SPATA2), mRNA OS=Homo sapi	3	0	3	0	7.9	58.383	106090	0	3120.4	0	106090	0
Q14055	Collagen alpha-2(IX) chain	COL9A2	CO9A2_HUMAN Collagen alpha-2(IX) chain OS=Homo sapiens OX=9606 GN=COL9A2 PE=1 SV=2	1	0	1	0	2	65.13	105060	0	2626.4	0	105060	0
Q6IB54;A8MUH2;P18859;Q6NZ59	ATP synthase-coupling factor 6, mitochondrial	ATP5J	Q6IB54_HUMAN ATP synthase-coupling factor 6, mitochondrial OS=Homo sapiens OX=9606 GN=ATP5J PE=2 SV=1;A8MUH2_HUMAN ATP synthase-coupling factor 6, mitochondrial OS=Homo sapiens OX=9606 GN=ATP5PF PE=1 SV=1;ATP5J_HUMAN ATP synthase-coupling factor 6, mitocho	2	0	2	0	31.5	12.587	104390	0	20878	0	104390	0
J3KTD3;J3QSB5;Q9Y3U8	60S ribosomal protein L36	RPL36	J3KTD3_HUMAN Large ribosomal subunit protein eL36 (Fragment) OS=Homo sapiens OX=9606 GN=RPL36 PE=1 SV=1;J3QSB5_HUMAN 60S ribosomal protein L36 OS=Homo sapiens OX=9606 GN=RPL36 PE=1 SV=1;RL36_HUMAN Large ribosomal subunit protein eL36 OS=Homo sapiens OX=960	1	0	1	0	13.2	7.5585	102450	0	25614	0	102450	0
P62306;A0A0B4J254;F8W0W6	Small nuclear ribonucleoprotein F	SNRPF	RUXF_HUMAN Small nuclear ribonucleoprotein F OS=Homo sapiens OX=9606 GN=SNRPF PE=1 SV=1;A0A0B4J254_HUMAN Small nuclear ribonucleoprotein polypeptide F OS=Homo sapiens OX=9606 GN=SNRPF PE=1 SV=1;F8W0W6_HUMAN Sm protein F OS=Homo sapiens OX=9606 GN=SNRPF PE=	2	0	2	0	25.6	9.7251	102380	0	25595	0	102380	0
Q8IYD1;H3BR35;Q7KZX8;B2RCT6;A8K2W7;B4DQM6;P15170;H3BSV8	Eukaryotic peptide chain release factor GTP-binding subunit ERF3B;Eukaryotic peptide chain release factor GTP-binding subunit ERF3A	GSPT2;GSPT1	ERF3B_HUMAN Eukaryotic peptide chain release factor GTP-binding subunit ERF3B OS=Homo sapiens OX=9606 GN=GSPT2 PE=1 SV=2;H3BR35_HUMAN Eukaryotic peptide chain release factor GTP-binding subunit (Fragment) OS=Homo sapiens OX=9606 GN=GSPT1 PE=1 SV=1;Q7KZX8_H	2	1	2	1	6.1	68.882	99999	50203	3571.4	1793	99999	0
Q6IB29;H7C2Q8;Q99848;B4DRX8;B4DHA6	Probable rRNA-processing protein EBP2	EBNA1BP2	Q6IB29_HUMAN EBNA1 binding protein 2 OS=Homo sapiens OX=9606 GN=EBNA1BP2 PE=2 SV=1;H7C2Q8_HUMAN EBNA1 binding protein 2 OS=Homo sapiens OX=9606 GN=EBNA1BP2 PE=1 SV=1;EBP2_HUMAN Probable rRNA-processing protein EBP2 OS=Homo sapiens OX=9606 GN=EBNA1BP2 PE=1	2	1	2	1	14.1	34.852	98707	2328.5	6580.4	155.24	98707	0
Q9Y5L4;K7EIT2	Mitochondrial import inner membrane translocase subunit Tim13	TIMM13	TIM13_HUMAN Mitochondrial import inner membrane translocase subunit Tim13 OS=Homo sapiens OX=9606 GN=TIMM13 PE=1 SV=1;K7EIT2_HUMAN Mitochondrial import inner membrane translocase subunit OS=Homo sapiens OX=9606 GN=TIMM13 PE=1 SV=1	2	0	2	0	30.5	10.5	98120	0	16353	0	98120	0
A0A140VJN3;Q9H9A6	Leucine-rich repeat-containing protein 40	LRRC40	A0A140VJN3_HUMAN Leucine rich repeat containing 40 OS=Homo sapiens OX=9606 GN=LRRC40 PE=2 SV=1;LRC40_HUMAN Leucine-rich repeat-containing protein 40 OS=Homo sapiens OX=9606 GN=LRRC40 PE=1 SV=1	4	0	4	0	9.3	68.249	97443	0	2564.3	0	97443	0
Q6UN15;A0A0B4J203;A0A994J464;A0A994J6R0;A0A994J442;A0A994J6N5;A0A994J453;A0A994J3T5;A0A994J474;A0A994J6Q2;A0A994J3Q0;A0A994J458;A0A994J3I9;A0A994J469;A0A994J6C6;A0A994J6C9;A0A994J6D6;A0A994J3L5;A0A994J6B4;A0A994J3K5;A0A994J6P0;A0A994J6E2;A0A994J6C2;A0A994J3Q5;A0A994J6D3;A0A994J3L0;A0A994J3R0;A0A994J3J1;A0A994J3J6;A0A994J6P3;A0A994J6Q5;A0A994J6P8;A0A994J3K1;A0A994J3R5;H0Y8P7;A0A994J448;A0A994J6B8;…	Pre-mRNA 3-end-processing factor FIP1	FIP1L1	FIP1_HUMAN Pre-mRNA 3-end-processing factor FIP1 OS=Homo sapiens OX=9606 GN=FIP1L1 PE=1 SV=1;A0A0B4J203_HUMAN receptor protein-tyrosine kinase OS=Homo sapiens OX=9606 PE=1 SV=1;A0A994J464_HUMAN Pre-mRNA 3-end-processing factor FIP1 OS=Homo sapiens OX=960	2	0	2	0	5.1	66.526	96819	0	4034.1	0	96819	0
O75691;B4DN27	Small subunit processome component 20 homolog	UTP20	UTP20_HUMAN Small subunit processome component 20 homolog OS=Homo sapiens OX=9606 GN=UTP20 PE=1 SV=3	5	0	5	0	2.9	318.38	95628	0	692.96	0	95628	0
Q71UI9;P0C0S5	Histone H2A.V;Histone H2A.Z	H2AFV;H2AFZ	H2AV_HUMAN Histone H2A.V OS=Homo sapiens OX=9606 GN=H2AZ2 PE=1 SV=3;H2AZ_HUMAN Histone H2A.Z OS=Homo sapiens OX=9606 GN=H2AZ1 PE=1 SV=2	2	1	1	0	23.4	13.509	95032	0	19006	0	95032	0
J3QLW7;B3KM49;Q9Y221;J3QRD6;J3QRR4	60S ribosome subunit biogenesis protein NIP7 homolog	NIP7	J3QLW7_HUMAN Nucleolar pre-rRNA processing protein NIP7 OS=Homo sapiens OX=9606 GN=NIP7 PE=1 SV=1;B3KM49_HUMAN cDNA FLJ10296 fis, clone NT2RM1001044, highly similar to Homo sapiens HSPC031 mRNA OS=Homo sapiens OX=9606 PE=2 SV=1;NIP7_HUMAN 60S ribosome subu	2	0	2	0	20.9	12.453	93786	0	11723	0	93786	0
A0A494C0J7;Q08188	Protein-glutamine gamma-glutamyltransferase E;Protein-glutamine gamma-glutamyltransferase E 50 kDa catalytic chain;Protein-glutamine gamma-glutamyltransferase E 27 kDa non-catalytic chain	TGM3	A0A494C0J7_HUMAN Transglutaminase-like domain-containing protein OS=Homo sapiens OX=9606 PE=3 SV=1;TGM3_HUMAN Protein-glutamine gamma-glutamyltransferase E OS=Homo sapiens OX=9606 GN=TGM3 PE=1 SV=4	1	0	1	0	2.5	78.856	93699	0	2342.5	0	93699	0
I3L3A7;I3L2L5;I3L317;I3L4Q0;C9JLW8	Protein FAM195B	FAM195B	I3L3A7_HUMAN MAPK regulated corepressor interacting protein 1 OS=Homo sapiens OX=9606 GN=MCRIP1 PE=1 SV=1;I3L2L5_HUMAN MAPK regulated corepressor interacting protein 1 OS=Homo sapiens OX=9606 GN=MCRIP1 PE=1 SV=1;I3L317_HUMAN MAPK regulated corepressor inte	1	0	1	0	28.6	7.1149	91734	0	22934	0	91734	0
A0A384MQX5;Q9UBV8	Peflin	PEF1	A0A384MQX5_HUMAN Peflin OS=Homo sapiens OX=9606 GN=PEF1 PE=2 SV=1;PEF1_HUMAN Peflin OS=Homo sapiens OX=9606 GN=PEF1 PE=1 SV=1	2	0	2	0	8.5	30.381	91657	0	11457	0	91657	0
Q9NQ38;B4DRW4;E7EWP9;B4DWS3	Serine protease inhibitor Kazal-type 5;Hemofiltrate peptide HF6478;Hemofiltrate peptide HF7665	SPINK5	ISK5_HUMAN Serine protease inhibitor Kazal-type 5 OS=Homo sapiens OX=9606 GN=SPINK5 PE=1 SV=2;B4DRW4_HUMAN cDNA FLJ59287, highly similar to Serine protease inhibitor Kazal-type 5 (Fragment) OS=Homo sapiens OX=9606 PE=2 SV=1;E7EWP9_HUMAN Serine peptidase in	2	0	2	0	2.1	120.71	119810	0	2723	0	91053	0
A0A140VK46;P28070	Proteasome subunit beta type-4	PSMB4	A0A140VK46_HUMAN Proteasome subunit beta OS=Homo sapiens OX=9606 PE=2 SV=1;PSB4_HUMAN Proteasome subunit beta type-4 OS=Homo sapiens OX=9606 GN=PSMB4 PE=1 SV=4	1	0	1	0	7.6	29.204	89857	0	8168.8	0	89857	0
A0A346RCR1;A0A346RCP0;R4GN83;R4GMX5;I3L192;A0A087WUV8;A0A7P0T8A7;B4DY23;A0A7P0TB04;A0A7P0TA85;Q54A51;P35613;B4DNE1	Basigin	BSG;hEMMPRIN	A0A346RCR1_HUMAN Basigin (Fragment) OS=Homo sapiens OX=9606 GN=SLC7A11 PE=4 SV=1;A0A346RCP0_HUMAN Basigin (Fragment) OS=Homo sapiens OX=9606 GN=SLC7A11 PE=4 SV=1;R4GN83_HUMAN Basigin (Fragment) OS=Homo sapiens OX=9606 GN=BSG PE=1 SV=1;R4GMX5_HUMAN Basigin	2	0	2	0	65.2	5.1027	89750	0	29917	0	89750	0
Q549U1;Q13595	Transformer-2 protein homolog alpha	HSU53209;TRA2A	Q549U1_HUMAN Putative MAPK activating protein OS=Homo sapiens OX=9606 GN=HSU53209 PE=2 SV=1;TRA2A_HUMAN Transformer-2 protein homolog alpha OS=Homo sapiens OX=9606 GN=TRA2A PE=1 SV=1	1	2	1	1	15.6	32.688	89042	161530	5936.1	10768	89042	0
Q2TSD2;A8K5C4;Q01085;Q59G49;Q49AS9;O15187;E7ETC0	Nucleolysin TIAR	TIAL1	Q2TSD2_HUMAN Aging-associated gene 7 protein OS=Homo sapiens OX=9606 PE=2 SV=1;A8K5C4_HUMAN cDNA FLJ76290, highly similar to Homo sapiens TIA1 cytotoxic granule-associated RNA bindingprotein-like 1 (TIAL1), transcript variant 1, mRNA OS=Homo sapiens OX=960	3	1	2	0	15	41.462	88958	0	5559.9	0	88958	0
A0A2R8Y602;A0A2R8YDH5;F5H7A5;A0A2U3TZY2;A0A140VK11;Q9H078;F5H392;Q7Z777;A0A2R8Y6R5	Caseinolytic peptidase B protein homolog	CLPB	A0A2R8Y602_HUMAN ClpB family mitochondrial disaggregase (Fragment) OS=Homo sapiens OX=9606 GN=CLPB PE=1 SV=1;A0A2R8YDH5_HUMAN ClpB family mitochondrial disaggregase (Fragment) OS=Homo sapiens OX=9606 GN=CLPB PE=1 SV=1;F5H7A5_HUMAN ClpB family mitochondrial	4	0	4	0	16	43.351	87975	0	5175	0	87975	0
A0A3B3IRR6;A0A3B3IT54;A0A3B3ITA3;Q9H7E9	UPF0488 protein C8orf33	C8orf33	A0A3B3IRR6_HUMAN Chromosome 8 open reading frame 33 OS=Homo sapiens OX=9606 GN=C8orf33 PE=1 SV=1;A0A3B3IT54_HUMAN Chromosome 8 open reading frame 33 OS=Homo sapiens OX=9606 GN=C8orf33 PE=1 SV=1;A0A3B3ITA3_HUMAN Chromosome 8 open reading frame 33 OS=Homo sa	1	0	1	0	7.1	24.465	87872	0	8787.2	0	87872	0
H0Y7V8;Q5HYB0;H0Y5V1;Q8IWQ7;B9EGA7;A0A0A0MRJ0;A0A0A0MRJ1;Q5VT25;A0A8I5QJM2;H0Y6R0;Q9H5K7	Non-specific serine/threonine protein kinase;Serine/threonine-protein kinase MRCK alpha	CDC42BPA;DKFZp686P1738	H0Y7V8_HUMAN non-specific serine/threonine protein kinase (Fragment) OS=Homo sapiens OX=9606 GN=CDC42BPA PE=1 SV=1;Q5HYB0_HUMAN non-specific serine/threonine protein kinase OS=Homo sapiens OX=9606 GN=DKFZp686P1738 PE=2 SV=1;H0Y5V1_HUMAN non-specific serine	4	0	4	0	6.8	109.87	87779	0	1828.7	0	87779	0
B3KWX6;B3KX14;Q15014;B4DXQ8;Q53EY5;Q5JXX6;Q5JXX1;Q5JXX2	Mortality factor 4-like protein 2	MORF4L2	B3KWX6_HUMAN Mortality factor 4-like protein 2 OS=Homo sapiens OX=9606 PE=2 SV=1;B3KX14_HUMAN Mortality factor 4-like protein 2 OS=Homo sapiens OX=9606 PE=2 SV=1;MO4L2_HUMAN Mortality factor 4-like protein 2 OS=Homo sapiens OX=9606 GN=MORF4L2 PE=1 SV=1;B4D	3	2	3	2	28.1	30.45	87708	23263	5481.7	1453.9	87708	0
G3V207;Q9ULS5;Q8IW47;A0A0C4DFR1;O75069	Transmembrane and coiled-coil domains protein 3	TMCC3	G3V207_HUMAN Transmembrane and coiled-coil domain family 3 OS=Homo sapiens OX=9606 GN=TMCC3 PE=1 SV=1;TMCC3_HUMAN Transmembrane and coiled-coil domain protein 3 OS=Homo sapiens OX=9606 GN=TMCC3 PE=1 SV=3	3	0	3	0	8.7	50.173	87689	0	3507.5	0	87689	0
V9HWH6;Q8N7G1;G3V5M2;P00491;A0A8V8TL37;G3V393;G3V2H3;Q9P1G4	Purine nucleoside phosphorylase	HEL-S-156an;PNP	V9HWH6_HUMAN Purine nucleoside phosphorylase OS=Homo sapiens OX=9606 GN=HEL-S-156an PE=2 SV=1;Q8N7G1_HUMAN Purine nucleoside phosphorylase OS=Homo sapiens OX=9606 PE=2 SV=1;G3V5M2_HUMAN Purine nucleoside phosphorylase OS=Homo sapiens OX=9606 GN=PNP PE=1 SV	3	1	3	1	18.7	32.118	86959	10872	4831.1	603.97	86959	0
A0A087WUD3;Q9NRP0	Oligosaccharyltransferase complex subunit OSTC	OSTC	A0A087WUD3_HUMAN Oligosaccharyltransferase complex subunit OS=Homo sapiens OX=9606 GN=OSTC PE=1 SV=1;OSTC_HUMAN Oligosaccharyltransferase complex subunit OSTC OS=Homo sapiens OX=9606 GN=OSTC PE=1 SV=1	1	0	1	0	14.5	9.369	86547	0	43273	0	86547	0
F4ZW66;K7ELV3			F4ZW66_HUMAN NF110b OS=Homo sapiens OX=9606 PE=2 SV=1	18	19	1	0	36.1	95.777	86445	0	2216.5	0	86445	0
Q6IB11;O00264	Membrane-associated progesterone receptor component 1	PGRMC1	Q6IB11_HUMAN Membrane-associated progesterone receptor component 1 OS=Homo sapiens OX=9606 GN=PGRMC1 PE=2 SV=1;PGRC1_HUMAN Membrane-associated progesterone receptor component 1 OS=Homo sapiens OX=9606 GN=PGRMC1 PE=1 SV=3	1	1	1	1	17.4	21.671	86113	20120	10764	2515	86113	0
F8VVL1;O43583	Density-regulated protein	DENR	F8VVL1_HUMAN Density-regulated protein OS=Homo sapiens OX=9606 GN=DENR PE=1 SV=1;DENR_HUMAN Density-regulated protein OS=Homo sapiens OX=9606 GN=DENR PE=1 SV=2	1	1	1	1	18.8	17.77	85143	13187	10643	1648.4	85143	0
F8VRR3;F8VQZ7;A0A140VJE3;P50579;F8VZX9;F8VY03;Q96B43;G3V1U3;B3KWL6	Methionine aminopeptidase 2;Methionine aminopeptidase	METAP2	F8VRR3_HUMAN Methionine aminopeptidase 2 OS=Homo sapiens OX=9606 GN=METAP2 PE=1 SV=1;F8VQZ7_HUMAN Methionine aminopeptidase 2 OS=Homo sapiens OX=9606 GN=METAP2 PE=1 SV=1;A0A140VJE3_HUMAN Methionine aminopeptidase 2 OS=Homo sapiens OX=9606 GN=METAP2 PE=2 SV	2	0	2	0	5.4	48.876	84742	0	4035.3	0	84742	0
S6AWD9;S6BGE5;Q6N097;Q6N094;Q5EFE5;Q6N095;Q6MZQ6;Q6MZV7;A8K008;Q6N089;V9HW68;Q6N096;S6B291;Q6GMX6;P0DOX5;Q6PYX1;Q7Z351;P01857	Ig gamma-1 chain C region	DKFZp686H20196;DKFZp686O01196;DKFZp686K03196;DKFZp686G11190;DKFZp686C11235;DKFZp686P15220;HEL-214;DKFZp686I15196;IGH@;DKFZp686N02209;IGHG1	S6AWD9_HUMAN IgG H chain OS=Homo sapiens OX=9606 PE=2 SV=1;S6BGE5_HUMAN IgG H chain OS=Homo sapiens OX=9606 PE=2 SV=1;Q6N097_HUMAN Uncharacterized protein DKFZp686H20196 OS=Homo sapiens OX=9606 GN=DKFZp686H20196 PE=2 SV=1;Q6N094_HUMAN Uncharacterized prote	1	0	1	0	4.5	33.302	84287	0	7662.4	0	84287	0
Q96FX8	p53 apoptosis effector related to PMP-22	PERP	PERP_HUMAN p53 apoptosis effector related to PMP-22 OS=Homo sapiens OX=9606 GN=PERP PE=1 SV=1	1	0	1	0	8.8	21.386	84287	0	16857	0	84287	0
A8KAK5;O60244	Mediator of RNA polymerase II transcription subunit 14	MED14	A8KAK5_HUMAN Mediator of RNA polymerase II transcription subunit 14 OS=Homo sapiens OX=9606 PE=2 SV=1;MED14_HUMAN Mediator of RNA polymerase II transcription subunit 14 OS=Homo sapiens OX=9606 GN=MED14 PE=1 SV=2	2	0	2	0	1.6	160.61	83780	0	1214.2	0	83780	0
Q4W4Y1;Q8WUM4;B7Z5C1;B4DHD2;F8WEQ7;F8WBR8;C9IZF9;A0A3B3IT07	Programmed cell death 6-interacting protein	DRIP4;PDCD6IP	Q4W4Y1_HUMAN Dopamine receptor interacting protein 4 OS=Homo sapiens OX=9606 GN=DRIP4 PE=2 SV=1;PDC6I_HUMAN Programmed cell death 6-interacting protein OS=Homo sapiens OX=9606 GN=PDCD6IP PE=1 SV=1;B7Z5C1_HUMAN cDNA FLJ56126, highly similar to Programmed ce	3	0	3	0	4.6	96.078	82598	0	1720.8	0	82598	0
Q96QR8	Transcriptional activator protein Pur-beta	PURB	PURB_HUMAN Transcriptional regulator protein Pur-beta OS=Homo sapiens OX=9606 GN=PURB PE=1 SV=3	3	0	3	0	11.5	33.24	82111	0	9123.5	0	82111	0
E9PRW6;E9PK71;Q9Y446	Plakophilin-3	PKP3	E9PRW6_HUMAN Plakophilin 3 OS=Homo sapiens OX=9606 GN=PKP3 PE=1 SV=2;E9PK71_HUMAN Plakophilin 3 OS=Homo sapiens OX=9606 GN=PKP3 PE=1 SV=2;PKP3_HUMAN Plakophilin-3 OS=Homo sapiens OX=9606 GN=PKP3 PE=1 SV=1	2	0	2	0	4.7	70.728	82052	0	2217.6	0	82052	0
A0A087WV05;Q6IB68;Q99417	C-Myc-binding protein	MYCBP	A0A087WV05_HUMAN c-Myc-binding protein OS=Homo sapiens OX=9606 PE=3 SV=1;Q6IB68_HUMAN MYCBP protein OS=Homo sapiens OX=9606 GN=MYCBP PE=2 SV=1;MYCBP_HUMAN c-Myc-binding protein OS=Homo sapiens OX=9606 GN=MYCBP PE=1 SV=3	2	1	2	1	34.5	12.755	81954	49405	10244	6175.6	81954	0
Q8N355;A2MYD5;A0A5C2GVK7;A0A5C2GJ44;A0A5C2GJ20;A0A5C2GQH8;A0A5C2GRG5;A0A5C2GU73;A0A5C2GSU9;A0A5C2GSZ5;A0A5C2GTB6;A0A5C2GTC5;A0A5C2GHX7;A0A5C2GQH1;A0A5C2GVK9;A0A5C2GXC1;A0A5C2GY80;A0A5C2GYK1;A0A5C2GYV5;A0A5C2GZR2;A0A5C2H3I6;A0A890VXV6;A0A5C2GSN4;A0A5C2GGP1;A0A5C2GIN6;A0A5C2GJJ2;Q5NV85;A0A5C2GC96;A0A5C2GWY1;A0N5G3;A0A075B6K2;A0A075B6K5;A0A5C2G9S8;A0A5C2FTN6;A0A5C2G7D7;A0A5C2G207;A0A5C2G1X6;A0A5C2GW…		IGL@	Q8N355_HUMAN IGL@ protein OS=Homo sapiens OX=9606 GN=IGL@ PE=1 SV=1	2	1	2	1	15.4	24.792	81846	70500	5846.1	5035.7	81846	0
B3KQF0;A0A0S2Z5M1;Q9UGP8;B3KWU4;B3KNE7;A0A0S2Z518	Translocation protein SEC63 homolog	SEC63	B3KQF0_HUMAN cDNA FLJ90354 fis, clone NT2RP2003390, highly similar to Translocation protein SEC63 homolog OS=Homo sapiens OX=9606 PE=2 SV=1;A0A0S2Z5M1_HUMAN SEC63-like (S. cerevisiae) (Fragment) OS=Homo sapiens OX=9606 GN=SEC63 PE=2 SV=1;SEC63_HUMAN Transl	3	0	3	0	5.7	87.998	81453	0	2143.5	0	81453	0
Q9BW92;U3KQG0;Q5T5E9;U3KQ50;B4DQF3;Q6ST48	Threonine--tRNA ligase, mitochondrial	TARS2	SYTM_HUMAN Threonine--tRNA ligase, mitochondrial OS=Homo sapiens OX=9606 GN=TARS2 PE=1 SV=1;U3KQG0_HUMAN threonine--tRNA ligase OS=Homo sapiens OX=9606 GN=TARS2 PE=1 SV=1	3	1	3	1	7.7	81.035	80877	36106	1838.1	820.6	80877	0
B4DKZ9;B3KTN2;Q5M7Z9;Q53GX7;P26639;B2RDX5;A2RTX5	Threonine--tRNA ligase, cytoplasmic	TARS	B4DKZ9_HUMAN threonine--tRNA ligase OS=Homo sapiens OX=9606 PE=2 SV=1;B3KTN2_HUMAN threonine--tRNA ligase OS=Homo sapiens OX=9606 PE=2 SV=1;Q5M7Z9_HUMAN threonine--tRNA ligase (Fragment) OS=Homo sapiens OX=9606 GN=TARS PE=2 SV=1;Q53GX7_HUMAN threonine--tRN	3	0	3	0	7	70.36	79684	0	2414.7	0	79684	0
Q2TBE0	CWF19-like protein 2	CWF19L2	C19L2_HUMAN CWF19-like protein 2 OS=Homo sapiens OX=9606 GN=CWF19L2 PE=1 SV=4	1	0	1	0	1.9	103.79	79567	0	1623.8	0	79567	0
Q9NXC8;I3L2K5;Q8IWR0;I3L323;Q8IWJ6	Zinc finger CCCH domain-containing protein 7A	ZC3H7A	Q9NXC8_HUMAN cDNA FLJ20318 fis, clone HEP08704 (Fragment) OS=Homo sapiens OX=9606 PE=2 SV=1;I3L2K5_HUMAN Zinc finger CCCH-type containing 7A (Fragment) OS=Homo sapiens OX=9606 GN=ZC3H7A PE=1 SV=1;Z3H7A_HUMAN Zinc finger CCCH domain-containing protein 7A OS	2	0	2	0	4.7	62.815	78454	0	2905.7	0	78454	0
B7ZLZ7;A8K984;O95347;B3KMB1;Q2KQ72;Q05BV1;Q7Z2X1;Q6IPS5;B3KM27;Q5T821;Q05D74;A0JLM9;Q32Q15;Q6P712	Structural maintenance of chromosomes protein;Structural maintenance of chromosomes protein 2	SMC2	B7ZLZ7_HUMAN Structural maintenance of chromosomes protein OS=Homo sapiens OX=9606 GN=SMC2 PE=2 SV=1;A8K984_HUMAN Structural maintenance of chromosomes protein OS=Homo sapiens OX=9606 PE=2 SV=1;SMC2_HUMAN Structural maintenance of chromosomes protein 2 OS=	4	3	4	3	7	135.7	76495	65990	1176.9	1015.2	76495	0
Q9UBD5;B4E014;Q6IBJ0;B4DZ51;B7Z8A5;B7ZAI3	Origin recognition complex subunit 3	ORC3;ORC3L	ORC3_HUMAN Origin recognition complex subunit 3 OS=Homo sapiens OX=9606 GN=ORC3 PE=1 SV=1;B4E014_HUMAN Origin recognition complex subunit 3 OS=Homo sapiens OX=9606 PE=2 SV=1;Q6IBJ0_HUMAN ORC3L protein OS=Homo sapiens OX=9606 GN=ORC3L PE=2 SV=1;B4DZ51_HUMAN	4	0	4	0	7.7	82.253	76385	0	2010.1	0	76385	0
A0A3B3IRU2;A0A3B3ISH1			A0A3B3IRU2_HUMAN NHP2 non-histone chromosome protein 2-like 1 (S. cerevisiae), isoform CRA_b OS=Homo sapiens OX=9606 GN=SNU13 PE=1 SV=1;A0A3B3ISH1_HUMAN Small nuclear ribonucleoprotein 13 (Fragment) OS=Homo sapiens OX=9606 GN=SNU13 PE=1 SV=1	2	1	1	0	43.8	8.0444	76332	0	19083	0	76332	0
P25815	Protein S100-P	S100P	S100P_HUMAN Protein S100-P OS=Homo sapiens OX=9606 GN=S100P PE=1 SV=2	1	0	1	0	13.7	10.4	75411	0	18853	0	75411	0
B3KUH9;B4E1R7;B4DN77;B2RCM3;Q59EF6;P17655	Calpain-2 catalytic subunit	CAPN2	B3KUH9_HUMAN cDNA FLJ39928 fis, clone SPLEN2021273, highly similar to Calpain-2 catalytic subunit OS=Homo sapiens OX=9606 PE=2 SV=1;B4E1R7_HUMAN Calpain-2 catalytic subunit OS=Homo sapiens OX=9606 PE=2 SV=1;B4DN77_HUMAN Calpain-2 catalytic subunit OS=Homo	1	0	1	0	5.3	32.968	75336	0	5022.4	0	75336	0
P46977;A0A0C4DH80;E9PN73;E9PI32;H0YET6	Dolichyl-diphosphooligosaccharide--protein glycosyltransferase subunit STT3A	STT3A	STT3A_HUMAN Dolichyl-diphosphooligosaccharide--protein glycosyltransferase subunit STT3A OS=Homo sapiens OX=9606 GN=STT3A PE=1 SV=2;A0A0C4DH80_HUMAN Dolichyl-diphosphooligosaccharide--protein glycosyltransferase subunit STT3A (Fragment) OS=Homo sapiens OX=	2	0	2	0	2.7	80.529	75223	0	2593.9	0	75223	0
Q53ET2;Q59GB4;A0A1C7CYX9;Q16555;Q8NAN9	Dihydropyrimidinase-related protein 2	DPYSL2	Q53ET2_HUMAN Dihydropyrimidinase-related protein 2 (Fragment) OS=Homo sapiens OX=9606 PE=2 SV=1;Q59GB4_HUMAN Dihydropyrimidinase-related protein 2 (Fragment) OS=Homo sapiens OX=9606 PE=2 SV=1;A0A1C7CYX9_HUMAN Dihydropyrimidinase-related protein 2 OS=Homo s	1	1	1	1	5.9	62.27	75083	21209	2422	684.16	75083	0
A0A8J9FTZ9;H0YCF4;G5EA29;H0YDP6;H0YEL0;A0A8J9FN78;A0A8J9FJK1;A0A3B3IU42		GEMIN2	A0A8J9FTZ9_HUMAN Gem nuclear organelle associated protein 2 OS=Homo sapiens OX=9606 GN=GEMIN2 PE=1 SV=1;H0YCF4_HUMAN Gem nuclear organelle associated protein 2 OS=Homo sapiens OX=9606 GN=GEMIN2 PE=1 SV=2;G5EA29_HUMAN Gem nuclear organelle associated protei	1	0	1	0	45.5	3.5981	74152	0	74152	0	74152	0
Q5TBQ0;Q9BX40;B4DQC9;A0A0C4DFV2;Q5TBQ1;Q5TBP9	Protein LSM14 homolog B	LSM14B	Q5TBQ0_HUMAN LSM family member 14B (Fragment) OS=Homo sapiens OX=9606 GN=LSM14B PE=1 SV=1;LS14B_HUMAN Protein LSM14 homolog B OS=Homo sapiens OX=9606 GN=LSM14B PE=1 SV=1;B4DQC9_HUMAN cDNA FLJ52017, moderately similar to Protein FAM61B OS=Homo sapiens OX=96	2	0	2	0	13.9	32.078	73809	0	5677.6	0	73809	0
P61956	Small ubiquitin-related modifier 2	SUMO2	SUMO2_HUMAN Small ubiquitin-related modifier 2 OS=Homo sapiens OX=9606 GN=SUMO2 PE=1 SV=3	1	0	1	0	10.5	10.871	73289	0	36644	0	73289	0
Q5SQT6;V9HWB5;Q15181	Inorganic pyrophosphatase	PPA1;HEL-S-66p	Q5SQT6_HUMAN Inorganic pyrophosphatase OS=Homo sapiens OX=9606 GN=PPA1 PE=1 SV=1;V9HWB5_HUMAN Inorganic pyrophosphatase OS=Homo sapiens OX=9606 GN=HEL-S-66p PE=2 SV=1;IPYR_HUMAN Inorganic pyrophosphatase OS=Homo sapiens OX=9606 GN=PPA1 PE=1 SV=2	1	0	1	0	9	19.982	73196	0	6654.1	0	73196	0
B4DWK8;A0A384P5Q0;P04040;Q8TAK2	Catalase	CAT	B4DWK8_HUMAN Catalase OS=Homo sapiens OX=9606 PE=2 SV=1;A0A384P5Q0_HUMAN Catalase OS=Homo sapiens OX=9606 PE=2 SV=1;CATA_HUMAN Catalase OS=Homo sapiens OX=9606 GN=CAT PE=1 SV=3	2	1	2	1	9.4	53.286	71968	27642	2878.7	1105.7	71968	0
C9JM14;C9JMD7;C9JSP1;C9JQ75;C9J0M4;A0A2R8Y5M6;Q53HT6;Q53G72;P51572	B-cell receptor-associated protein 31	BCAP31	C9JM14_HUMAN B-cell receptor-associated protein (Fragment) OS=Homo sapiens OX=9606 GN=BCAP31 PE=1 SV=1;C9JMD7_HUMAN B-cell receptor-associated protein (Fragment) OS=Homo sapiens OX=9606 GN=BCAP31 PE=1 SV=1;C9JSP1_HUMAN B-cell receptor-associated protein (F	1	0	1	0	13.8	15.979	71492	0	11915	0	71492	0
Q66K25;M0QZ22;Q5PRF9;M0QY61;Q8N2G5;M0R0X3;Q9NW90;Q8IXP7;Q9UPU9	Protein Smaug homolog 2	SAMD4B	Q66K25_HUMAN SAMD4B protein OS=Homo sapiens OX=9606 GN=SAMD4B PE=2 SV=1;M0QZ22_HUMAN Sterile alpha motif domain containing 4B OS=Homo sapiens OX=9606 GN=SAMD4B PE=1 SV=1;SMAG2_HUMAN Protein Smaug homolog 2 OS=Homo sapiens OX=9606 GN=SAMD4B PE=1 SV=1;M0QY61	3	0	3	0	7.7	72.5	71230	0	2739.6	0	71230	0
C9JLU1;P52434	DNA-directed RNA polymerases I, II, and III subunit RPABC3	POLR2H	C9JLU1_HUMAN RNA polymerase II, I and III subunit H (Fragment) OS=Homo sapiens OX=9606 GN=POLR2H PE=1 SV=8;RPAB3_HUMAN DNA-directed RNA polymerases I, II, and III subunit RPABC3 OS=Homo sapiens OX=9606 GN=POLR2H PE=1 SV=4	2	1	2	1	23	16.925	70292	30632	7810.3	3403.6	70292	0
Q9HAU5;Q8TE88;B4DHP3	Regulator of nonsense transcripts 2	UPF2	RENT2_HUMAN Regulator of nonsense transcripts 2 OS=Homo sapiens OX=9606 GN=UPF2 PE=1 SV=1;Q8TE88_HUMAN cDNA FLJ23795 fis, clone HEP22107 OS=Homo sapiens OX=9606 PE=2 SV=1;B4DHP3_HUMAN cDNA FLJ56346, highly similar to Regulator of nonsense transcripts 2 OS=	2	0	2	0	2	147.81	69763	0	1073.3	0	69763	0
Q5JVF3;A8K097	PCI domain-containing protein 2	PCID2	PCID2_HUMAN PCI domain-containing protein 2 OS=Homo sapiens OX=9606 GN=PCID2 PE=1 SV=2;A8K097_HUMAN PCI domain-containing protein 2 OS=Homo sapiens OX=9606 PE=2 SV=1	2	0	2	0	8.3	46.029	69641	0	2487.2	0	69641	0
B4DS95;B4E0I8;B4DNN4;P23921;B4DXD1;E9PL69;B4DXB0;Q53GZ5	Ribonucleoside-diphosphate reductase;Ribonucleoside-diphosphate reductase large subunit	RRM1	B4DS95_HUMAN Ribonucleoside-diphosphate reductase (Fragment) OS=Homo sapiens OX=9606 PE=2 SV=1;B4E0I8_HUMAN Ribonucleoside-diphosphate reductase OS=Homo sapiens OX=9606 PE=2 SV=1;B4DNN4_HUMAN Ribonucleoside-diphosphate reductase OS=Homo sapiens OX=9606 PE=	2	1	2	1	7.3	77.625	68809	20407	1966	583.04	68809	0
B7Z361;B7Z3E3;B7Z8W8;O95197;F5H617	Reticulon;Reticulon-3	RTN3	B7Z361_HUMAN Reticulon OS=Homo sapiens OX=9606 PE=2 SV=1;B7Z3E3_HUMAN Reticulon OS=Homo sapiens OX=9606 PE=2 SV=1;B7Z8W8_HUMAN Reticulon OS=Homo sapiens OX=9606 PE=2 SV=1;RTN3_HUMAN Reticulon-3 OS=Homo sapiens OX=9606 GN=RTN3 PE=1 SV=2;F5H617_HUMAN Reticul	2	0	2	0	9.8	22.928	68739	0	11457	0	68739	0
O60739;Q6FG85;Q53F41	Eukaryotic translation initiation factor 1b	EIF1B;GC20	EIF1B_HUMAN Eukaryotic translation initiation factor 1b OS=Homo sapiens OX=9606 GN=EIF1B PE=1 SV=2;Q6FG85_HUMAN Eukaryotic translation initiation factor 1B, isoform CRA_a (Fragment) OS=Homo sapiens OX=9606 GN=GC20 PE=2 SV=1;Q53F41_HUMAN Translation factor	2	2	1	0	42.5	12.823	68414	0	13683	0	68414	0
Q96P63;Q3SYB5	Serpin B12	SERPINB12	SPB12_HUMAN Serpin B12 OS=Homo sapiens OX=9606 GN=SERPINB12 PE=1 SV=1;Q3SYB5_HUMAN SERPINB12 protein OS=Homo sapiens OX=9606 GN=SERPINB12 PE=2 SV=1	2	0	2	0	6.7	46.276	68276	0	3413.8	0	68276	0
A0A384NYN5;V9HWK2;P18206;B4E3Q9;B3KXA2;A0A096LPE1;B4DTM7	Vinculin	HEL114;VCL	A0A384NYN5_HUMAN Vinculin OS=Homo sapiens OX=9606 PE=2 SV=1;V9HWK2_HUMAN Vinculin OS=Homo sapiens OX=9606 GN=HEL114 PE=2 SV=1;VINC_HUMAN Vinculin OS=Homo sapiens OX=9606 GN=VCL PE=1 SV=4;B4E3Q9_HUMAN Vinculin OS=Homo sapiens OX=9606 PE=2 SV=1;B3KXA2_HUMAN	3	0	3	0	4.7	116.74	68218	0	909.58	0	68218	0
Q9H773	dCTP pyrophosphatase 1	DCTPP1	DCTP1_HUMAN dCTP pyrophosphatase 1 OS=Homo sapiens OX=9606 GN=DCTPP1 PE=1 SV=1	2	0	2	0	15.3	18.681	67104	0	6100.4	0	67104	0
Q9UPE4;Q53G69;O43615;M0QXU7;Q6AI07	Mitochondrial import inner membrane translocase subunit TIM44	hTIM44;TIMM44	Q9UPE4_HUMAN Mitochondrial import inner membrane translocase subunit TIM44 OS=Homo sapiens OX=9606 GN=hTIM44 PE=2 SV=1;Q53G69_HUMAN Translocase of inner mitochondrial membrane 44 homolog (Fragment) OS=Homo sapiens OX=9606 PE=2 SV=1;TIM44_HUMAN Mitochondria	3	0	3	0	9.4	47.366	65857	0	2439.2	0	65857	0
I0B0K8;P20930;O75370;I0B0K5;I0B0K6;I0B0K7	Filaggrin	FLG	I0B0K8_HUMAN Truncated profilaggrin OS=Homo sapiens OX=9606 GN=FLG PE=3 SV=1;FILA_HUMAN Filaggrin OS=Homo sapiens OX=9606 GN=FLG PE=1 SV=3;O75370_HUMAN Epidermal filaggrin (Fragment) OS=Homo sapiens OX=9606 PE=4 SV=1;I0B0K5_HUMAN Truncated profilaggrin OS=	2	0	2	0	1.2	430.4	65579	0	316.8	0	65579	0
Q00403	Transcription initiation factor IIB	GTF2B	TF2B_HUMAN Transcription initiation factor IIB OS=Homo sapiens OX=9606 GN=GTF2B PE=1 SV=1	1	0	1	0	6.3	34.833	65460	0	3636.6	0	65460	0
O43347;B3KN16	RNA-binding protein Musashi homolog 1	MSI1	MSI1H_HUMAN RNA-binding protein Musashi homolog 1 OS=Homo sapiens OX=9606 GN=MSI1 PE=1 SV=1;B3KN16_HUMAN cDNA FLJ13200 fis, clone NT2RP3004490, highly similar to RNA-binding protein Musashi homolog 1 OS=Homo sapiens OX=9606 PE=2 SV=1	2	1	1	0	8	39.124	65260	0	5020	0	65260	0
O60888;C9IZG4	Protein CutA	CUTA	CUTA_HUMAN Protein CutA OS=Homo sapiens OX=9606 GN=CUTA PE=1 SV=2;C9IZG4_HUMAN CutA divalent cation tolerance homolog OS=Homo sapiens OX=9606 GN=CUTA PE=1 SV=1	1	1	1	1	22.9	19.116	65257	34904	10876	5817.3	65257	0
L8E9I9		ACRC	L8E9I9_HUMAN Alternative protein ACRC OS=Homo sapiens OX=9606 GN=ACRC PE=4 SV=1	1	0	1	0	4.2	36.087	65104	0	3426.5	0	65104	0
Q53SY1;A6XGP7;H7C106;Q6IPN0;Q9NQC3;A0A0U1RQR6;Q3LIF4	Reticulon;Reticulon-4	RTN4;NOGOC;Nbla00271	Q53SY1_HUMAN Reticulon (Fragment) OS=Homo sapiens OX=9606 GN=RTN4 PE=4 SV=1;A6XGP7_HUMAN Reticulon OS=Homo sapiens OX=9606 GN=NOGOC PE=2 SV=1;H7C106_HUMAN Reticulon (Fragment) OS=Homo sapiens OX=9606 GN=RTN4 PE=1 SV=1;Q6IPN0_HUMAN Reticulon OS=Homo sapiens	2	0	2	0	13.9	20.936	65032	0	9290.2	0	65032	0
Q9P016	Thymocyte nuclear protein 1	THYN1	THYN1_HUMAN Thymocyte nuclear protein 1 OS=Homo sapiens OX=9606 GN=THYN1 PE=1 SV=1	1	0	1	0	4.9	25.697	64072	0	4004.5	0	64072	0
K7EII1;Q9HAS0;K7ERX0;K7EIQ2;Q8NI83;J3KRR1	Protein Njmu-R1	C17orf75;OK/SW-cl.19	K7EII1_HUMAN Chromosome 17 open reading frame 75 (Fragment) OS=Homo sapiens OX=9606 GN=C17orf75 PE=1 SV=1;NJMU_HUMAN Protein Njmu-R1 OS=Homo sapiens OX=9606 GN=C17orf75 PE=1 SV=2;K7ERX0_HUMAN Chromosome 17 open reading frame 75 (Fragment) OS=Homo sapiens O	2	0	2	0	22.7	14.84	63627	0	9089.5	0	63627	0
U3KQ64;B2R8G6;B7Z6M0;Q14318;U3KQI1;A0A0A0MTJ1	Peptidyl-prolyl cis-trans isomerase FKBP8	FKBP8	U3KQ64_HUMAN FKBP prolyl isomerase 8 (Fragment) OS=Homo sapiens OX=9606 GN=FKBP8 PE=1 SV=1;B2R8G6_HUMAN peptidylprolyl isomerase OS=Homo sapiens OX=9606 PE=2 SV=1;B7Z6M0_HUMAN peptidylprolyl isomerase OS=Homo sapiens OX=9606 PE=2 SV=1;FKBP8_HUMAN Peptidyl-	2	0	2	0	15.9	19.865	63130	0	5739	0	63130	0
Q8WW12	PEST proteolytic signal-containing nuclear protein	PCNP	PCNP_HUMAN PEST proteolytic signal-containing nuclear protein OS=Homo sapiens OX=9606 GN=PCNP PE=1 SV=2	2	0	2	0	16.3	18.925	62841	0	6284.1	0	62841	0
Q9UMR2;A0A0U4B4U6;H3BQK0;Q53G16;Q2NL95;H3BN59;F6QDS0;Q7Z4W5;Q9HBZ9;H3BMQ5;I3L352;Q69YM2;B4DL69;Q68DY7;Q59FQ9;Q9NUU7;I3L0H8	ATP-dependent RNA helicase DDX19B;ATP-dependent RNA helicase DDX19A	DDX19B;DDX19A;DKFZp762C1313;hCG_1998531;DKFZp686C21137	DD19B_HUMAN ATP-dependent RNA helicase DDX19B OS=Homo sapiens OX=9606 GN=DDX19B PE=1 SV=1;A0A0U4B4U6_HUMAN RNA helicase OS=Homo sapiens OX=9606 PE=2 SV=1;H3BQK0_HUMAN RNA helicase OS=Homo sapiens OX=9606 GN=DDX19B PE=1 SV=1;Q53G16_HUMAN RNA helicase (Fragm	2	0	2	0	6.1	53.926	62817	0	2326.6	0	62817	0
A0A8V8TRD3;P61970;H3BRV9	Nuclear transport factor 2	NUTF2	A0A8V8TRD3_HUMAN Nuclear transport factor 2 OS=Homo sapiens OX=9606 GN=NUTF2 PE=1 SV=1;NTF2_HUMAN Nuclear transport factor 2 OS=Homo sapiens OX=9606 GN=NUTF2 PE=1 SV=1;H3BRV9_HUMAN Nuclear transport factor 2 (Fragment) OS=Homo sapiens OX=9606 GN=NUTF2 PE=1	2	0	2	0	68.2	5.0819	62722	0	15680	0	62722	0
Q99460;Q05CW6;A0A7I2V523;A0A7I2V5C8;A0A087WW66;A0A7I2YQY1;A0A7I2V262;A0A7P0MW50;A0A7I2V2K8;Q05BX4;A0A7I2V4X0;A0A7I2YQI9;B2R6D0;C9J9M4;A0A7I2V479;A0A7I2V641;A0A7I2V491;A0A7I2V4A5;F8WCE3	26S proteasome non-ATPase regulatory subunit 1	PSMD1	PSMD1_HUMAN 26S proteasome non-ATPase regulatory subunit 1 OS=Homo sapiens OX=9606 GN=PSMD1 PE=1 SV=2;Q05CW6_HUMAN 26S proteasome non-ATPase regulatory subunit 1 (Fragment) OS=Homo sapiens OX=9606 GN=PSMD1 PE=2 SV=1;A0A7I2V523_HUMAN 26S proteasome non-ATPa	2	0	2	0	3.4	105.84	62344	0	1326.5	0	62344	0
B7Z9L2;A0A7I2V5E2;A0A7I2V5G4;A0A7I2V630;A0A7I2V410;B7Z792;A0A7I2V4W5;A0A7I2V2B9;A0A7I2V3J6;Q53HG2;A0A7I2V596;A0A7I2YQG7;O75306;A0A7I2V4X8	NADH dehydrogenase [ubiquinone] iron-sulfur protein 2, mitochondrial	NDUFS2	B7Z9L2_HUMAN NADH dehydrogenase [ubiquinone] iron-sulfur protein 2, mitochondrial OS=Homo sapiens OX=9606 PE=2 SV=1;A0A7I2V5E2_HUMAN NADH dehydrogenase [ubiquinone] iron-sulfur protein 2, mitochondrial OS=Homo sapiens OX=9606 GN=NDUFS2 PE=1 SV=1;A0A7I2V5G4	2	0	2	0	14.3	26.97	62104	0	4777.2	0	62104	0
B4DKX3;A0A8I5KSH6;Q13206;A0A8I5KXY1;A0A8I5KPM1;A0A8I5KUU7;A0A8I5KQZ1;A0A3B3ISR7;Q86VR6;E9PIF2;Q59EC7	Probable ATP-dependent RNA helicase DDX10	DDX10	B4DKX3_HUMAN ATP-dependent RNA helicase OS=Homo sapiens OX=9606 PE=2 SV=1;A0A8I5KSH6_HUMAN ATP-dependent RNA helicase OS=Homo sapiens OX=9606 GN=DDX10 PE=1 SV=1;DDX10_HUMAN Probable ATP-dependent RNA helicase DDX10 OS=Homo sapiens OX=9606 GN=DDX10 PE=1 SV=	1	1	1	1	4.4	90.315	61909	28937	1547.7	723.42	61909	0
O00231;J3QRY4;B4DTS5	26S proteasome non-ATPase regulatory subunit 11	PSMD11	PSD11_HUMAN 26S proteasome non-ATPase regulatory subunit 11 OS=Homo sapiens OX=9606 GN=PSMD11 PE=1 SV=3	2	1	2	1	8.3	47.463	61728	14788	2286.2	547.71	61728	0
Q5QJE6;J3KP30;B7Z854	Deoxynucleotidyltransferase terminal-interacting protein 2	DNTTIP2	TDIF2_HUMAN Deoxynucleotidyltransferase terminal-interacting protein 2 OS=Homo sapiens OX=9606 GN=DNTTIP2 PE=1 SV=2;J3KP30_HUMAN Deoxynucleotidyltransferase terminal interacting protein 2 OS=Homo sapiens OX=9606 GN=DNTTIP2 PE=1 SV=1;B7Z854_HUMAN cDNA FLJ61	2	0	2	0	3.7	84.468	61437	0	1755.3	0	61437	0
Q7RTV0	PHD finger-like domain-containing protein 5A	PHF5A	PHF5A_HUMAN PHD finger-like domain-containing protein 5A OS=Homo sapiens OX=9606 GN=PHF5A PE=1 SV=1	1	0	1	0	11.8	12.405	61328	0	7666	0	61328	0
P14635;E9PC90;H1UBN2	G2/mitotic-specific cyclin-B1	CCNB1;CCNB1V	CCNB1_HUMAN G2/mitotic-specific cyclin-B1 OS=Homo sapiens OX=9606 GN=CCNB1 PE=1 SV=1;E9PC90_HUMAN G2/mitotic-specific cyclin-B1 (Fragment) OS=Homo sapiens OX=9606 GN=CCNB1 PE=1 SV=1;H1UBN2_HUMAN G2/mitotic-specific cyclin-B1 OS=Homo sapiens OX=9606 GN=CCNB	2	0	2	0	6.5	48.337	61278	0	3225.2	0	61278	0
D3DX16;Q6LAP8;D9HTE9;P53007	Tricarboxylate transport protein, mitochondrial	SLC25A1	D3DX16_HUMAN Citrate transport protein OS=Homo sapiens OX=9606 GN=SLC25A1 PE=1 SV=1;Q6LAP8_HUMAN Citrate transport protein (Fragment) OS=Homo sapiens OX=9606 PE=3 SV=1;D9HTE9_HUMAN Citrate transport protein OS=Homo sapiens OX=9606 GN=SLC25A1 PE=2 SV=1;TXTP	1	0	1	0	5.3	23.21	60476	0	5497.8	0	60476	0
B4DJ81;E5KRK5;A0A291FIZ5;P28331;Q9P1A0	NADH-ubiquinone oxidoreductase 75 kDa subunit, mitochondrial	NDUFS1	B4DJ81_HUMAN NADH-ubiquinone oxidoreductase 75 kDa subunit, mitochondrial OS=Homo sapiens OX=9606 GN=NDUFS1 PE=1 SV=1;E5KRK5_HUMAN NADH-ubiquinone oxidoreductase 75 kDa subunit, mitochondrial OS=Homo sapiens OX=9606 GN=NDUFS1 PE=3 SV=1;A0A291FIZ5_HUMAN NAD	2	1	2	1	8.5	66.921	60262	22193	1721.8	634.09	60262	0
C9JA28;Q9UNL2	Translocon-associated protein subunit gamma	SSR3	C9JA28_HUMAN Translocon-associated protein subunit gamma OS=Homo sapiens OX=9606 GN=SSR3 PE=1 SV=1;SSRG_HUMAN Translocon-associated protein subunit gamma OS=Homo sapiens OX=9606 GN=SSR3 PE=1 SV=1	1	0	1	0	8	20.161	59955	0	11991	0	59955	0
A0A7I2V328;Q9NQT5	Exosome complex component RRP40	EXOSC3	A0A7I2V328_HUMAN Exosome component 3 OS=Homo sapiens OX=9606 GN=EXOSC3 PE=1 SV=1;EXOS3_HUMAN Exosome complex component RRP40 OS=Homo sapiens OX=9606 GN=EXOSC3 PE=1 SV=3	1	0	1	0	14	10.618	59670	0	11934	0	59670	0
Q9NV56	MRG/MORF4L-binding protein	MRGBP	MRGBP_HUMAN MRG/MORF4L-binding protein OS=Homo sapiens OX=9606 GN=MRGBP PE=1 SV=1	2	0	2	0	13.7	22.417	59553	0	6617	0	59553	0
B4DR08;B4DTP3;Q8TEF1;E9PDP5;H0YM23;Q8IWZ3;O75179;H7C2F5;Q9NXF0;H3BLS9;H0YLQ3;Q7Z586	Ankyrin repeat and KH domain-containing protein 1;Ankyrin repeat domain-containing protein 17	FLJ00246;ANKHD1;ANKRD17	B4DR08_HUMAN cDNA FLJ58273, highly similar to Homo sapiens ankyrin repeat domain 17 (ANKRD17), transcript variant 1, mRNA OS=Homo sapiens OX=9606 PE=2 SV=1;B4DTP3_HUMAN cDNA FLJ57343, highly similar to Homo sapiens ankyrin repeat domain 17 (ANKRD17), trans	2	0	2	0	3.3	107.11	59498	0	1859.3	0	59498	0
A0A590UK71;A0A5F9ZI03;A0A590UJY4;A0A590UK86;A0A590UK22;A0A590UKB0;A0A590UJ75;A0A0D9SGC1;A0A0A0MRM8;A0A1Y0BRN0;A0A1Y0BRN3;A0A590UJ40;Q9UM54	Unconventional myosin-VI	MYO6	A0A590UK71_HUMAN Myosin VI OS=Homo sapiens OX=9606 GN=MYO6 PE=1 SV=1;A0A5F9ZI03_HUMAN Myosin VI OS=Homo sapiens OX=9606 GN=MYO6 PE=1 SV=1;A0A590UJY4_HUMAN Myosin VI OS=Homo sapiens OX=9606 GN=MYO6 PE=1 SV=1;A0A590UK86_HUMAN Myosin VI OS=Homo sapiens OX=960	1	0	1	0	2.1	71.865	59153	0	1908.2	0	59153	0
O60287	Nucleolar pre-ribosomal-associated protein 1	URB1	NPA1P_HUMAN Nucleolar pre-ribosomal-associated protein 1 OS=Homo sapiens OX=9606 GN=URB1 PE=1 SV=4	3	1	3	1	2.6	254.39	58462	22631	521.98	202.06	58462	0
F8WEV0;D6RDI8;Q709F0	Acyl-CoA dehydrogenase family member 11	ACAD11	F8WEV0_HUMAN Acyl-CoA dehydrogenase family member 11 OS=Homo sapiens OX=9606 GN=ACAD11 PE=1 SV=2;D6RDI8_HUMAN Acyl-CoA dehydrogenase family member 11 OS=Homo sapiens OX=9606 GN=ACAD11 PE=1 SV=2;ACD11_HUMAN Acyl-CoA dehydrogenase family member 11 OS=Homo sa	3	0	3	0	13.6	48.917	58343	0	2430.9	0	58343	0
F8WE70;B7Z8V4;B7ZKV6;B7Z447;A0A0A0MQW3;H7BZS9;C9JL93;B7Z8T4;Q9UIV8	Serpin B13	SERPINB13	F8WE70_HUMAN Serpin family B member 13 OS=Homo sapiens OX=9606 GN=SERPINB13 PE=1 SV=1;B7Z8V4_HUMAN cDNA FLJ54341, highly similar to Serpin B13 OS=Homo sapiens OX=9606 PE=2 SV=1;B7ZKV6_HUMAN SERPINB13 protein OS=Homo sapiens OX=9606 GN=SERPINB13 PE=2 SV=1;B	2	0	2	0	17.6	18.885	58263	0	4855.3	0	58263	0
A0A5C2GUT3			A0A5C2GUT3_HUMAN IG c1295_light_IGKV1-9_IGKJ4 (Fragment) OS=Homo sapiens OX=9606 PE=2 SV=1	1	0	1	0	9.7	11.222	58101	0	9683.4	0	58101	0
Q9UHR4	Brain-specific angiogenesis inhibitor 1-associated protein 2-like protein 1	BAIAP2L1	BI2L1_HUMAN BAR/IMD domain-containing adapter protein 2-like 1 OS=Homo sapiens OX=9606 GN=BAIAP2L1 PE=1 SV=2	2	0	2	0	6.7	56.882	57873	0	1866.9	0	57873	0
P29966;Q6NVI1	Myristoylated alanine-rich C-kinase substrate	MARCKS	MARCS_HUMAN Myristoylated alanine-rich C-kinase substrate OS=Homo sapiens OX=9606 GN=MARCKS PE=1 SV=4;Q6NVI1_HUMAN Myristoylated alanine-rich C-kinase substrate (Fragment) OS=Homo sapiens OX=9606 GN=MARCKS PE=2 SV=1	2	0	2	0	8.7	31.554	57836	0	4131.1	0	57836	0
F8WAQ7;Q1XBU7;Q3KNR6;Q0IJ56;B4E0U6;A0A140VKA6;Q8NFI4;P50502	Putative protein FAM10A5;Hsc70-interacting protein	ST13;ST13P5	F8WAQ7_HUMAN ST13 Hsp70 interacting protein OS=Homo sapiens OX=9606 GN=ST13 PE=4 SV=1;Q1XBU7_HUMAN Aging-associated protein 14a OS=Homo sapiens OX=9606 PE=2 SV=1;Q3KNR6_HUMAN ST13 protein OS=Homo sapiens OX=9606 GN=ST13 PE=1 SV=1;Q0IJ56_HUMAN ST13 protein	1	0	1	0	31.6	4.7195	57775	0	57775	0	57775	0
Q7Z4W0;A0A087WXU8;Q7Z4X3;B4DGI6;A0A1W2PRR2;F5GYL3;B4DM03;G3V529;Q9GZR7;B4E300;B4DKV2	ATP-dependent RNA helicase DDX24	DDX24	Q7Z4W0_HUMAN ATP-dependent RNA helicase OS=Homo sapiens OX=9606 PE=2 SV=1;A0A087WXU8_HUMAN ATP-dependent RNA helicase OS=Homo sapiens OX=9606 GN=DDX24 PE=1 SV=1;Q7Z4X3_HUMAN ATP-dependent RNA helicase OS=Homo sapiens OX=9606 PE=2 SV=1;B4DGI6_HUMAN cDNA FLJ	2	0	2	0	6.2	52.69	57178	0	2382.4	0	57178	0
C9JRZ6;A4D1N4;Q9NX63	MICOS complex subunit MIC19	CHCHD3	C9JRZ6_HUMAN Coiled-coil-helix-coiled-coil-helix domain containing 3 OS=Homo sapiens OX=9606 GN=CHCHD3 PE=1 SV=2;A4D1N4_HUMAN Coiled-coil-helix-coiled-coil-helix domain containing 3 OS=Homo sapiens OX=9606 GN=CHCHD3 PE=4 SV=1;MIC19_HUMAN MICOS complex subu	1	1	1	1	9.1	26.753	56622	28993	4044.4	2070.9	56622	0
J3KSY7;B4DKR6;O15234	Protein CASC3	CASC3	J3KSY7_HUMAN Protein CASC3 (Fragment) OS=Homo sapiens OX=9606 GN=CASC3 PE=1 SV=1;B4DKR6_HUMAN Protein CASC3 OS=Homo sapiens OX=9606 PE=2 SV=1;CASC3_HUMAN Protein CASC3 OS=Homo sapiens OX=9606 GN=CASC3 PE=1 SV=2	2	0	2	0	10.3	25.651	56332	0	3520.8	0	56332	0
Q15417	Calponin-3	CNN3	CNN3_HUMAN Calponin-3 OS=Homo sapiens OX=9606 GN=CNN3 PE=1 SV=1	1	0	1	0	6.1	36.413	55609	0	3707.2	0	55609	0
B4DYG5;Q4LE69;P42356;B2RBS0;A0A140VK35	Phosphatidylinositol 4-kinase alpha	PIK4CA variant protein;PI4KA	B4DYG5_HUMAN 1-phosphatidylinositol 4-kinase OS=Homo sapiens OX=9606 PE=2 SV=1;Q4LE69_HUMAN 1-phosphatidylinositol 4-kinase (Fragment) OS=Homo sapiens OX=9606 GN=PIK4CA variant protein PE=2 SV=1;PI4KA_HUMAN Phosphatidylinositol 4-kinase alpha OS=Homo sapie	2	0	2	0	1.2	236.75	54794	0	464.36	0	54794	0
J3QL22;J3QS85;J3KTQ1;J3QKR0;C9JLV5;Q9UNS2	COP9 signalosome complex subunit 3	COPS3	J3QL22_HUMAN COP9 signalosome subunit 3 OS=Homo sapiens OX=9606 GN=COPS3 PE=1 SV=1;J3QS85_HUMAN COP9 signalosome subunit 3 OS=Homo sapiens OX=9606 GN=COPS3 PE=1 SV=1;J3KTQ1_HUMAN COP9 signalosome subunit 3 OS=Homo sapiens OX=9606 GN=COPS3 PE=1 SV=1;J3QKR0_	1	0	1	0	60	2.1494	54643	0	27321	0	54643	0
K7ES69;A0A087X271;H3BVI6;B4DDF4;B2RWM5;Q6FHE4;Q6FHC3;Q53GK7;B4DUT8;Q99439	Calponin;Calponin-2	CNN2	K7ES69_HUMAN Calponin 2 OS=Homo sapiens OX=9606 GN=CNN2 PE=1 SV=1;A0A087X271_HUMAN Calponin (Fragment) OS=Homo sapiens OX=9606 GN=CNN2 PE=1 SV=1;H3BVI6_HUMAN Calponin OS=Homo sapiens OX=9606 GN=CNN2 PE=1 SV=2;B4DDF4_HUMAN Calponin OS=Homo sapiens OX=9606 G	1	0	1	0	11.5	16.498	53985	0	7712.1	0	53985	0
B4DY66;M0QZS6;Q9UBE0	SUMO-activating enzyme subunit 1;SUMO-activating enzyme subunit 1, N-terminally processed	SAE1	B4DY66_HUMAN cDNA FLJ58436, highly similar to Ubiquitin-like 1-activating enzyme E1A OS=Homo sapiens OX=9606 PE=2 SV=1;M0QZS6_HUMAN SUMO1 activating enzyme subunit 1 OS=Homo sapiens OX=9606 GN=SAE1 PE=1 SV=1;SAE1_HUMAN SUMO-activating enzyme subunit 1 OS=H	2	0	2	0	19.2	19.152	53544	0	5354.4	0	53544	0
Q86UW0;Q9UN78;Q8TE29;Q12880;O00377;O00376;O00374;O00371;O00369;O00367;O00365;O00364;O00361;Q9UN81	LINE-1 retrotransposable element ORF1 protein	L1RE1	Q86UW0_HUMAN Ovarian epithelial carcinoma-related protein OS=Homo sapiens OX=9606 PE=2 SV=1;Q9UN78_HUMAN P40 OS=Homo sapiens OX=9606 PE=4 SV=1;Q8TE29_HUMAN P40 OS=Homo sapiens OX=9606 PE=4 SV=1;Q12880_HUMAN ORF1 OS=Homo sapiens OX=9606 PE=4 SV=1;O00377_HUM	1	0	1	0	7.3	29.492	53520	0	4460	0	53520	0
F8W0B5;F8WB05		ATXN2	F8W0B5_HUMAN Ataxin 2 (Fragment) OS=Homo sapiens OX=9606 GN=ATXN2 PE=1 SV=4	5	3	1	0	9.5	98.508	53510	0	1726.1	0	53510	0
Q5VVQ6	Ubiquitin thioesterase OTU1	YOD1	OTU1_HUMAN Ubiquitin thioesterase OTU1 OS=Homo sapiens OX=9606 GN=YOD1 PE=1 SV=1	1	0	1	0	5.7	38.322	53452	0	3340.8	0	53452	0
A0A8I5KZ21;R9WQY1;A0A8I5KT56;A8MQB8;G3V0J0;X5D907;A0A8I5KWH0;R9WPL0;A0A8I5KUC2;R9WNI0;A0A0K0MJ24;Q8IXW7;A0A8I5KYA7;B4DZ17		FMR1	A0A8I5KZ21_HUMAN Fragile X messenger ribonucleoprotein 1 OS=Homo sapiens OX=9606 GN=FMR1 PE=1 SV=1;R9WQY1_HUMAN Fragile X mental retardation 1 OS=Homo sapiens OX=9606 GN=FMR1 PE=2 SV=1;A0A8I5KT56_HUMAN Fragile X messenger ribonucleoprotein 1 OS=Homo sapien	14	9	1	0	29	66.189	53380	0	1779.3	0	53380	0
G3V5V3;O60524	Nuclear export mediator factor NEMF	NEMF	G3V5V3_HUMAN Nuclear export mediator factor (Fragment) OS=Homo sapiens OX=9606 GN=NEMF PE=1 SV=8;NEMF_HUMAN Ribosome quality control complex subunit NEMF OS=Homo sapiens OX=9606 GN=NEMF PE=1 SV=4	2	0	2	0	3.1	113.95	53358	0	1111.6	0	53358	0
B7ZLX8;B3KU11;B0YJ56;A8KA30;Q9BXW6	Oxysterol-binding protein;Oxysterol-binding protein-related protein 1	OSBPL1A	B7ZLX8_HUMAN Oxysterol-binding protein OS=Homo sapiens OX=9606 GN=OSBPL1A PE=2 SV=1;B3KU11_HUMAN Oxysterol-binding protein OS=Homo sapiens OX=9606 PE=2 SV=1;B0YJ56_HUMAN Oxysterol-binding protein OS=Homo sapiens OX=9606 GN=OSBPL1A PE=2 SV=1;A8KA30_HUMAN Ox	1	0	1	0	0.7	108.49	53324	0	969.53	0	53324	0
Q9Y2Q2;Q9NQ51;A8K5H7;Q96I63;Q96TA2;R4GNA5	ATP-dependent zinc metalloprotease YME1L1	FTSH;YME1L1	Q9Y2Q2_HUMAN FtsH homolog OS=Homo sapiens OX=9606 PE=2 SV=1;Q9NQ51_HUMAN Putative ATPases OS=Homo sapiens OX=9606 GN=FTSH PE=3 SV=1;A8K5H7_HUMAN cDNA FLJ77542, highly similar to Homo sapiens YME1-like 1 (S. cerevisiae) (YME1L1), transcript variant 3, mRNA	2	0	2	0	5.6	57.668	51452	0	1837.6	0	51452	0
A0A0B5HJK3;A0A804HKP4;A0A804HIB7;A0A804HKC0;A0A087WV20;A0A804HJW3;A0A804HL70;A0A804HJA5;A0A087WTU9;Q8TCU4;H7C1D9	Alstrom syndrome protein 1	ALMS1	A0A0B5HJK3_HUMAN Truncated ALSM1 OS=Homo sapiens OX=9606 PE=4 SV=1;A0A804HKP4_HUMAN ALMS1 centrosome and basal body associated protein (Fragment) OS=Homo sapiens OX=9606 GN=ALMS1 PE=1 SV=1;A0A804HIB7_HUMAN ALMS1 centrosome and basal body associated protein	2	0	2	0	1.5	216.06	51312	0	503.06	0	51312	0
A0A8I5KUS5;B8ZZU8;A0A384MDL3;Q15370	Transcription elongation factor B polypeptide 2	TCEB2	A0A8I5KUS5_HUMAN Elongin B OS=Homo sapiens OX=9606 GN=ELOB PE=1 SV=1;B8ZZU8_HUMAN Elongin B OS=Homo sapiens OX=9606 GN=ELOB PE=1 SV=1;A0A384MDL3_HUMAN Epididymis secretory sperm binding protein OS=Homo sapiens OX=9606 PE=2 SV=1;ELOB_HUMAN Elongin-B OS=Homo	1	0	1	0	13	10.45	50912	0	6364	0	50912	0
Q7Z794;Q0IIN1;Q147W7	Keratin, type II cytoskeletal 1b	KRT77;KRT1B	K2C1B_HUMAN Keratin, type II cytoskeletal 1b OS=Homo sapiens OX=9606 GN=KRT77 PE=1 SV=3;Q0IIN1_HUMAN Keratin 77 OS=Homo sapiens OX=9606 GN=KRT77 PE=1 SV=1;Q147W7_HUMAN KRT1B protein OS=Homo sapiens OX=9606 GN=KRT1B PE=2 SV=1	3	2	1	0	5.5	61.901	50782	0	1638.1	0	50782	0
Q13823;Q5T0F3;B4DPI9	Nucleolar GTP-binding protein 2	GNL2	NOG2_HUMAN Nucleolar GTP-binding protein 2 OS=Homo sapiens OX=9606 GN=GNL2 PE=1 SV=1;Q5T0F3_HUMAN Nucleolar GTP-binding protein 2 OS=Homo sapiens OX=9606 GN=GNL2 PE=2 SV=1;B4DPI9_HUMAN cDNA FLJ54985, highly similar to Nucleolar GTP-binding protein 2 OS=Hom	2	0	2	0	3.3	83.654	49929	0	1513	0	49929	0
R4GNC5;R4GN82;R4GMP0;H7C5C6;H7C5A5;A0A1X7SBY3;H0Y860;B3KUB5;A0A8V8TMC8;Q9P246	Stromal interaction molecule 2	STIM2	R4GNC5_HUMAN Stromal interaction molecule 2 (Fragment) OS=Homo sapiens OX=9606 GN=STIM2 PE=1 SV=1;R4GN82_HUMAN Stromal interaction molecule 2 (Fragment) OS=Homo sapiens OX=9606 GN=STIM2 PE=1 SV=1;R4GMP0_HUMAN Stromal interaction molecule 2 (Fragment) OS=Ho	1	0	1	0	10.3	10.473	49912	0	9982.3	0	49912	0
A0A5F9ZHY7;Q8WY22	BRI3-binding protein	BRI3BP	A0A5F9ZHY7_HUMAN BRI3 binding protein OS=Homo sapiens OX=9606 GN=BRI3BP PE=1 SV=1;BRI3B_HUMAN BRI3-binding protein OS=Homo sapiens OX=9606 GN=BRI3BP PE=1 SV=1	2	0	2	0	11	31.26	49715	0	5523.9	0	49715	0
B4DED6;B4DW97;Q9BQ39;Q53FI9;K0J110;Q9NTA9	ATP-dependent RNA helicase DDX50	DDX50;mcdrh	B4DED6_HUMAN RNA helicase OS=Homo sapiens OX=9606 PE=2 SV=1;B4DW97_HUMAN RNA helicase OS=Homo sapiens OX=9606 PE=2 SV=1;DDX50_HUMAN ATP-dependent RNA helicase DDX50 OS=Homo sapiens OX=9606 GN=DDX50 PE=1 SV=1;Q53FI9_HUMAN RNA helicase (Fragment) OS=Homo sap	5	3	3	1	12.9	72.157	49710	49380	1380.8	1371.7	49710	0
A0A0D9SFI9;I3L4U9;A0A994J7H4;Q8TAT6	Nuclear protein localization protein 4 homolog	NPLOC4	A0A0D9SFI9_HUMAN NPL4 homolog, ubiquitin recognition factor OS=Homo sapiens OX=9606 GN=NPLOC4 PE=1 SV=1;I3L4U9_HUMAN NPL4 homolog, ubiquitin recognition factor OS=Homo sapiens OX=9606 GN=NPLOC4 PE=1 SV=1;A0A994J7H4_HUMAN NPL4 homolog, ubiquitin recognition	1	0	1	0	13.4	14.892	49482	0	6185.2	0	49482	0
A0PJ56;Q9BXY0;H0YBV6	Protein MAK16 homolog	MAK16	A0PJ56_HUMAN MAK16 protein (Fragment) OS=Homo sapiens OX=9606 GN=MAK16 PE=2 SV=1;MAK16_HUMAN Protein MAK16 homolog OS=Homo sapiens OX=9606 GN=MAK16 PE=1 SV=2;H0YBV6_HUMAN MAK16 homolog (Fragment) OS=Homo sapiens OX=9606 GN=MAK16 PE=1 SV=1	2	0	2	0	22	15.385	49046	0	9809.3	0	49046	0
K7ER08;K7EQ03;K7EP90;Q9BTD8	RNA-binding protein 42	RBM42	K7ER08_HUMAN RNA binding motif protein 42 OS=Homo sapiens OX=9606 GN=RBM42 PE=1 SV=1;K7EQ03_HUMAN RNA-binding protein 42 OS=Homo sapiens OX=9606 GN=RBM42 PE=1 SV=1;K7EP90_HUMAN RNA-binding protein 42 OS=Homo sapiens OX=9606 GN=RBM42 PE=1 SV=1;RBM42_HUMAN R	2	0	2	0	5.4	39.897	49013	0	4084.4	0	49013	0
B3KRY3;P11279	Lysosome-associated membrane glycoprotein 1	LAMP1	B3KRY3_HUMAN cDNA FLJ35079 fis, clone PLACE6005283, highly similar to Lysosome-associated membrane glycoprotein 1 OS=Homo sapiens OX=9606 PE=2 SV=1;LAMP1_HUMAN Lysosome-associated membrane glycoprotein 1 OS=Homo sapiens OX=9606 GN=LAMP1 PE=1 SV=3	1	0	1	0	4.1	42.585	48882	0	2715.6	0	48882	0
A8K5W7;Q9NSE4	Isoleucine--tRNA ligase, mitochondrial	IARS2	A8K5W7_HUMAN isoleucine--tRNA ligase OS=Homo sapiens OX=9606 PE=2 SV=1;SYIM_HUMAN Isoleucine--tRNA ligase, mitochondrial OS=Homo sapiens OX=9606 GN=IARS2 PE=1 SV=2	2	0	2	0	2.2	105.94	48713	0	1281.9	0	48713	0
Q16698;E5RID6;E5RJD2;E5RJG7;Q7LDK6;E5RFV2	2,4-dienoyl-CoA reductase, mitochondrial	DECR1;DECR	DECR_HUMAN 2,4-dienoyl-CoA reductase [(3E)-enoyl-CoA-producing], mitochondrial OS=Homo sapiens OX=9606 GN=DECR1 PE=1 SV=1;E5RID6_HUMAN 2,4-dienoyl-CoA reductase 1 OS=Homo sapiens OX=9606 GN=DECR1 PE=1 SV=1;E5RJD2_HUMAN 2,4-dienoyl-CoA reductase [(3E)-enoyl	2	0	2	0	8.7	36.067	48443	0	2201.9	0	48443	0
F8VZ58;A8K6N6;F8VZJ2;F8VNW4;F8W0W4;A0A7I2V2K5;H0YHX9;A0A7I2V473;Q9BZK3;Q13765;E9PAV3	Putative nascent polypeptide-associated complex subunit alpha-like protein;Nascent polypeptide-associated complex subunit alpha;Nascent polypeptide-associated complex subunit alpha, muscle-specific form	NACA;NACAP1	F8VZ58_HUMAN Nascent polypeptide associated complex subunit alpha (Fragment) OS=Homo sapiens OX=9606 GN=NACA PE=1 SV=1;A8K6N6_HUMAN cDNA FLJ76356 OS=Homo sapiens OX=9606 PE=2 SV=1;F8VZJ2_HUMAN Nascent polypeptide associated complex subunit alpha OS=Homo sa	1	0	1	0	10.3	13.597	48179	0	16060	0	48179	0
B4DQI9;B4DFM5;A0A140VK65;P21281	V-type proton ATPase subunit B, brain isoform	ATP6V1B2	B4DQI9_HUMAN cDNA FLJ53854, highly similar to Vacuolar ATP synthase subunit B, brain isoform OS=Homo sapiens OX=9606 PE=2 SV=1;B4DFM5_HUMAN Vacuolar proton pump subunit B OS=Homo sapiens OX=9606 PE=2 SV=1;A0A140VK65_HUMAN Vacuolar proton pump subunit B OS=	1	0	1	0	5	31.645	48127	0	4010.6	0	48127	0
Q6ZVX7	F-box only protein 50	NCCRP1	FBX50_HUMAN F-box only protein 50 OS=Homo sapiens OX=9606 GN=NCCRP1 PE=1 SV=1	1	0	1	0	4	30.847	47303	0	3941.9	0	47303	0
E7EX83;Q5MD60;H7C0P6;E7ENQ1;H7C360;V9HWH3;E7EN19;B7Z3V5;Q53TX8;B7Z388;A0A0D9SEY1;G5E948;O95819	Mitogen-activated protein kinase kinase kinase kinase 4	MAP4K4;HEL-S-31	E7EX83_HUMAN non-specific serine/threonine protein kinase OS=Homo sapiens OX=9606 GN=MAP4K4 PE=1 SV=1;Q5MD60_HUMAN non-specific serine/threonine protein kinase OS=Homo sapiens OX=9606 GN=MAP4K4 PE=2 SV=1;H7C0P6_HUMAN non-specific serine/threonine protein k	1	0	1	0	1.6	119	47077	0	1023.4	0	47077	0
H0YN19;Q9Y655;A0A0A0MQW0;A0A0A0MR39;Q9P2K5;H0YKS1;A0A0C4DGV1	Myelin expression factor 2	MYEF2	H0YN19_HUMAN Myelin expression factor 2 (Fragment) OS=Homo sapiens OX=9606 GN=MYEF2 PE=1 SV=2;Q9Y655_HUMAN Myelin gene expression factor 2 OS=Homo sapiens OX=9606 PE=2 SV=1;A0A0A0MQW0_HUMAN Myelin expression factor 2 OS=Homo sapiens OX=9606 GN=MYEF2 PE=1 S	2	0	2	0	8.3	30.736	46824	0	3344.6	0	46824	0
Q9NTM9;Q5TCZ7;A0A0B4J226;B4DYM2	Copper homeostasis protein cutC homolog	CUTC	CUTC_HUMAN Copper homeostasis protein cutC homolog OS=Homo sapiens OX=9606 GN=CUTC PE=1 SV=1;Q5TCZ7_HUMAN Copper homeostasis protein cutC homolog (Fragment) OS=Homo sapiens OX=9606 GN=CUTC PE=1 SV=1;A0A0B4J226_HUMAN Copper homeostasis protein cutC homolog	2	0	2	0	9.9	29.341	46611	0	3329.4	0	46611	0
Q6P1L8	39S ribosomal protein L14, mitochondrial	MRPL14	RM14_HUMAN Large ribosomal subunit protein uL14m OS=Homo sapiens OX=9606 GN=MRPL14 PE=1 SV=1	2	0	2	0	16.6	15.947	45958	0	5744.8	0	45958	0
Q6E0U4	Dermokine	DMKN	DMKN_HUMAN Dermokine OS=Homo sapiens OX=9606 GN=DMKN PE=1 SV=3	1	0	1	0	3.6	47.082	45906	0	2700.4	0	45906	0
H0YIW2;B3KMP2;Q2M2R1;Q4KMX6;A8KAQ7;A5D8X2;Q9UJX3	Anaphase-promoting complex subunit 7	ANAPC7	H0YIW2_HUMAN Anaphase promoting complex subunit 7 (Fragment) OS=Homo sapiens OX=9606 GN=ANAPC7 PE=1 SV=1;B3KMP2_HUMAN cDNA FLJ11747 fis, clone HEMBA1005530, highly similar to Anaphase-promoting complex subunit 7 OS=Homo sapiens OX=9606 PE=2 SV=1;Q2M2R1_HUM	1	0	1	0	8.7	16.674	45538	0	9107.5	0	45538	0
K7ENM7			K7ENM7_HUMAN Zinc finger protein 284 OS=Homo sapiens OX=9606 PE=4 SV=1	1	0	1	0	1.5	68.91	45388	0	1375.4	0	45388	0
Q0VGA5;Q53HA4;Q5T5C7;P49591	Serine--tRNA ligase, cytoplasmic	SARS	Q0VGA5_HUMAN serine--tRNA ligase OS=Homo sapiens OX=9606 GN=SARS PE=2 SV=1;Q53HA4_HUMAN serine--tRNA ligase (Fragment) OS=Homo sapiens OX=9606 PE=2 SV=1;Q5T5C7_HUMAN serine--tRNA ligase OS=Homo sapiens OX=9606 GN=SARS1 PE=1 SV=1;SYSC_HUMAN Serine--tRNA lig	2	0	2	0	6.5	58.406	45340	0	1679.3	0	45340	0
Q9HC39;Q9HBB9;I3L2C7;Q8WUM5;P57678;I3L4A4;I3L399	Gem-associated protein 4	GEMIN4	Q9HC39_HUMAN Gem-associated protein 4 OS=Homo sapiens OX=9606 PE=2 SV=1;Q9HBB9_HUMAN HC56 OS=Homo sapiens OX=9606 PE=4 SV=1;I3L2C7_HUMAN Gem nuclear organelle associated protein 4 OS=Homo sapiens OX=9606 GN=GEMIN4 PE=1 SV=1;Q8WUM5_HUMAN Gem (Nuclear organe	2	1	2	1	4.6	118.79	45227	12352	837.53	228.74	45227	0
K7EJ83;E7ESI2;B4DDL9;G3V5T9;P24941;Q00526	Cyclin-dependent kinase 2;Cyclin-dependent kinase 3	CDK3;CDK2	K7EJ83_HUMAN Cyclin dependent kinase 3 (Fragment) OS=Homo sapiens OX=9606 GN=CDK3 PE=1 SV=1;E7ESI2_HUMAN Cyclin-dependent kinase 2 OS=Homo sapiens OX=9606 GN=CDK2 PE=1 SV=1;B4DDL9_HUMAN Cyclin-dependent kinase 2 OS=Homo sapiens OX=9606 PE=2 SV=1;G3V5T9_HUM	1	0	1	0	6.6	24.442	45190	0	3227.9	0	45190	0
J3QRH2;A0A087X2B4;B7Z4S6;J3QR43;J3QRC6;Q8IY31	Intraflagellar transport protein 20 homolog	IFT20	J3QRH2_HUMAN Intraflagellar transport 20 (Fragment) OS=Homo sapiens OX=9606 GN=IFT20 PE=1 SV=1;A0A087X2B4_HUMAN Intraflagellar transport 20 OS=Homo sapiens OX=9606 GN=IFT20 PE=1 SV=1;B7Z4S6_HUMAN cDNA FLJ53813, moderately similar to Mus musculus intraflage	1	0	1	0	19.7	7.984	44711	0	14904	0	44711	0
A0A994J7K6;A0A994J4W1;E7EQ49;A0A994J593;A0A994J4T0;C9JGR9;A0A994J4U2;A0A3B3IT47;Q9Y2I8	WD repeat-containing protein 37	WDR37	A0A994J7K6_HUMAN WD repeat domain 37 OS=Homo sapiens OX=9606 GN=WDR37 PE=1 SV=1;A0A994J4W1_HUMAN WD repeat-containing protein 37 (Fragment) OS=Homo sapiens OX=9606 GN=WDR37 PE=1 SV=1;E7EQ49_HUMAN WD repeat-containing protein 37 OS=Homo sapiens OX=9606 GN=W	1	0	1	0	13	10.352	44340	0	7389.9	0	44340	0
C9JYX8;A1L0W6;C9J031;C9IY57;Q9UHC7	E3 ubiquitin-protein ligase makorin-1	MKRN1	C9JYX8_HUMAN RING-type E3 ubiquitin transferase (Fragment) OS=Homo sapiens OX=9606 GN=MKRN1 PE=1 SV=1;A1L0W6_HUMAN RING-type E3 ubiquitin transferase (Fragment) OS=Homo sapiens OX=9606 GN=MKRN1 PE=2 SV=1;C9J031_HUMAN RING-type E3 ubiquitin transferase (Fra	1	0	1	0	11.8	14.746	44231	0	7371.9	0	44231	0
A0A087WY03;E5RFV3;B3KRJ9		SREK1	A0A087WY03_HUMAN Splicing regulatory glutamic acid and lysine rich protein 1 OS=Homo sapiens OX=9606 GN=SREK1 PE=1 SV=1;E5RFV3_HUMAN Splicing regulatory glutamic acid and lysine rich protein 1 OS=Homo sapiens OX=9606 GN=SREK1 PE=1 SV=1;B3KRJ9_HUMAN cDNA FL	1	0	1	0	13	10.713	44197	0	11049	0	44197	0
H7C2R4;B3KVX2;A8K0P8;Q68CQ4	Digestive organ expansion factor homolog	DIEXF	H7C2R4_HUMAN U3 small nucleolar RNA-associated protein 25 homolog (Fragment) OS=Homo sapiens OX=9606 GN=UTP25 PE=1 SV=1;B3KVX2_HUMAN cDNA FLJ41680 fis, clone HCASM2003237 OS=Homo sapiens OX=9606 PE=2 SV=1;A8K0P8_HUMAN U3 small nucleolar RNA-associated prot	1	0	1	0	7.7	28.295	43948	0	3662.4	0	43948	0
H7C1D4;E9PGT1;Q53GR3;Q15631	Translin	TSN	H7C1D4_HUMAN Translin (Fragment) OS=Homo sapiens OX=9606 GN=TSN PE=1 SV=1;E9PGT1_HUMAN Translin OS=Homo sapiens OX=9606 GN=TSN PE=1 SV=1;Q53GR3_HUMAN Translin (Fragment) OS=Homo sapiens OX=9606 PE=2 SV=1;TSN_HUMAN Translin OS=Homo sapiens OX=9606 GN=TSN PE	1	0	1	0	10.8	21.01	43360	0	3941.9	0	43360	0
B4E1C9			B4E1C9_HUMAN cDNA FLJ52963, highly similar to Synapse-associated protein 1 OS=Homo sapiens OX=9606 PE=2 SV=1	1	0	1	0	3.1	36.758	43250	0	3604.1	0	43250	0
Q9Y4L1;B7Z766;A0A494C039;A0A384P5T6;B3KXH0;B7Z2N4;K7EQK2;A0A087X054;A0A8Q3SHG4;Q68D25;J3QQH7;Q6IN67;A0A087WWI4;Q05D91;E9PJ21;B7Z602;J3QLE9;A0A0G2JRS0	Hypoxia up-regulated protein 1	HYOU1;DKFZp686N08236	HYOU1_HUMAN Hypoxia up-regulated protein 1 OS=Homo sapiens OX=9606 GN=HYOU1 PE=1 SV=1;B7Z766_HUMAN Hypoxia up-regulated protein 1 OS=Homo sapiens OX=9606 PE=2 SV=1;A0A494C039_HUMAN Hypoxia up-regulated protein 1 OS=Homo sapiens OX=9606 GN=HYOU1 PE=1 SV=1;A	2	0	2	0	2.5	111.33	43229	0	847.62	0	43229	0
F6VRR5;B4E0L0;Q9BY77;B4DMM2;Q96DI9;F8WCX5;B4DSH9;Q6R954;Q8WUT1;Q659C6	Polymerase delta-interacting protein 3	POLDIP3	F6VRR5_HUMAN DNA polymerase delta interacting protein 3 OS=Homo sapiens OX=9606 GN=POLDIP3 PE=1 SV=1;B4E0L0_HUMAN cDNA FLJ54030, highly similar to Polymerase delta-interacting protein 3 OS=Homo sapiens OX=9606 PE=2 SV=1;PDIP3_HUMAN Polymerase delta-interac	2	2	2	2	10.5	48.103	42955	43625	1789.8	1817.7	42955	0
J3KQ48;Q96ME4;Q9Y3E5	Peptidyl-tRNA hydrolase 2, mitochondrial	PTRH2	J3KQ48_HUMAN peptidyl-tRNA hydrolase OS=Homo sapiens OX=9606 GN=PTRH2 PE=1 SV=1;Q96ME4_HUMAN peptidyl-tRNA hydrolase OS=Homo sapiens OX=9606 PE=2 SV=2;PTH2_HUMAN Peptidyl-tRNA hydrolase 2, mitochondrial OS=Homo sapiens OX=9606 GN=PTRH2 PE=1 SV=1	2	0	2	0	16.1	19.325	42797	0	5349.7	0	42797	0
X6RLL4;A0A087X1N3;O75818;F8WC38	Ribonuclease P protein subunit p40	RPP40	X6RLL4_HUMAN Ribonuclease P/MRP subunit p40 OS=Homo sapiens OX=9606 GN=RPP40 PE=1 SV=1;A0A087X1N3_HUMAN Ribonuclease P 40kDa subunit, isoform CRA_c OS=Homo sapiens OX=9606 GN=RPP40 PE=1 SV=1;RPP40_HUMAN Ribonuclease P protein subunit p40 OS=Homo sapiens OX	2	0	2	0	8.9	34.676	42264	0	2817.6	0	42264	0
P53582;H0Y9L0;D6RF24;H0Y955;Q5CZ91	Methionine aminopeptidase 1	METAP1;DKFZp781C0419	MAP11_HUMAN Methionine aminopeptidase 1 OS=Homo sapiens OX=9606 GN=METAP1 PE=1 SV=2;H0Y9L0_HUMAN Methionyl aminopeptidase 1 (Fragment) OS=Homo sapiens OX=9606 GN=METAP1 PE=1 SV=1;D6RF24_HUMAN Methionyl aminopeptidase 1 OS=Homo sapiens OX=9606 GN=METAP1 PE=	2	0	2	0	6.5	43.215	41596	0	1733.2	0	41596	0
A0A8V8TRF6;A0A8V8TQK9;F8WA11;A0A8V8TLP7;Q7Z460;B7Z5R7;B7Z4E5;H0Y5T1;B7Z7Q8;B7Z4J0;B7Z7C4;Q68D09;B7Z2P0	CLIP-associating protein 1	CLASP1	A0A8V8TRF6_HUMAN Cytoplasmic linker associated protein 1 OS=Homo sapiens OX=9606 GN=CLASP1 PE=1 SV=1;A0A8V8TQK9_HUMAN Cytoplasmic linker associated protein 1 OS=Homo sapiens OX=9606 GN=CLASP1 PE=1 SV=1;F8WA11_HUMAN Cytoplasmic linker associated protein 1 O	2	2	2	2	4.1	160.38	41536	37622	482.97	437.47	41536	0
K7ENA3;W4VSQ8;K7EIN2;B2RD96;Q9BRJ7	Protein syndesmos	NUDT16L1	K7ENA3_HUMAN Nudix hydrolase 16 like 1 OS=Homo sapiens OX=9606 GN=NUDT16L1 PE=1 SV=1;W4VSQ8_HUMAN Nudix (Nucleoside diphosphate linked moiety X)-type motif 16-like 1, isoform CRA_b OS=Homo sapiens OX=9606 GN=NUDT16L1 PE=1 SV=1;K7EIN2_HUMAN Nudix hydrolase	2	0	2	0	18.1	18.944	41237	0	3748.8	0	41237	0
Q6RFH5;E9PS41;B4E018	WD repeat-containing protein 74	WDR74	WDR74_HUMAN WD repeat-containing protein 74 OS=Homo sapiens OX=9606 GN=WDR74 PE=1 SV=1;E9PS41_HUMAN WD repeat domain 74 OS=Homo sapiens OX=9606 GN=WDR74 PE=1 SV=1;B4E018_HUMAN cDNA FLJ57690, highly similar to WD repeat protein 74 OS=Homo sapiens OX=9606 PE	1	1	1	1	7.8	42.441	41200	15196	1872.7	690.75	41200	0
Q14532	Keratin, type I cuticular Ha2	KRT32	K1H2_HUMAN Keratin, type I cuticular Ha2 OS=Homo sapiens OX=9606 GN=KRT32 PE=1 SV=3	2	1	1	0	7.8	50.343	41097	0	1522.1	0	41097	0
B4DRV8;B4DQ50			B4DRV8_HUMAN cDNA FLJ57574, highly similar to Protein-glutamine gamma-glutamyltransferase E OS=Homo sapiens OX=9606 PE=2 SV=1;B4DQ50_HUMAN cDNA FLJ56823, highly similar to Protein-glutamine gamma-glutamyltransferase E OS=Homo sapiens OX=9606 PE=2 SV=1	1	0	1	0	5.9	21.4	40393	0	4488.1	0	40393	0
Q0P607;O95104	Splicing factor, arginine/serine-rich 15	SFRS15;SCAF4	Q0P607_HUMAN Splicing factor, arginine/serine-rich 15 OS=Homo sapiens OX=9606 GN=SFRS15 PE=2 SV=1;SCAF4_HUMAN SR-related and CTD-associated factor 4 OS=Homo sapiens OX=9606 GN=SCAF4 PE=1 SV=3	3	2	2	1	6.7	125.74	40302	12836	1259.4	401.14	40302	0
E9PF58;Q53GB6;A0A0K0K1L3;V9HVZ6;Q59GQ0;A0A1W2PNV4;Q92747;Q75MY0	Actin-related protein 2/3 complex subunit 1A	ARPC1A;HEL-68	E9PF58_HUMAN Actin related protein 2/3 complex subunit 1A OS=Homo sapiens OX=9606 GN=ARPC1A PE=1 SV=1;Q53GB6_HUMAN Actin related protein 2/3 complex subunit 1A variant (Fragment) OS=Homo sapiens OX=9606 PE=2 SV=1;A0A0K0K1L3_HUMAN Epididymis secretory prote	2	0	2	0	11.8	30.888	39964	0	2220.2	0	39964	0
Q7Z3Z0;Q6ZPD6	Keratin, type I cytoskeletal 25	KRT25	K1C25_HUMAN Keratin, type I cytoskeletal 25 OS=Homo sapiens OX=9606 GN=KRT25 PE=1 SV=1;Q6ZPD6_HUMAN Keratin, type I cytoskeletal 25 OS=Homo sapiens OX=9606 PE=2 SV=1	4	2	1	0	9.6	49.317	39900	0	1734.8	0	39900	0
A0A140VK05;B4DN86;Q92667;I3L0W0	A-kinase anchor protein 1, mitochondrial	AKAP1	A0A140VK05_HUMAN Testicular secretory protein Li 5 OS=Homo sapiens OX=9606 PE=2 SV=1;B4DN86_HUMAN cDNA FLJ56047, highly similar to A kinase anchor protein 1, mitochondrial OS=Homo sapiens OX=9606 PE=2 SV=1;AKAP1_HUMAN A-kinase anchor protein 1, mitochondri	2	0	2	0	2.3	97.34	39624	0	990.6	0	39624	0
G3V2H0;Q96HE7;A0A8I5KWQ1;B2RD00;Q86YB8	ERO1-like protein alpha;ERO1-like protein beta	ERO1L;ERO1LB	G3V2H0_HUMAN ERO1-like protein alpha (Fragment) OS=Homo sapiens OX=9606 GN=ERO1A PE=1 SV=1;ERO1A_HUMAN ERO1-like protein alpha OS=Homo sapiens OX=9606 GN=ERO1A PE=1 SV=2;A0A8I5KWQ1_HUMAN Endoplasmic reticulum oxidoreductase 1 beta OS=Homo sapiens OX=9606 G	2	0	2	0	29.3	8.8244	39430	0	9857.5	0	39430	0
A8MU58;B2R7M3;Q13155	Aminoacyl tRNA synthase complex-interacting multifunctional protein 2	AIMP2	A8MU58_HUMAN Aminoacyl tRNA synthetase complex interacting multifunctional protein 2 OS=Homo sapiens OX=9606 GN=AIMP2 PE=1 SV=2;B2R7M3_HUMAN Aminoacyl tRNA synthase complex-interacting multifunctional protein 2 OS=Homo sapiens OX=9606 PE=2 SV=1;AIMP2_HUMAN	1	0	1	0	5	26.76	39398	0	3581.6	0	39398	0
Q9H814;B4DPU2	Phosphorylated adapter RNA export protein	PHAX	PHAX_HUMAN Phosphorylated adapter RNA export protein OS=Homo sapiens OX=9606 GN=PHAX PE=1 SV=1;B4DPU2_HUMAN cDNA FLJ57136, highly similar to RNA U small nuclear RNA export adapter protein OS=Homo sapiens OX=9606 PE=2 SV=1	2	0	2	0	6.9	44.402	39389	0	1969.5	0	39389	0
B3KME9;A0A087WT20;Q9NV06	DDB1- and CUL4-associated factor 13	DCAF13	B3KME9_HUMAN DDB1 and CUL4 associated factor 13 OS=Homo sapiens OX=9606 GN=DCAF13 PE=1 SV=1;A0A087WT20_HUMAN DDB1- and CUL4-associated factor 13 OS=Homo sapiens OX=9606 GN=DCAF13 PE=1 SV=1;DCA13_HUMAN DDB1- and CUL4-associated factor 13 OS=Homo sapiens OX=	1	0	1	0	4.5	25.349	39299	0	2807	0	39299	0
B4DEX5;F6QUN3;H0Y4B0;B4DN03;A0A3B3ISV9;O43414	ERI1 exoribonuclease 3	PRNPIP;ERI3	B4DEX5_HUMAN Prion protein interacting protein, isoform CRA_d OS=Homo sapiens OX=9606 GN=PRNPIP PE=2 SV=1;F6QUN3_HUMAN ERI1 exoribonuclease family member 3 (Fragment) OS=Homo sapiens OX=9606 GN=ERI3 PE=1 SV=1;H0Y4B0_HUMAN ERI1 exoribonuclease family member	1	0	1	0	11.9	18.185	38968	0	4329.8	0	38968	0
D6RFF0;A0A8I5KYN2;A0A8I5KQG7;A0A8I5KSZ3;A0A8I5KUI4;A0A8Q3WK75;A0A8Q3SHH4;A0A8Q3SHF1;H0YA82;A0A8Q3SHG9;A0A8Q3SHN7;Q4G0J3;A0A8Q3SHL6	La-related protein 7	LARP7	D6RFF0_HUMAN La-related protein 7 (Fragment) OS=Homo sapiens OX=9606 GN=LARP7 PE=1 SV=1;A0A8I5KYN2_HUMAN La-related protein 7 OS=Homo sapiens OX=9606 GN=LARP7 PE=1 SV=1;A0A8I5KQG7_HUMAN La-related protein 7 OS=Homo sapiens OX=9606 GN=LARP7 PE=1 SV=1;A0A8I5	2	0	2	0	8.7	34.448	38740	0	2582.7	0	38740	0
F8WAS3;C9IZN5;H7BYD0;Q16718;A0A7I2V2W4;A0A087X1G1;A0A7I2V3L8	NADH dehydrogenase [ubiquinone] 1 alpha subcomplex subunit 5	NDUFA5	F8WAS3_HUMAN NADH dehydrogenase [ubiquinone] 1 alpha subcomplex subunit 5 OS=Homo sapiens OX=9606 GN=NDUFA5 PE=1 SV=1;C9IZN5_HUMAN NADH dehydrogenase [ubiquinone] 1 alpha subcomplex subunit 5 OS=Homo sapiens OX=9606 GN=NDUFA5 PE=1 SV=2;H7BYD0_HUMAN NADH de	2	0	2	0	37.1	7.8423	38292	0	9572.9	0	38292	0
A0A8V8TKP2;E5RG31;A0A3B3ITP6;A0A3B3IU45;B4DLA6;B3KMX0;A0A3B3IT92;P33991	DNA replication licensing factor MCM4	MCM4	A0A8V8TKP2_HUMAN DNA replication licensing factor MCM4 OS=Homo sapiens OX=9606 GN=MCM4 PE=1 SV=1;E5RG31_HUMAN DNA replication licensing factor MCM4 (Fragment) OS=Homo sapiens OX=9606 GN=MCM4 PE=1 SV=9;A0A3B3ITP6_HUMAN DNA replication licensing factor MCM4	1	0	1	0	4.8	43.8	38242	0	2390.1	0	38242	0
H7C2X7;Q9H089	Large subunit GTPase 1 homolog	LSG1	H7C2X7_HUMAN Large subunit GTPase 1 homolog (Fragment) OS=Homo sapiens OX=9606 GN=LSG1 PE=1 SV=1;LSG1_HUMAN Large subunit GTPase 1 homolog OS=Homo sapiens OX=9606 GN=LSG1 PE=1 SV=2	2	0	2	0	8.4	31.935	38218	0	2547.9	0	38218	0
B7ZAY8;O94874	E3 UFM1-protein ligase 1	UFL1	B7ZAY8_HUMAN E3 UFM1-protein ligase 1 OS=Homo sapiens OX=9606 PE=2 SV=1;UFL1_HUMAN E3 UFM1-protein ligase 1 OS=Homo sapiens OX=9606 GN=UFL1 PE=1 SV=2	1	0	1	0	5.3	33.568	37881	0	2228.3	0	37881	0
B4DPV3;B7ZB09;Q9NSV4	Protein diaphanous homolog 3	DIAPH3	B4DPV3_HUMAN cDNA FLJ58109, highly similar to Protein diaphanous homolog 3 (Fragment) OS=Homo sapiens OX=9606 PE=2 SV=1;B7ZB09_HUMAN cDNA, FLJ79373, highly similar to Protein diaphanous homolog 3 (Fragment) OS=Homo sapiens OX=9606 PE=2 SV=1;DIAP3_HUMAN Pro	1	0	1	0	1.4	116.57	37492	0	681.68	0	37492	0
B4E1S2;Q6P452;B4DE02;V9HW59;P09525	Annexin;Annexin A4	ANXA4;HEL-S-274	B4E1S2_HUMAN Annexin OS=Homo sapiens OX=9606 GN=ANXA4 PE=1 SV=1;Q6P452_HUMAN Annexin OS=Homo sapiens OX=9606 GN=ANXA4 PE=1 SV=1;B4DE02_HUMAN Annexin OS=Homo sapiens OX=9606 PE=2 SV=1;V9HW59_HUMAN Annexin OS=Homo sapiens OX=9606 GN=HEL-S-274 PE=2 SV=1;ANXA4	1	0	1	0	11.3	15.644	37294	0	4661.7	0	37294	0
E9PQ63;A8MTM1;V9HW40;Q53F60;A0A384NL53;P16152;O75828	Carbonyl reductase [NADPH] 1;Carbonyl reductase [NADPH] 3	CBR1;HEL-S-25;CBR3	E9PQ63_HUMAN Carbonyl reductase 1 OS=Homo sapiens OX=9606 GN=CBR1 PE=1 SV=1;A8MTM1_HUMAN Carbonyl reductase 1 OS=Homo sapiens OX=9606 GN=CBR1 PE=1 SV=1;V9HW40_HUMAN Carbonyl reductase (NADPH) OS=Homo sapiens OX=9606 GN=HEL-S-25 PE=1 SV=1;Q53F60_HUMAN Carbo	1	0	1	0	7.3	19.022	37244	0	3724.4	0	37244	0
Q9Y5T5;H9KVB6;B4DUS4	Ubiquitin carboxyl-terminal hydrolase 16	USP16	UBP16_HUMAN Ubiquitin carboxyl-terminal hydrolase 16 OS=Homo sapiens OX=9606 GN=USP16 PE=1 SV=1;H9KVB6_HUMAN Ubiquitin specific peptidase 16 (Fragment) OS=Homo sapiens OX=9606 GN=USP16 PE=1 SV=1;B4DUS4_HUMAN ubiquitinyl hydrolase 1 OS=Homo sapiens OX=9606	2	0	2	0	3	93.569	36694	0	853.35	0	36694	0
Q96CS3;B4E2M8	FAS-associated factor 2	FAF2	FAF2_HUMAN FAS-associated factor 2 OS=Homo sapiens OX=9606 GN=FAF2 PE=1 SV=2;B4E2M8_HUMAN cDNA FLJ61076, highly similar to UBX domain-containing protein 8 OS=Homo sapiens OX=9606 PE=2 SV=1	2	0	2	0	6.7	52.623	36464	0	1585.4	0	36464	0
Q9UE54;A0A2H4R0R4;A0A3Q8Q4D0;A0A3S8NFS6;A0A0K0Q2Z1;A0A2S0BDD1;P01008	Antithrombin-III	SERPINC1	Q9UE54_HUMAN Gene for antithrombin-III (aa 262-353) OS=Homo sapiens OX=9606 PE=4 SV=1;A0A2H4R0R4_HUMAN Antithrombin (Fragment) OS=Homo sapiens OX=9606 GN=SERPINC1 PE=4 SV=1;A0A3Q8Q4D0_HUMAN ATIII-T2 OS=Homo sapiens OX=9606 PE=3 SV=1;A0A3S8NFS6_HUMAN ATIII-	1	0	1	0	16.5	10.493	36151	0	7230.2	0	36151	0
Q59GY0;M4VP52;Q9NRW3	DNA dC->dU-editing enzyme APOBEC-3C	APOBEC3C	Q59GY0_HUMAN Apolipoprotein B mRNA editing enzyme, catalytic polypeptide-like 3C variant (Fragment) OS=Homo sapiens OX=9606 PE=2 SV=1;M4VP52_HUMAN Apolipoprotein B editing enzyme catalytic polypeptide-like 3C OS=Homo sapiens OX=9606 GN=APOBEC3C PE=2 SV=1;A	1	0	1	0	6.1	25.195	36055	0	2773.5	0	36055	0
D6R967;B4DFH3;H0Y9D8;B4DR66;A8K0P2;Q9H2U2	Inorganic pyrophosphatase 2, mitochondrial	PPA2	D6R967_HUMAN inorganic diphosphatase (Fragment) OS=Homo sapiens OX=9606 GN=PPA2 PE=1 SV=1;B4DFH3_HUMAN inorganic diphosphatase OS=Homo sapiens OX=9606 PE=2 SV=1;H0Y9D8_HUMAN inorganic diphosphatase (Fragment) OS=Homo sapiens OX=9606 GN=PPA2 PE=1 SV=1;B4DR6	1	0	1	0	8.4	21.39	35969	0	2766.9	0	35969	0
A0A0U1ZE08;A0A0U1ZBT6;B8K284;B7ZAG1;B4DYP3;A0A0U1RQX8;A0A2R8YFD4;A0A2R8Y5E1;A0A1B0GW38;A0A2R8Y8D8;A0A0U1RR39;A0A0U1ZI18;A0A0U1ZID9;A0A0U1ZFF6;A0A0U1ZBR1;A0A0U1ZF71;A0A0U1ZF21;P22681;Q13191	E3 ubiquitin-protein ligase CBL;E3 ubiquitin-protein ligase CBL-B	CBL;CBLB	A0A0U1ZE08_HUMAN E3 ubiquitin-protein ligase CBL (Fragment) OS=Homo sapiens OX=9606 GN=c-Cbl PE=4 SV=1;A0A0U1ZBT6_HUMAN E3 ubiquitin-protein ligase CBL (Fragment) OS=Homo sapiens OX=9606 GN=c-Cbl PE=2 SV=1;B8K284_HUMAN E3 ubiquitin-protein ligase CBL OS=Ho	1	0	1	0	4.5	23.864	35866	0	2391.1	0	35866	0
Q05BW5;Q05CR1;Q58EY4;Q92922;F8WE13;B4DYF9;B4DYQ1;B4DF22;Q59G16;F8VXC8;Q8TAQ2	SWI/SNF complex subunit SMARCC1;SWI/SNF complex subunit SMARCC2	SMARCC1;SMARCC2	Q05BW5_HUMAN SMARCC1 protein (Fragment) OS=Homo sapiens OX=9606 GN=SMARCC1 PE=2 SV=1;Q05CR1_HUMAN SMARCC1 protein (Fragment) OS=Homo sapiens OX=9606 GN=SMARCC1 PE=2 SV=1;Q58EY4_HUMAN SWI/SNF related, matrix associated, actin dependent regulator of chromati	2	0	2	0	6	91.397	35860	0	943.67	0	35860	0
A0A024QZC1;O95400	CD2 antigen cytoplasmic tail-binding protein 2	CD2BP2	A0A024QZC1_HUMAN CD2 binding protein 2 isoform 1 (Fragment) OS=Homo sapiens OX=9606 GN=CD2BP2 PE=2 SV=1;CD2B2_HUMAN CD2 antigen cytoplasmic tail-binding protein 2 OS=Homo sapiens OX=9606 GN=CD2BP2 PE=1 SV=1	1	0	1	0	3.2	37.646	35832	0	2756.3	0	35832	0
H3BSL0;H3BR73;I3L1I3;B2RDU2;Q8WV22	Non-structural maintenance of chromosomes element 1 homolog	NSMCE1	H3BSL0_HUMAN Non-structural maintenance of chromosomes element 1 homolog (Fragment) OS=Homo sapiens OX=9606 GN=NSMCE1 PE=1 SV=1;H3BR73_HUMAN Non-structural maintenance of chromosomes element 1 homolog (Fragment) OS=Homo sapiens OX=9606 GN=NSMCE1 PE=1 SV=1;	1	0	1	0	10.1	15.759	35813	0	4476.6	0	35813	0
B4E0F7;Q5TBH9;Q5TBI2;Q8NDD1	Uncharacterized protein C1orf131	C1orf131	B4E0F7_HUMAN cDNA FLJ61512 OS=Homo sapiens OX=9606 PE=2 SV=1;Q5TBH9_HUMAN Chromosome 1 open reading frame 131 OS=Homo sapiens OX=9606 GN=C1orf131 PE=1 SV=1;Q5TBI2_HUMAN Chromosome 1 open reading frame 131 (Fragment) OS=Homo sapiens OX=9606 GN=C1orf131 PE=1	1	0	1	0	5	26.678	35654	0	3241.3	0	35654	0
B2R7Y0;P05120	Plasminogen activator inhibitor 2	SERPINB2	B2R7Y0_HUMAN cDNA, FLJ93654, highly similar to Homo sapiens serpin peptidase inhibitor, clade B (ovalbumin), member 2 (SERPINB2), mRNA OS=Homo sapiens OX=9606 PE=2 SV=1;PAI2_HUMAN Plasminogen activator inhibitor 2 OS=Homo sapiens OX=9606 GN=SERPINB2 PE=1 S	1	0	1	0	1.9	46.611	35445	0	2085	0	35445	0
Q96MG7	Melanoma-associated antigen G1	NDNL2	NSE3_HUMAN Non-structural maintenance of chromosomes element 3 homolog OS=Homo sapiens OX=9606 GN=NSMCE3 PE=1 SV=1	1	0	1	0	5.6	34.308	35401	0	1685.8	0	35401	0
Q96CD4;B3KWE2;Q8NC57;B3KW85;Q6P5Z4;B2RBL9;P56945;B3KWS6	Breast cancer anti-estrogen resistance protein 1	BCAR1	Q96CD4_HUMAN Similar to breast cancer anti-estrogen resistance 1 (Fragment) OS=Homo sapiens OX=9606 PE=2 SV=1;B3KWE2_HUMAN cDNA FLJ42854 fis, clone BRHIP2008607, highly similar to Breast cancer anti-estrogen resistance protein 1 OS=Homo sapiens OX=9606 PE=	2	0	2	0	6.7	49.886	35300	0	1307.4	0	35300	0
A0A7P0T944;A0A7P0T9C0;A0A7P0TBF0;A0A7P0Z4D3;Q92973	Transportin-1	TNPO1	A0A7P0T944_HUMAN Transportin 1 OS=Homo sapiens OX=9606 GN=TNPO1 PE=1 SV=1;A0A7P0T9C0_HUMAN Transportin 1 OS=Homo sapiens OX=9606 GN=TNPO1 PE=1 SV=1;A0A7P0TBF0_HUMAN Transportin 1 OS=Homo sapiens OX=9606 GN=TNPO1 PE=1 SV=1;A0A7P0Z4D3_HUMAN Transportin 1 OS=	1	0	1	0	1.6	85.897	35217	0	1006.2	0	35217	0
Q71U36;Q1ZYQ1;P0DPH8;P0DPH7;B4DQK4;A0AAG2UW83;Q6PEY2;Q9UQM3;F8VQQ4	Tubulin alpha-1A chain;Tubulin alpha-3E chain	TUBA1A;TUBA2;TUBA3E	TBA1A_HUMAN Tubulin alpha-1A chain OS=Homo sapiens OX=9606 GN=TUBA1A PE=1 SV=1;Q1ZYQ1_HUMAN Tubulin alpha chain OS=Homo sapiens OX=9606 GN=TUBA2 PE=2 SV=1;TBA3D_HUMAN Tubulin alpha-3D chain OS=Homo sapiens OX=9606 GN=TUBA3D PE=1 SV=1;TBA3C_HUMAN Tubulin al	11	10	1	0	41.5	50.135	34942	0	1663.9	0	34942	0
B4E063;A0A1U9X7Y0;A0A1U9X7X5;A0A024RCS7;Q9BW19;B4DMA8	Kinesin-like protein;Kinesin-like protein KIFC1	KIFC1	B4E063_HUMAN Kinesin-like protein OS=Homo sapiens OX=9606 PE=2 SV=1;A0A1U9X7Y0_HUMAN Kinesin-like protein OS=Homo sapiens OX=9606 PE=3 SV=1;A0A1U9X7X5_HUMAN Kinesin-like protein OS=Homo sapiens OX=9606 PE=3 SV=1;A0A024RCS7_HUMAN Kinesin-like protein OS=Hom	1	1	1	1	4.7	73.045	34731	28272	964.76	785.34	34731	0
P24390;Q96H29;M0R1Y2;P33947	ER lumen protein-retaining receptor 1;ER lumen protein-retaining receptor;ER lumen protein-retaining receptor 2	KDELR1;KDELR2	ERD21_HUMAN ER lumen protein-retaining receptor 1 OS=Homo sapiens OX=9606 GN=KDELR1 PE=1 SV=1;Q96H29_HUMAN ER lumen protein-retaining receptor OS=Homo sapiens OX=9606 PE=2 SV=1;M0R1Y2_HUMAN KDEL endoplasmic reticulum protein retention receptor 1 (Fragment)	1	1	1	1	14.2	24.542	34673	24120	4334.2	3015	34673	0
P51970	NADH dehydrogenase [ubiquinone] 1 alpha subcomplex subunit 8	NDUFA8	NDUA8_HUMAN NADH dehydrogenase [ubiquinone] 1 alpha subcomplex subunit 8 OS=Homo sapiens OX=9606 GN=NDUFA8 PE=1 SV=3	1	0	1	0	7.6	20.105	34595	0	3843.9	0	34595	0
A0AAG2UVM1;O14929	Histone acetyltransferase type B catalytic subunit	HAT1	A0AAG2UVM1_HUMAN Histone acetyltransferase type B catalytic subunit OS=Homo sapiens OX=9606 GN=HAT1 PE=1 SV=1;HAT1_HUMAN Histone acetyltransferase type B catalytic subunit OS=Homo sapiens OX=9606 GN=HAT1 PE=1 SV=2	1	0	1	0	4.3	49.512	34323	0	2145.2	0	34323	0
Q68CN2;Q71SV8;Q9HCS7	Pre-mRNA-splicing factor SYF1	DKFZp762C1015;XAB2	Q68CN2_HUMAN Uncharacterized protein DKFZp762C1015 (Fragment) OS=Homo sapiens OX=9606 GN=DKFZp762C1015 PE=2 SV=1;Q71SV8_HUMAN Crn-related protein kim1 OS=Homo sapiens OX=9606 PE=2 SV=1;SYF1_HUMAN Pre-mRNA-splicing factor SYF1 OS=Homo sapiens OX=9606 GN=XAB	2	1	2	1	5.8	81.73	34315	23549	836.96	574.36	34315	0
X5DNM4;V9HW62;Q04760	Lactoylglutathione lyase	GLO1;HEL-S-74	X5DNM4_HUMAN Lactoylglutathione lyase (Fragment) OS=Homo sapiens OX=9606 GN=GLO1 PE=2 SV=1;V9HW62_HUMAN Lactoylglutathione lyase OS=Homo sapiens OX=9606 GN=HEL-S-74 PE=2 SV=1;LGUL_HUMAN Lactoylglutathione lyase OS=Homo sapiens OX=9606 GN=GLO1 PE=1 SV=4	1	1	1	1	13.6	20.777	33842	21692	3076.6	1972	33842	0
Q6IAP9;Q5T1M7;B2R7V4;Q59EL4;O43172	U4/U6 small nuclear ribonucleoprotein Prp4	PRPF4	Q6IAP9_HUMAN PRPF4 protein OS=Homo sapiens OX=9606 GN=PRPF4 PE=2 SV=1;Q5T1M7_HUMAN 60 kDa U4/U6 snRNP-specific spliceosomal protein OS=Homo sapiens OX=9606 GN=PRPF4 PE=2 SV=1;B2R7V4_HUMAN cDNA, FLJ93619, highly similar to Homo sapiens PRP4 pre-mRNA process	1	0	1	0	2.7	58.306	33592	0	1119.7	0	33592	0
C9JJU7;Q9NSI2	Protein FAM207A	FAM207A	C9JJU7_HUMAN SLX9 ribosome biogenesis factor (Fragment) OS=Homo sapiens OX=9606 GN=SLX9 PE=1 SV=1;SLX9_HUMAN Ribosome biogenesis protein SLX9 homolog OS=Homo sapiens OX=9606 GN=SLX9 PE=1 SV=2	1	0	1	0	6.9	22.217	33591	0	4198.8	0	33591	0
A8K4B4;Q9BXS6	Nucleolar and spindle-associated protein 1	NUSAP1	A8K4B4_HUMAN cDNA FLJ78441, highly similar to Homo sapiens nucleolar and spindle associated protein 1 (NUSAP1),mRNA OS=Homo sapiens OX=9606 PE=2 SV=1;NUSAP_HUMAN Nucleolar and spindle-associated protein 1 OS=Homo sapiens OX=9606 GN=NUSAP1 PE=1 SV=1	2	0	2	0	5.4	49.438	33558	0	1398.3	0	33558	0
O95684;B4DH64;A0A994J5H0;A0A087WV25;A0A994J7R7;A0A994J7D3;A0A994J5D2;A0A994J518;A0A994J4U0;A0A994J527;A0A994J5H4;A0A994J5F4;A0A994J500;A0A994J5E9;A0A994J4U5;A0A994J7B5;A0A994J7Q7;A0A994J4T6;A0A994J7S5;A0A994J523;A0A994J7S1;A0A994J505;A0A994J7C9;A0A994J4R0;A0A994J7B9;A0A994J5F6	FGFR1 oncogene partner	FGFR1OP	CEP43_HUMAN Centrosomal protein 43 OS=Homo sapiens OX=9606 GN=CEP43 PE=1 SV=1;B4DH64_HUMAN Centrosomal protein 43 OS=Homo sapiens OX=9606 PE=2 SV=1;A0A994J5H0_HUMAN Centrosomal protein 43 OS=Homo sapiens OX=9606 GN=CEP43 PE=1 SV=1;A0A087WV25_HUMAN Centroso	2	0	2	0	9.3	43.064	33443	0	2090.2	0	33443	0
B7Z8Q7;Q68DH2;B7Z551;Q59FS1;B7Z544;B2RMS9;B7ZKJ8;Q14624	Inter-alpha-trypsin inhibitor heavy chain H4;70 kDa inter-alpha-trypsin inhibitor heavy chain H4;35 kDa inter-alpha-trypsin inhibitor heavy chain H4	DKFZp686G21125;ITIH4	B7Z8Q7_HUMAN cDNA FLJ53871, highly similar to Inter-alpha-trypsin inhibitor heavy chain H4 OS=Homo sapiens OX=9606 PE=2 SV=1;Q68DH2_HUMAN Uncharacterized protein DKFZp686G21125 (Fragment) OS=Homo sapiens OX=9606 GN=DKFZp686G21125 PE=2 SV=1;B7Z551_HUMAN cDN	1	0	1	0	1.4	62.161	33418	0	1237.7	0	33418	0
L0L6C1;Q93034	Cullin-5	CUL5	L0L6C1_HUMAN Cullin-5 (Fragment) OS=Homo sapiens OX=9606 GN=CUL5 PE=3 SV=1;CUL5_HUMAN Cullin-5 OS=Homo sapiens OX=9606 GN=CUL5 PE=1 SV=4	1	0	1	0	5.8	30.328	33155	0	2072.2	0	33155	0
A0A8Q3SHL7;H7BYZ9;A0A8Q3SHG3;Q5VT66	Mitochondrial amidoxime-reducing component 1	2025-03-01	A0A8Q3SHL7_HUMAN Mitochondrial amidoxime reducing component 1 OS=Homo sapiens OX=9606 GN=MTARC1 PE=1 SV=1;H7BYZ9_HUMAN Mitochondrial amidoxime reducing component 1 (Fragment) OS=Homo sapiens OX=9606 GN=MTARC1 PE=1 SV=1;A0A8Q3SHG3_HUMAN Mitochondrial amidox	1	0	1	0	7.2	26.484	33152	0	2368	0	33152	0
A0A5C2FUN8;A0A5C2GXH7;A0A7T0PXM9;A0A5C2GSP7;A0A5C2GRQ2;A0A5C2GPA9;A0A5C2GNA4;A0A5C2GLL3;A0A5C2FW47;A0A5C2GKN6;A0A5C2GDF1;A0A5C2GA98;A0A5C2GWP1;A0A5C2GXF2;A0A5C2G3J8;A0A5C2G165;A0A5C2GGU0;A0A5C2GXL5;A0A5C2H2W5;A0A5C2GTC7;A0A5C2FWW0;A0A5C2FSY5;A0A5C2G440;A0A5C2G1U5;A0A5C2G943;A0A5C2G751;A0A5C2GGC2;A0A5C2G0F9;A0A5C2GQ30;A0A5C2G3G2;A0A5C2GWF7;A0A5C2GJ45;A0A5C2G9K6;A0A5C2GDA7;A0A5C2GL51;A0A5C2FUK0;A0A…		scFv	A0A5C2FUN8_HUMAN IGL c373_light_IGKV1-5_IGKJ4 (Fragment) OS=Homo sapiens OX=9606 PE=2 SV=1;A0A5C2GXH7_HUMAN IG c400_light_IGKV1-5_IGKJ1 (Fragment) OS=Homo sapiens OX=9606 PE=2 SV=1;A0A7T0PXM9_HUMAN Immunglobulin kappa chain variable region (Fragment) OS=Ho	1	1	1	1	17.8	11.607	33027	15570	8256.7	3892.5	33027	0
B4DUX0;K7EKP8;O00154	Cytosolic acyl coenzyme A thioester hydrolase	ACOT7	B4DUX0_HUMAN cDNA FLJ60167, highly similar to Cytosolic acyl coenzyme A thioester hydrolase OS=Homo sapiens OX=9606 PE=2 SV=1;K7EKP8_HUMAN Acyl-CoA thioesterase 7 (Fragment) OS=Homo sapiens OX=9606 GN=ACOT7 PE=1 SV=8;BACH_HUMAN Cytosolic acyl coenzyme A th	1	0	1	0	6	29.645	32883	0	2529.5	0	32883	0
I3L3Q8;O60382;A0A140VK53;Q9UQ35	Serine/arginine repetitive matrix protein 2	SRRM2;KIAA0324	I3L3Q8_HUMAN Serine/arginine repetitive matrix 2 (Fragment) OS=Homo sapiens OX=9606 GN=SRRM2 PE=1 SV=2;O60382_HUMAN KIAA0324 (Fragment) OS=Homo sapiens OX=9606 GN=KIAA0324 PE=4 SV=1;A0A140VK53_HUMAN Testicular secretory protein Li 53 OS=Homo sapiens OX=960	1	0	1	0	1.2	127.37	32803	0	656.06	0	32803	0
B4DYU9;Q13416	Origin recognition complex subunit 2	ORC2	B4DYU9_HUMAN Origin recognition complex subunit 2 OS=Homo sapiens OX=9606 PE=2 SV=1;ORC2_HUMAN Origin recognition complex subunit 2 OS=Homo sapiens OX=9606 GN=ORC2 PE=1 SV=2	1	0	1	0	2.3	58.667	32685	0	1257.1	0	32685	0
B4DYZ1;Q9H8H2	Probable ATP-dependent RNA helicase DDX31	DDX31	B4DYZ1_HUMAN ATP-dependent RNA helicase OS=Homo sapiens OX=9606 PE=2 SV=1;DDX31_HUMAN ATP-dependent DNA helicase DDX31 OS=Homo sapiens OX=9606 GN=DDX31 PE=1 SV=2	1	0	1	0	2.4	80.93	32434	0	831.63	0	32434	0
B4DSN3;G5EA31;P53992	Protein transport protein Sec24C	SEC24C	B4DSN3_HUMAN cDNA FLJ60345, highly similar to Protein transport protein Sec24C OS=Homo sapiens OX=9606 PE=2 SV=1;G5EA31_HUMAN SEC24 homolog C, COPII coat complex component OS=Homo sapiens OX=9606 GN=SEC24C PE=1 SV=1;SC24C_HUMAN Protein transport protein Se	1	0	1	0	1.8	106.56	32248	0	786.55	0	32248	0
B7Z6T6;E9PPZ2;B3KTP2;A0A8V8TQ95;B3KU93;B7Z4B2;A0A7I2V389;E9PLK3;B7Z899;A0A7I2V3W8;A6NEC2;P55786	Puromycin-sensitive aminopeptidase-like protein;Puromycin-sensitive aminopeptidase	NPEPPS;NPEPPSL1	B7Z6T6_HUMAN cDNA FLJ58835, highly similar to Puromycin-sensitive aminopeptidase OS=Homo sapiens OX=9606 PE=2 SV=1;E9PPZ2_HUMAN Aminopeptidase puromycin sensitive OS=Homo sapiens OX=9606 GN=NPEPPS PE=1 SV=2;B3KTP2_HUMAN cDNA FLJ38558 fis, clone HCHON200332	1	0	1	0	3.4	36.942	32178	0	2011.1	0	32178	0
Q9BYB4;C9JPQ6	Guanine nucleotide-binding protein subunit beta-like protein 1	GNB1L	GNB1L_HUMAN Guanine nucleotide-binding protein subunit beta-like protein 1 OS=Homo sapiens OX=9606 GN=GNB1L PE=1 SV=2;C9JPQ6_HUMAN G protein subunit beta 1 like (Fragment) OS=Homo sapiens OX=9606 GN=GNB1L PE=1 SV=8	2	0	2	0	6.1	35.618	31999	0	1599.9	0	31999	0
D6R905;B4DXG8;D6RIY6;A5PLM5;Q06265;D6RAP4;H0Y9L5;D6RA17	Exosome complex component RRP45	EXOSC9	D6R905_HUMAN Exosome complex component RRP45 (Fragment) OS=Homo sapiens OX=9606 GN=EXOSC9 PE=1 SV=1;B4DXG8_HUMAN Exosome complex component RRP45 OS=Homo sapiens OX=9606 PE=2 SV=1;D6RIY6_HUMAN Exosome complex component RRP45 OS=Homo sapiens OX=9606 GN=EXOSC	2	0	2	0	13.7	25.658	31895	0	3543.9	0	31895	0
B9A008;E7ENR5;B8ZZ47;H0Y714;Q96G21	U3 small nucleolar ribonucleoprotein protein IMP4	IMP4	B9A008_HUMAN IMP U3 small nucleolar ribonucleoprotein 4 (Fragment) OS=Homo sapiens OX=9606 GN=IMP4 PE=1 SV=1;E7ENR5_HUMAN IMP U3 small nucleolar ribonucleoprotein 4 (Fragment) OS=Homo sapiens OX=9606 GN=IMP4 PE=1 SV=1;B8ZZ47_HUMAN IMP U3 small nucleolar ri	1	1	1	1	12.8	19.619	31764	31187	3529.3	3465.2	31764	0
Q9ULR0	Pre-mRNA-splicing factor ISY1 homolog	ISY1	ISY1_HUMAN Pre-mRNA-splicing factor ISY1 homolog OS=Homo sapiens OX=9606 GN=ISY1 PE=1 SV=3	1	0	1	0	6.7	32.992	31533	0	2252.4	0	31533	0
A8K067;B4DI19;Q53HG6;A8MVQ3;B4DKY1;B4DPV7;P49589	Cysteine--tRNA ligase, cytoplasmic	CARS	A8K067_HUMAN Cysteine--tRNA ligase, cytoplasmic (Fragment) OS=Homo sapiens OX=9606 PE=2 SV=1;B4DI19_HUMAN Cysteine--tRNA ligase, cytoplasmic OS=Homo sapiens OX=9606 PE=2 SV=1;Q53HG6_HUMAN Cysteine--tRNA ligase, cytoplasmic (Fragment) OS=Homo sapiens OX=960	1	0	1	0	1.9	73.423	31442	0	873.39	0	31442	0
F8VRI6;F8VPA1;F8VR34;B7Z1E1;A0A0C4DGI3;B3KTN4;B4DJV2;O75390	Citrate synthase;Citrate synthase, mitochondrial	CS	F8VRI6_HUMAN Citrate synthase (Fragment) OS=Homo sapiens OX=9606 GN=CS PE=1 SV=1;F8VPA1_HUMAN Citrate synthase (Fragment) OS=Homo sapiens OX=9606 GN=CS PE=1 SV=1;F8VR34_HUMAN Citrate synthase (Fragment) OS=Homo sapiens OX=9606 GN=CS PE=1 SV=1;B7Z1E1_HUMAN	1	0	1	0	10.7	15.469	31413	0	5235.6	0	31413	0
Q9NV70	Exocyst complex component 1	EXOC1	EXOC1_HUMAN Exocyst complex component 1 OS=Homo sapiens OX=9606 GN=EXOC1 PE=1 SV=4	1	0	1	0	1.8	101.98	31404	0	713.74	0	31404	0
C9J0K6;P30626	Sorcin	SRI	C9J0K6_HUMAN Sorcin OS=Homo sapiens OX=9606 GN=SRI PE=1 SV=1;SORCN_HUMAN Sorcin OS=Homo sapiens OX=9606 GN=SRI PE=1 SV=1	1	0	1	0	6.5	17.605	31393	0	2414.9	0	31393	0
C9J712;C9J0J7;C9JQ45;G5E9Q6;B4DNH1;P35080	Profilin;Profilin-2	PFN2	C9J712_HUMAN Profilin OS=Homo sapiens OX=9606 GN=PFN2 PE=1 SV=1;C9J0J7_HUMAN Profilin OS=Homo sapiens OX=9606 GN=PFN2 PE=1 SV=1;C9JQ45_HUMAN Profilin OS=Homo sapiens OX=9606 GN=PFN2 PE=1 SV=1;G5E9Q6_HUMAN Profilin OS=Homo sapiens OX=9606 GN=PFN2 PE=1 SV=1;	1	0	1	0	15.4	9.7982	31358	0	6271.7	0	31358	0
F8WBG8;B4DXL9;Q9UJU6	Drebrin-like protein	DBNL	F8WBG8_HUMAN Drebrin like OS=Homo sapiens OX=9606 GN=DBNL PE=1 SV=1;B4DXL9_HUMAN cDNA FLJ53677, highly similar to Drebrin-like protein OS=Homo sapiens OX=9606 PE=2 SV=1;DBNL_HUMAN Drebrin-like protein OS=Homo sapiens OX=9606 GN=DBNL PE=1 SV=1	1	0	1	0	11.7	13.665	31157	0	3461.9	0	31157	0
B4DRV1;B0AZN7;B0AZM8;A8K5N5;P22735	Protein-glutamine gamma-glutamyltransferase K	TGM1	B4DRV1_HUMAN Protein-glutamine gamma-glutamyltransferase K OS=Homo sapiens OX=9606 PE=2 SV=1;B0AZN7_HUMAN Protein-glutamine gamma-glutamyltransferase K OS=Homo sapiens OX=9606 PE=2 SV=1;B0AZM8_HUMAN Protein-glutamine gamma-glutamyltransferase K OS=Homo sap	2	0	2	0	3.5	82.355	31086	0	722.94	0	31086	0
A0A0S2Z5K3;Q3LIB4;A0A0S2Z5R3;Q9NPI6;A0A087WT55;A0A0S2Z5I2	mRNA-decapping enzyme 1A	Nbla00360;DCP1A	A0A0S2Z5K3_HUMAN 5-(N(7)-methylguanosine 5-triphospho)-[mRNA] hydrolase (Fragment) OS=Homo sapiens OX=9606 GN=DCP1A PE=2 SV=1;Q3LIB4_HUMAN 5-(N(7)-methylguanosine 5-triphospho)-[mRNA] hydrolase OS=Homo sapiens OX=9606 GN=Nbla00360 PE=2 SV=1;A0A0S2Z5R3_	2	0	2	0	4.8	59.488	31082	0	1351.4	0	31082	0
K7ELX4;Q7KZA3;Q53FU1;Q5TZY0;P22830;K7EJM8;K7EJX5;B4DSA4;A0A499FJN5	Ferrochelatase;Ferrochelatase, mitochondrial	FECH;DKFZp686P18130	K7ELX4_HUMAN Ferrochelatase (Fragment) OS=Homo sapiens OX=9606 GN=FECH PE=1 SV=1;Q7KZA3_HUMAN Ferrochelatase OS=Homo sapiens OX=9606 GN=DKFZp686P18130 PE=2 SV=1;Q53FU1_HUMAN Ferrochelatase (Fragment) OS=Homo sapiens OX=9606 PE=2 SV=1;Q5TZY0_HUMAN Ferrochel	2	0	2	0	10.4	37.01	30945	0	1628.7	0	30945	0
E9PLA9		CAPRIN1	E9PLA9_HUMAN Cell cycle associated protein 1 (Fragment) OS=Homo sapiens OX=9606 GN=CAPRIN1 PE=1 SV=1	7	5	1	0	60.8	20.236	30877	0	3430.8	0	30877	0
O60293	Zinc finger C3H1 domain-containing protein	ZFC3H1	ZC3H1_HUMAN Zinc finger C3H1 domain-containing protein OS=Homo sapiens OX=9606 GN=ZFC3H1 PE=1 SV=3	1	0	1	0	0.9	226.35	30817	0	342.41	0	30817	0
Q8IVS2	Malonyl-CoA-acyl carrier protein transacylase, mitochondrial	MCAT	FABD_HUMAN Malonyl-CoA-acyl carrier protein transacylase, mitochondrial OS=Homo sapiens OX=9606 GN=MCAT PE=1 SV=2	1	0	1	0	2.6	42.961	30809	0	1400.4	0	30809	0
H3BTW0;A0A0B4J295;A0A499FJE1;H3BVE0;Q9H3K6	BolA-like protein 2	BOLA2	H3BTW0_HUMAN BOLA2-SMG1P6 readthrough OS=Homo sapiens OX=9606 GN=BOLA2B PE=1 SV=2;A0A0B4J295_HUMAN BOLA2-SMG1P6 readthrough OS=Homo sapiens OX=9606 GN=BOLA2-SMG1P6 PE=1 SV=1;A0A499FJE1_HUMAN BolA family member 2B OS=Homo sapiens OX=9606 GN=BOLA2B PE=1 SV=1	1	0	1	0	29.6	6.3612	30748	0	10249	0	30748	0
Q8TBT6;P08574	Cytochrome c1, heme protein, mitochondrial	CYC1	Q8TBT6_HUMAN Cytochrome c1, heme protein, mitochondrial (Fragment) OS=Homo sapiens OX=9606 PE=2 SV=1;CY1_HUMAN Cytochrome c1, heme protein, mitochondrial OS=Homo sapiens OX=9606 GN=CYC1 PE=1 SV=3	1	1	1	1	7.9	34.489	30721	33942	2048.1	2262.8	30721	0
Q8TC04;Q9C075;K7EPI0;B2RBC7	Keratin, type I cytoskeletal 23	KRT23	Q8TC04_HUMAN Keratin 23 (Histone deacetylase inducible) OS=Homo sapiens OX=9606 GN=KRT23 PE=2 SV=1;K1C23_HUMAN Keratin, type I cytoskeletal 23 OS=Homo sapiens OX=9606 GN=KRT23 PE=1 SV=2;K7EPI0_HUMAN Keratin 23 (Fragment) OS=Homo sapiens OX=9606 GN=KRT23 PE	2	0	2	0	5.7	48.177	30550	0	1131.5	0	30550	0
F5H4F3;F5GYN4;F5H6Q1;F5GYJ8;B4DPD5;Q96FW1	Ubiquitin thioesterase OTUB1	OTUB1	F5H4F3_HUMAN ubiquitinyl hydrolase 1 (Fragment) OS=Homo sapiens OX=9606 GN=OTUB1 PE=1 SV=2;F5GYN4_HUMAN ubiquitinyl hydrolase 1 OS=Homo sapiens OX=9606 GN=OTUB1 PE=1 SV=1;F5H6Q1_HUMAN Ubiquitin thioesterase OS=Homo sapiens OX=9606 GN=OTUB1 PE=1 SV=1;F5GYJ8	1	0	1	0	9	18.909	30063	0	3340.4	0	30063	0
Q9NVV4	Poly(A) RNA polymerase, mitochondrial	MTPAP	PAPD1_HUMAN Poly(A) RNA polymerase, mitochondrial OS=Homo sapiens OX=9606 GN=MTPAP PE=1 SV=1	2	0	2	0	5.2	66.171	29945	0	965.97	0	29945	0
Q9NUP3;B3KND4;Q9H9B7;A0A140VK12;Q9UBF2	Coatomer subunit gamma;Coatomer subunit gamma-2	COPG2	Q9NUP3_HUMAN Coatomer subunit gamma-2 OS=Homo sapiens OX=9606 PE=2 SV=1;B3KND4_HUMAN Coatomer subunit gamma OS=Homo sapiens OX=9606 PE=2 SV=1;Q9H9B7_HUMAN Coatomer subunit gamma OS=Homo sapiens OX=9606 PE=2 SV=1;A0A140VK12_HUMAN Coatomer subunit gamma OS=H	1	2	1	1	10.8	54.024	29686	38861	1099.5	1439.3	29686	0
Q8WVY7	Ubiquitin-like domain-containing CTD phosphatase 1	UBLCP1	UBCP1_HUMAN Ubiquitin-like domain-containing CTD phosphatase 1 OS=Homo sapiens OX=9606 GN=UBLCP1 PE=1 SV=2	1	0	1	0	4.4	36.804	29535	0	1845.9	0	29535	0
B7Z7G7;A0A8V8TMD1;A0A2R8YE10;B7Z360;B7Z5D4;A0A8V8TNG0;A0A8V8TLW3;A0A1B0GXI6;A0A8V8TMF8;A0A2R8YF01;A0A8V8TM05;A0A8V8TMH2;A0A8V8TNQ5;A0A8V8TNR0;A0A8V8TNE7;A0A2R8YD95;A0A8V8TNB6;A0A8V8TNM6;A0A8V8TMG7;A0A8V8TM00;A0A8V8TMC6;A0A8V8TLU0;A0A8V8TMG3;A0A8V8TLX8;A0A8V8TM10;A0A8V8TNF5;B7Z5E4;B7Z1J7;A0A8V8TNF0;A0AR27;A0A2R8YEX8;Q5T4Q0;A0A8V8TLZ5;Q9NRW7	Vacuolar protein sorting-associated protein 45	VPS45	B7Z7G7_HUMAN Vacuolar protein sorting 45 homolog OS=Homo sapiens OX=9606 GN=VPS45 PE=1 SV=1;A0A8V8TMD1_HUMAN Vacuolar protein sorting 45 homolog OS=Homo sapiens OX=9606 GN=VPS45 PE=1 SV=1;A0A2R8YE10_HUMAN Vacuolar protein sorting 45 homolog OS=Homo sapiens	1	0	1	0	6.1	22.994	29465	0	2946.5	0	29465	0
B4DDB6;B4E3E6		HNRPA3	B4DDB6_HUMAN Heterogeneous nuclear ribonucleoprotein A3, isoform CRA_a OS=Homo sapiens OX=9606 GN=HNRPA3 PE=2 SV=1;B4E3E6_HUMAN cDNA FLJ58832, highly similar to Heterogeneous nuclear ribonucleoprotein A3 OS=Homo sapiens OX=9606 PE=2 SV=1	11	7	1	0	42.1	37.029	29142	0	1619	0	29142	0
F5H7C6;F5GYF7;Q567U8;F5H248;Q9UBW8	COP9 signalosome complex subunit 7a	COPS7A	F5H7C6_HUMAN COP9 signalosome subunit 7A (Fragment) OS=Homo sapiens OX=9606 GN=COPS7A PE=1 SV=1;F5GYF7_HUMAN COP9 signalosome subunit 7A (Fragment) OS=Homo sapiens OX=9606 GN=COPS7A PE=1 SV=8;Q567U8_HUMAN COPS7A protein OS=Homo sapiens OX=9606 GN=COPS7A PE	1	0	1	0	8.3	21.306	29138	0	2648.9	0	29138	0
Q5ZEZ3;E7EUY6;Q5W9H1;B1ALK7;B7Z6G2;A0A8V8TQ72;A0A2X0SF98;A0A2R8YG42;Q14155	Rho guanine nucleotide exchange factor 7	ARHGEF7;KIAA0142	Q5ZEZ3_HUMAN Rho guanine nucleotide exchange factor 7 (Fragment) OS=Homo sapiens OX=9606 GN=ARHGEF7 PE=2 SV=1;E7EUY6_HUMAN Rho guanine nucleotide exchange factor 7 (Fragment) OS=Homo sapiens OX=9606 GN=ARHGEF7 PE=1 SV=1;Q5W9H1_HUMAN KIAA0142 splice variant	1	0	1	0	22.1	9.6738	29132	0	5826.5	0	29132	0
M0QXN5;P37198	Nuclear pore glycoprotein p62	NUP62	M0QXN5_HUMAN Nucleoporin 62 OS=Homo sapiens OX=9606 GN=NUP62 PE=1 SV=1;NUP62_HUMAN Nuclear pore glycoprotein p62 OS=Homo sapiens OX=9606 GN=NUP62 PE=1 SV=3	1	0	1	0	3.1	45.615	28707	0	3189.7	0	28707	0
Q9H501;Q8IWH6;A0JLU5;Q05C10	ESF1 homolog	ESF1	ESF1_HUMAN ESF1 homolog OS=Homo sapiens OX=9606 GN=ESF1 PE=1 SV=1;Q8IWH6_HUMAN ESF1 protein (Fragment) OS=Homo sapiens OX=9606 GN=ESF1 PE=2 SV=2;A0JLU5_HUMAN ESF1 protein (Fragment) OS=Homo sapiens OX=9606 GN=ESF1 PE=2 SV=1;Q05C10_HUMAN ESF1 protein (Fragm	1	1	1	1	2.9	98.795	28445	14056	748.56	369.91	28445	0
E9PQ34;E9PIG2;E9PRS3;Q9NPA9;E9PNX1;E9PK86;E9PMI5;E9PR70;E9PPV6;E9PJH8;B4DN87;A8K259;P50454	Serpin H1	SERPINH1;ra-a47	E9PQ34_HUMAN Serpin family H member 1 (Fragment) OS=Homo sapiens OX=9606 GN=SERPINH1 PE=1 SV=1;E9PIG2_HUMAN Serpin family H member 1 (Fragment) OS=Homo sapiens OX=9606 GN=SERPINH1 PE=1 SV=2;E9PRS3_HUMAN Serpin family H member 1 (Fragment) OS=Homo sapiens O	1	0	1	0	10.6	15.301	28301	0	3144.6	0	28301	0
A0A499FJL1;Q9UM02;B2RAH7;P48147	Prolyl endopeptidase	PREP	A0A499FJL1_HUMAN Prolyl endopeptidase OS=Homo sapiens OX=9606 GN=PREP PE=1 SV=1;Q9UM02_HUMAN Prolyl endopeptidase OS=Homo sapiens OX=9606 PE=2 SV=1;B2RAH7_HUMAN Prolyl endopeptidase OS=Homo sapiens OX=9606 PE=2 SV=1;PPCE_HUMAN Prolyl endopeptidase OS=Homo	2	0	2	0	4.3	72.926	28273	0	673.16	0	28273	0
B7Z689;B3KTF7;B7Z502;B7Z321;Q6NX51;Q96A65	Exocyst complex component 4	EXOC4	B7Z689_HUMAN Exocyst complex component Sec8 OS=Homo sapiens OX=9606 PE=2 SV=1;B3KTF7_HUMAN Exocyst complex component Sec8 OS=Homo sapiens OX=9606 PE=2 SV=1;B7Z502_HUMAN Exocyst complex component Sec8 OS=Homo sapiens OX=9606 PE=2 SV=1;B7Z321_HUMAN Exocyst c	1	1	1	1	4.3	57.109	27945	1114500	931.49	37150	27945	0
H0Y9C2;Q92991;A0A994J5B0;A0A8V8TND4;A0A994J7X8;A0A8V8TN65;A0A8V8TPJ8;E9PBG7;A0A8V8TNA1;A0A994J516;E9PF82;H0Y9J2;D6R938;A0A8V8TNA7;A0A8V8TPY4;A0A8V8TN60;A0A8V8TPK3;A0A8V8TN88;Q13557	Calcium/calmodulin-dependent protein kinase type II subunit delta	CAMK2D	H0Y9C2_HUMAN Calcium/calmodulin dependent protein kinase II delta (Fragment) OS=Homo sapiens OX=9606 GN=CAMK2D PE=1 SV=1;Q92991_HUMAN Calcium/calmodulin-dependent protein kinase II delta E (Fragment) OS=Homo sapiens OX=9606 PE=2 SV=1;A0A994J5B0_HUMAN Calci	2	0	2	0	21.1	22.126	27789	0	2526.3	0	27789	0
Q8N9Q7;A0A804HJB7;Q9BSH4	Translational activator of cytochrome c oxidase 1	CCDC44;TACO1	Q8N9Q7_HUMAN Coiled-coil domain containing 44, isoform CRA_a OS=Homo sapiens OX=9606 GN=CCDC44 PE=2 SV=1;A0A804HJB7_HUMAN Translational activator of cytochrome c oxidase I OS=Homo sapiens OX=9606 GN=TACO1 PE=1 SV=1;TACO1_HUMAN Translational activator of cy	1	0	1	0	10.5	18.593	27752	0	3469.1	0	27752	0
Q96M27	Protein PRRC1	PRRC1	PRRC1_HUMAN Protein PRRC1 OS=Homo sapiens OX=9606 GN=PRRC1 PE=1 SV=1	1	0	1	0	3.8	46.701	27649	0	2513.6	0	27649	0
Q9BU64	Centromere protein O	CENPO	CENPO_HUMAN Centromere protein O OS=Homo sapiens OX=9606 GN=CENPO PE=1 SV=1	1	0	1	0	5	33.785	27519	0	1719.9	0	27519	0
P46109	Crk-like protein	CRKL	CRKL_HUMAN Crk-like protein OS=Homo sapiens OX=9606 GN=CRKL PE=1 SV=1	1	0	1	0	5.6	33.777	27462	0	1716.4	0	27462	0
Q549N5;Q9Y5M8	Signal recognition particle receptor subunit beta	SRPRB	Q549N5_HUMAN Signal recognition particle receptor subunit beta OS=Homo sapiens OX=9606 GN=SRPRB PE=2 SV=1;SRPRB_HUMAN Signal recognition particle receptor subunit beta OS=Homo sapiens OX=9606 GN=SRPRB PE=1 SV=3	1	0	1	0	5.9	29.702	27285	0	1705.3	0	27285	0
Q8WWX9	Selenoprotein M	SELM	SELM_HUMAN Selenoprotein M OS=Homo sapiens OX=9606 GN=SELENOM PE=1 SV=3	1	0	1	0	9.7	16.231	26794	0	3349.2	0	26794	0
F8WF48;F8WCJ7;A0JLN5;R9WWI7;Q99442	Translocation protein SEC62	SEC62	F8WF48_HUMAN Translocation protein SEC62 OS=Homo sapiens OX=9606 GN=SEC62 PE=1 SV=1;F8WCJ7_HUMAN Translocation protein SEC62 OS=Homo sapiens OX=9606 GN=SEC62 PE=1 SV=1;A0JLN5_HUMAN Translocation protein SEC62 (Fragment) OS=Homo sapiens OX=9606 GN=SEC62 PE=	1	0	1	0	14.1	9.8703	26778	0	4463	0	26778	0
G5E9R5;A0A140VK37;Q59EH3;P24666;F2Z2Q9;O75702;D3YTI2	Low molecular weight phosphotyrosine protein phosphatase	ACP1	G5E9R5_HUMAN acid phosphatase OS=Homo sapiens OX=9606 GN=ACP1 PE=1 SV=1;A0A140VK37_HUMAN acid phosphatase OS=Homo sapiens OX=9606 PE=2 SV=1;Q59EH3_HUMAN Low molecular weight phosphotyrosine protein phosphatase (Fragment) OS=Homo sapiens OX=9606 PE=2 SV=1;P	1	1	1	1	37.5	8.9711	26460	19604	4410.1	3267.3	26460	0
H3BT36;A0A7I2V2H3;Q53GF5;A0A024RA52;P25787	Proteasome subunit alpha type;Proteasome subunit alpha type-2	PSMA2	H3BT36_HUMAN Proteasome 20S subunit alpha 2 OS=Homo sapiens OX=9606 GN=PSMA2 PE=1 SV=1;A0A7I2V2H3_HUMAN Proteasome subunit alpha type OS=Homo sapiens OX=9606 PE=1 SV=1;Q53GF5_HUMAN Proteasome subunit alpha type (Fragment) OS=Homo sapiens OX=9606 PE=2 SV=1;	1	0	1	0	43.8	5.0107	26429	0	8809.8	0	26429	0
B7ZLQ5;P28370;D7EZH4;Q86UA8;A0A0A0MRP6	Probable global transcription activator SNF2L1	SMARCA1	B7ZLQ5_HUMAN SMARCA1 protein OS=Homo sapiens OX=9606 GN=SMARCA1 PE=1 SV=1;SMCA1_HUMAN Probable global transcription activator SNF2L1 OS=Homo sapiens OX=9606 GN=SMARCA1 PE=1 SV=2;D7EZH4_HUMAN SNF2LT OS=Homo sapiens OX=9606 PE=2 SV=1;Q86UA8_HUMAN SMARCA1 pro	2	0	2	0	2.1	124.33	26352	0	462.31	0	26352	0
H0Y5L2;Q9NTX5	Ethylmalonyl-CoA decarboxylase	ECHDC1	H0Y5L2_HUMAN Ethylmalonyl-CoA decarboxylase OS=Homo sapiens OX=9606 GN=ECHDC1 PE=1 SV=2;ECHD1_HUMAN Ethylmalonyl-CoA decarboxylase OS=Homo sapiens OX=9606 GN=ECHDC1 PE=1 SV=2	1	0	1	0	5.3	37.788	26096	0	1304.8	0	26096	0
C9JYQ9;H0Y8C2;Q6P5R6	60S ribosomal protein L22-like 1	RPL22L1	C9JYQ9_HUMAN Ribosomal protein L22 like 1 OS=Homo sapiens OX=9606 GN=RPL22L1 PE=1 SV=1;H0Y8C2_HUMAN HCG15121, isoform CRA_a (Fragment) OS=Homo sapiens OX=9606 GN=RPL22L1 PE=1 SV=1;RL22L_HUMAN Ribosomal protein eL22-like OS=Homo sapiens OX=9606 GN=RPL22L1 P	1	1	1	1	29.8	14.478	25942	8631.9	6485.5	2158	25942	0
A0A8I5KQR7;H7C5F2;H7C5H3;Q8NBL6;A8K9Y7;A0A8I5KX02;G5E9W7;H7C5L9;A0A8I5KYF1;A0A8I5KSY5;A0A7P0MKV3;P82650	28S ribosomal protein S22, mitochondrial	MRPS22	A0A8I5KQR7_HUMAN Mitochondrial ribosomal protein S22 OS=Homo sapiens OX=9606 GN=MRPS22 PE=1 SV=1;H7C5F2_HUMAN Mitochondrial ribosomal protein S22 (Fragment) OS=Homo sapiens OX=9606 GN=MRPS22 PE=1 SV=1;H7C5H3_HUMAN Mitochondrial ribosomal protein S22 (Fragm	1	0	1	0	9.8	15.501	25922	0	2356.6	0	25922	0
Q5CZ65;Q5CZ66;E7ETU5;A0A0S2Z499;B4DN88;A0A0S2Z4B3;P29558	RNA-binding motif, single-stranded-interacting protein 1	RBMS1	Q5CZ65_HUMAN MSSP-2 (Fragment) OS=Homo sapiens OX=9606 PE=4 SV=1;Q5CZ66_HUMAN MSSP-2 (Fragment) OS=Homo sapiens OX=9606 PE=4 SV=1;E7ETU5_HUMAN RNA binding motif single stranded interacting protein 1 OS=Homo sapiens OX=9606 GN=RBMS1 PE=1 SV=1;A0A0S2Z499_HUM	1	0	1	0	3.9	31.346	25876	0	3696.5	0	25876	0
G3XAN4;Q6FHU7;Q6FHL3;A8K032;Q15629	Translocating chain-associated membrane protein;Translocating chain-associated membrane protein 1	TRAM1	G3XAN4_HUMAN Translocating chain-associated membrane protein 1 OS=Homo sapiens OX=9606 GN=TRAM1 PE=1 SV=1;Q6FHU7_HUMAN Translocating chain-associated membrane protein 1 (Fragment) OS=Homo sapiens OX=9606 GN=TRAM1 PE=2 SV=1;Q6FHL3_HUMAN Translocating chain-	1	0	1	0	4.9	33.435	25701	0	2336.5	0	25701	0
B5BU72;A8K5U9;Q13492;Q8N6B4	Phosphatidylinositol-binding clathrin assembly protein	PICALM;MLL/CALM fusion	B5BU72_HUMAN Phosphatidylinositol-binding clathrin assembly protein isoform 2 OS=Homo sapiens OX=9606 GN=PICALM PE=2 SV=1;A8K5U9_HUMAN cDNA FLJ75056, highly similar to Homo sapiens phosphatidylinositol binding clathrin assembly protein (PICALM), mRNA OS=Ho	2	0	2	0	5.7	66.393	25662	0	1069.2	0	25662	0
Q86WV2;H3BPG0;H3BN72;H3BNV9;P13073	Cytochrome c oxidase subunit 4 isoform 1, mitochondrial	COX4I1	Q86WV2_HUMAN Cytochrome c oxidase subunit 4 isoform 1, mitochondrial OS=Homo sapiens OX=9606 GN=COX4I1 PE=1 SV=1;H3BPG0_HUMAN Cytochrome c oxidase subunit 4 (Fragment) OS=Homo sapiens OX=9606 GN=COX4I1 PE=1 SV=1;H3BN72_HUMAN Cytochrome c oxidase subunit 4	1	0	1	0	13.3	9.2906	25451	0	3635.9	0	25451	0
Q9HCY8	Protein S100-A14	S100A14	S10AE_HUMAN Protein S100-A14 OS=Homo sapiens OX=9606 GN=S100A14 PE=1 SV=1	1	0	1	0	14.4	11.662	25347	0	3621	0	25347	0
A0A1B0GVT7;Q5U608;O75486	Transcription initiation protein SPT3 homolog	SUPT3H	A0A1B0GVT7_HUMAN SPT3 homolog, SAGA and STAGA complex component OS=Homo sapiens OX=9606 GN=SUPT3H PE=1 SV=1;Q5U608_HUMAN SUPT3H protein (Fragment) OS=Homo sapiens OX=9606 GN=SUPT3H PE=2 SV=1;SUPT3_HUMAN Transcription initiation protein SPT3 homolog OS=Homo	1	0	1	0	4.7	29.241	25253	0	2805.9	0	25253	0
Q9H3P7	Golgi resident protein GCP60	ACBD3	GCP60_HUMAN Golgi resident protein GCP60 OS=Homo sapiens OX=9606 GN=ACBD3 PE=1 SV=4	1	0	1	0	2.7	60.593	25139	0	1197.1	0	25139	0
O60870	DNA/RNA-binding protein KIN17	KIN	KIN17_HUMAN DNA/RNA-binding protein KIN17 OS=Homo sapiens OX=9606 GN=KIN PE=1 SV=2	2	0	2	0	6.1	45.373	25052	0	1043.8	0	25052	0
A0A5C2GNS8			A0A5C2GNS8_HUMAN IG c400_heavy_IGHV3-49_IGHD5-18_IGHJ4 (Fragment) OS=Homo sapiens OX=9606 PE=2 SV=1	1	0	1	0	7.5	13.133	25014	0	3573.4	0	25014	0
F8WEQ1;A0A804HIG7;A0A804HLA2;A0A804HIV7;Q5HY57;P50402	Emerin	EMD	F8WEQ1_HUMAN Emerin OS=Homo sapiens OX=9606 GN=EMD PE=1 SV=1;A0A804HIG7_HUMAN Emerin OS=Homo sapiens OX=9606 GN=EMD PE=1 SV=1;A0A804HLA2_HUMAN Emerin OS=Homo sapiens OX=9606 GN=EMD PE=1 SV=1;A0A804HIV7_HUMAN Emerin OS=Homo sapiens OX=9606 GN=EMD PE=1 SV=1;	1	0	1	0	81	2.4417	25011	0	25011	0	25011	0
A0A7P0T8J7;A2A2Q9;A0A7P0TA70;Q9Y312	Protein AAR2 homolog	AAR2	A0A7P0T8J7_HUMAN Protein AAR2 homolog OS=Homo sapiens OX=9606 GN=AAR2 PE=1 SV=1;A2A2Q9_HUMAN Protein AAR2 homolog OS=Homo sapiens OX=9606 GN=AAR2 PE=1 SV=1;A0A7P0TA70_HUMAN Protein AAR2 homolog OS=Homo sapiens OX=9606 GN=AAR2 PE=1 SV=1;AAR2_HUMAN Protein A	1	0	1	0	4.6	37.375	24992	0	1666.1	0	24992	0
Q9NR33	DNA polymerase epsilon subunit 4	POLE4	DPOE4_HUMAN DNA polymerase epsilon subunit 4 OS=Homo sapiens OX=9606 GN=POLE4 PE=1 SV=2	1	0	1	0	15.4	12.209	24944	0	4157.3	0	24944	0
Q1L838;A0A8V8TQW9;A0A494C0M1;A0A8V8TQJ0;P52701	DNA mismatch repair protein Msh6	GTBP;MSH6	Q1L838_HUMAN GTBP-ALT OS=Homo sapiens OX=9606 GN=GTBP PE=3 SV=1;A0A8V8TQW9_HUMAN DNA mismatch repair protein OS=Homo sapiens OX=9606 GN=MSH6 PE=1 SV=2;A0A494C0M1_HUMAN DNA mismatch repair protein OS=Homo sapiens OX=9606 GN=MSH6 PE=1 SV=1;A0A8V8TQJ0_HUMAN D	1	0	1	0	1.1	121.09	24931	0	437.38	0	24931	0
B4DPN7;B0QZ43;B2RDK6;O75477	Erlin-1	ERLIN1	B4DPN7_HUMAN Erlin OS=Homo sapiens OX=9606 PE=2 SV=1;B0QZ43_HUMAN Erlin (Fragment) OS=Homo sapiens OX=9606 GN=ERLIN1 PE=1 SV=1;B2RDK6_HUMAN Erlin OS=Homo sapiens OX=9606 PE=2 SV=1;ERLN1_HUMAN Erlin-1 OS=Homo sapiens OX=9606 GN=ERLIN1 PE=1 SV=2	1	0	1	0	7.3	26.819	24772	0	2064.3	0	24772	0
P36551	Oxygen-dependent coproporphyrinogen-III oxidase, mitochondrial	CPOX	HEM6_HUMAN Oxygen-dependent coproporphyrinogen-III oxidase, mitochondrial OS=Homo sapiens OX=9606 GN=CPOX PE=1 SV=3	2	0	2	0	5.9	50.151	24729	0	915.88	0	24729	0
A8K0B9;E5KTM5;Q8WVM0	Dimethyladenosine transferase 1, mitochondrial	TFB1M	A8K0B9_HUMAN rRNA adenine N(6)-methyltransferase OS=Homo sapiens OX=9606 PE=2 SV=1;E5KTM5_HUMAN rRNA adenine N(6)-methyltransferase OS=Homo sapiens OX=9606 GN=TFB1M PE=3 SV=1;TFB1M_HUMAN Dimethyladenosine transferase 1, mitochondrial OS=Homo sapiens OX=960	1	0	1	0	3.2	39.537	24708	0	1074.3	0	24708	0
G3V0F3;B4E101;A0A0G2JQ92;Q96BW9	Phosphatidate cytidylyltransferase, mitochondrial	TAMM41	G3V0F3_HUMAN Chromosome 3 open reading frame 31, isoform CRA_e OS=Homo sapiens OX=9606 GN=TAMM41 PE=1 SV=1;B4E101_HUMAN Phosphatidate cytidylyltransferase, mitochondrial OS=Homo sapiens OX=9606 GN=TAMM41 PE=1 SV=1;A0A0G2JQ92_HUMAN Phosphatidate cytidylyltr	1	0	1	0	12.1	11.826	24484	0	4896.7	0	24484	0
A6PVX3;Q5VWC4;P55036	26S proteasome non-ATPase regulatory subunit 4	PSMD4	A6PVX3_HUMAN Proteasome 26S subunit ubiquitin receptor, non-ATPase 4 (Fragment) OS=Homo sapiens OX=9606 GN=PSMD4 PE=1 SV=1;Q5VWC4_HUMAN 26S proteasome non-ATPase regulatory subunit 4 OS=Homo sapiens OX=9606 GN=PSMD4 PE=1 SV=1;PSMD4_HUMAN 26S proteasome non	1	0	1	0	7.4	21.783	24444	0	2716	0	24444	0
A0A2U3TZL8;H7BYN4;A0A7I2V5Y5;Q02241;H0YMJ4;A0A2R8Y531;H0YME6	Kinesin-like protein;Kinesin-like protein KIF23	KIF23	A0A2U3TZL8_HUMAN Kinesin-like protein OS=Homo sapiens OX=9606 GN=KIF23 PE=1 SV=1;H7BYN4_HUMAN Kinesin-like protein OS=Homo sapiens OX=9606 GN=KIF23 PE=1 SV=1;A0A7I2V5Y5_HUMAN Kinesin-like protein OS=Homo sapiens OX=9606 GN=KIF23 PE=1 SV=1;KIF23_HUMAN Kines	1	1	1	1	3.5	92.682	24157	12214	561.79	284.04	24157	0
B4DLB1;Q59FZ2;B4DRA2;H0Y8Y7;A0A6I8PRA0;A0A3B3IS06;E7ETY2;Q13428	Treacle protein	TCOF1	B4DLB1_HUMAN cDNA FLJ58017, moderately similar to Treacle protein OS=Homo sapiens OX=9606 PE=2 SV=1;Q59FZ2_HUMAN TCOF1 protein variant (Fragment) OS=Homo sapiens OX=9606 PE=2 SV=1;B4DRA2_HUMAN cDNA FLJ57828, highly similar to Treacle protein (Fragment) OS=	1	0	1	0	3.7	55.73	24124	0	778.19	0	24124	0
B0AZM4;A8K6F0;O60306	Intron-binding protein aquarius	AQR	B0AZM4_HUMAN cDNA, FLJ79464, highly similar to Homo sapiens aquarius (Fragment) OS=Homo sapiens OX=9606 PE=2 SV=1;A8K6F0_HUMAN RNA helicase aquarius OS=Homo sapiens OX=9606 PE=2 SV=1;AQR_HUMAN RNA helicase aquarius OS=Homo sapiens OX=9606 GN=AQR PE=1 SV=4	1	0	1	0	1.6	156.84	23923	0	357.06	0	23923	0
B0QYP8;A0A087WZB5;Q9HBI1	Beta-parvin	PARVB	B0QYP8_HUMAN Parvin beta (Fragment) OS=Homo sapiens OX=9606 GN=PARVB PE=1 SV=1;A0A087WZB5_HUMAN Parvin beta OS=Homo sapiens OX=9606 GN=PARVB PE=1 SV=1;PARVB_HUMAN Beta-parvin OS=Homo sapiens OX=9606 GN=PARVB PE=1 SV=1	1	0	1	0	7.2	21.561	23838	0	2383.8	0	23838	0
B4DWW8;E7EVX8;Q8WWY3	U4/U6 small nuclear ribonucleoprotein Prp31	PRPF31	B4DWW8_HUMAN U4/U6 small nuclear ribonucleoprotein Prp31 OS=Homo sapiens OX=9606 PE=2 SV=1;E7EVX8_HUMAN U4/U6 small nuclear ribonucleoprotein Prp31 OS=Homo sapiens OX=9606 GN=PRPF31 PE=1 SV=1;PRP31_HUMAN U4/U6 small nuclear ribonucleoprotein Prp31 OS=Homo	1	0	1	0	2.4	50.159	23712	0	1394.8	0	23712	0
B7Z6P0;H3BQR2;Q2YS46;B2RDN3;Q9Y5Y2	Cytosolic Fe-S cluster assembly factor NUBP2	NUBP2;NUBP1	B7Z6P0_HUMAN NUBP iron-sulfur cluster assembly factor 2, cytosolic OS=Homo sapiens OX=9606 GN=NUBP2 PE=1 SV=1;H3BQR2_HUMAN NUBP iron-sulfur cluster assembly factor 2, cytosolic OS=Homo sapiens OX=9606 GN=NUBP2 PE=1 SV=1;Q2YS46_HUMAN C447E6.1 (Nucleotide bi	1	0	1	0	20.8	13.793	23680	0	3946.6	0	23680	0
A0A994J7C5;A0A994J7C7;Q96ST3	Paired amphipathic helix protein Sin3a	SIN3A	A0A994J7C5_HUMAN SIN3 transcription regulator family member A (Fragment) OS=Homo sapiens OX=9606 GN=SIN3A PE=1 SV=1;A0A994J7C7_HUMAN SIN3 transcription regulator family member A OS=Homo sapiens OX=9606 GN=SIN3A PE=1 SV=1;SIN3A_HUMAN Paired amphipathic heli	1	0	1	0	1.4	105.53	23511	0	500.24	0	23511	0
Q9Y617;B4DHQ3;B4DHX7	Phosphoserine aminotransferase	PSAT1	SERC_HUMAN Phosphoserine aminotransferase OS=Homo sapiens OX=9606 GN=PSAT1 PE=1 SV=2;B4DHQ3_HUMAN Phosphoserine aminotransferase OS=Homo sapiens OX=9606 PE=2 SV=1;B4DHX7_HUMAN phosphoserine transaminase OS=Homo sapiens OX=9606 PE=2 SV=1	1	1	1	1	5.4	40.422	23503	11230	1175.2	561.51	23503	0
Q6ZMN5;A0A0C4DFZ9;Q58A45	PAB-dependent poly(A)-specific ribonuclease subunit PAN3	PAN3	Q6ZMN5_HUMAN PAN2-PAN3 deadenylation complex subunit PAN3 OS=Homo sapiens OX=9606 GN=PAN3 PE=2 SV=1;A0A0C4DFZ9_HUMAN PAN2-PAN3 deadenylation complex subunit PAN3 OS=Homo sapiens OX=9606 GN=PAN3 PE=1 SV=1;PAN3_HUMAN PAN2-PAN3 deadenylation complex subunit P	1	0	1	0	2.5	53.635	23353	0	1015.4	0	23353	0
A0A0G2JHJ2;B4DNU0;Q53HH3;A0A1U9X7S4;Q92759	General transcription factor IIH subunit 4	GTF2H4	A0A0G2JHJ2_HUMAN General transcription factor IIH subunit 4 (Fragment) OS=Homo sapiens OX=9606 GN=GTF2H4 PE=1 SV=1;B4DNU0_HUMAN General transcription factor IIH subunit 4 OS=Homo sapiens OX=9606 PE=2 SV=1;Q53HH3_HUMAN General transcription factor IIH subun	1	0	1	0	11.6	15.208	23061	0	2882.7	0	23061	0
A0AA34QVU8;A0A0A0MRK1;E9PAV9;A8KAG1;Q5T3I0;E9PPY4;F2Z3C6;B4DVU2;F8W895;A0AAG2UW91	G patch domain-containing protein 4	GPATCH4	A0AA34QVU8_HUMAN G patch domain-containing protein 4 OS=Homo sapiens OX=9606 GN=GPATCH4 PE=1 SV=1;A0A0A0MRK1_HUMAN G patch domain-containing protein 4 OS=Homo sapiens OX=9606 GN=GPATCH4 PE=1 SV=1;E9PAV9_HUMAN G patch domain-containing protein 4 OS=Homo sap	2	0	2	0	16.8	16.637	23008	0	2300.8	0	23008	0
A0A494BXC7;B4DDL4;P30085	UMP-CMP kinase	CMPK1	A0A494BXC7_HUMAN Cytidine/uridine monophosphate kinase 1 OS=Homo sapiens OX=9606 GN=CMPK1 PE=1 SV=1;B4DDL4_HUMAN cDNA FLJ53966, moderately similar to Homo sapiens cytidylate kinase (CMPK), mRNA OS=Homo sapiens OX=9606 PE=2 SV=1;KCY_HUMAN UMP-CMP kinase OS=	1	0	1	0	8.4	20.18	22990	0	2299	0	22990	0
B4E233;Q86VM6;C9JP00;A0A0A0MQX8;Q9NR56	Muscleblind-like protein 1	MBNL1	B4E233_HUMAN cDNA FLJ53594, highly similar to Muscleblind-like protein OS=Homo sapiens OX=9606 PE=2 SV=1;Q86VM6_HUMAN MBNL1 protein OS=Homo sapiens OX=9606 GN=MBNL1 PE=1 SV=1;C9JP00_HUMAN Muscleblind like splicing regulator 1 OS=Homo sapiens OX=9606 GN=MBN	1	0	1	0	7	31.663	48875	0	12219	0	22854	0
Q9NYB0	Telomeric repeat-binding factor 2-interacting protein 1	TERF2IP	TE2IP_HUMAN Telomeric repeat-binding factor 2-interacting protein 1 OS=Homo sapiens OX=9606 GN=TERF2IP PE=1 SV=1	1	0	1	0	3.5	44.259	22802	0	1085.8	0	22802	0
B4DTV0;Q09666	Neuroblast differentiation-associated protein AHNAK	AHNAK	B4DTV0_HUMAN cDNA FLJ57801, highly similar to Homo sapiens AHNAK nucleoprotein (desmoyokin) (AHNAK), transcript variant 1, mRNA (Fragment) OS=Homo sapiens OX=9606 PE=2 SV=1;AHNK_HUMAN Neuroblast differentiation-associated protein AHNAK OS=Homo sapiens OX=9	1	0	1	0	1.5	114.14	22726	0	372.55	0	22726	0
Q07812	Apoptosis regulator BAX	BAX	BAX_HUMAN Apoptosis regulator BAX OS=Homo sapiens OX=9606 GN=BAX PE=1 SV=1	1	0	1	0	6.8	21.184	22662	0	2518	0	22662	0
Q5VV42	Threonylcarbamoyladenosine tRNA methylthiotransferase	CDKAL1	CDKAL_HUMAN Threonylcarbamoyladenosine tRNA methylthiotransferase OS=Homo sapiens OX=9606 GN=CDKAL1 PE=1 SV=1	1	0	1	0	2.1	65.111	22603	0	706.34	0	22603	0
V9GYS5;V9GZ04;A0A140VJK7;Q7Z4H3	HD domain-containing protein 2	HDDC2	V9GYS5_HUMAN HD domain containing 2 OS=Homo sapiens OX=9606 GN=HDDC2 PE=1 SV=1;V9GZ04_HUMAN HD domain containing 2 OS=Homo sapiens OX=9606 GN=HDDC2 PE=1 SV=1;A0A140VJK7_HUMAN 5-deoxynucleotidase HDDC2 OS=Homo sapiens OX=9606 PE=2 SV=1;HDDC2_HUMAN 5-deoxy	1	0	1	0	13.1	12.276	22538	0	4507.7	0	22538	0
A0A8I5KS02;A0A8I5KT67;Q8WVC6	Dephospho-CoA kinase domain-containing protein	DCAKD	A0A8I5KS02_HUMAN Dephospho-CoA kinase domain containing (Fragment) OS=Homo sapiens OX=9606 GN=DCAKD PE=1 SV=1;A0A8I5KT67_HUMAN Dephospho-CoA kinase domain-containing protein OS=Homo sapiens OX=9606 GN=DCAKD PE=1 SV=1;DCAKD_HUMAN Dephospho-CoA kinase domain	1	0	1	0	44.8	3.4872	22388	0	22388	0	22388	0
H0YJ50;A0A7P0TB08;A0A7P0T824;A0A7P0TA16;A0A7P0TAA6;H0YJF7;A0A7P0TBE4;A0A7P0TAS8;A8K245;A0A7P0T838;A0A7P0Z462;A0A7P0Z3Z7;A0A7P0T9E5;A0A7P0T9T1;H0YJJ9;A0A7P0TB15;A0A7P0T952;A0A7P0TA65;A0A7P0TBB8;A0A7P0T9I1;A0A7P0Z4A4;A0A7P0T977;A0A7P0T8N0;A0A7P0TBI6;A0A7P0T925;A0A7P0T9C6;A0A7P0T814;A0A7P0Z445;Q99986	Serine/threonine-protein kinase VRK1	VRK1	H0YJ50_HUMAN non-specific serine/threonine protein kinase (Fragment) OS=Homo sapiens OX=9606 GN=VRK1 PE=1 SV=2;A0A7P0TB08_HUMAN non-specific serine/threonine protein kinase OS=Homo sapiens OX=9606 GN=VRK1 PE=1 SV=1;A0A7P0T824_HUMAN non-specific serine/thre	1	0	1	0	8.3	26.418	22253	0	1589.5	0	22253	0
Q05CT8;A8K1Z3;Q8NHV4	Protein NEDD1	NEDD1	Q05CT8_HUMAN NEDD1 protein (Fragment) OS=Homo sapiens OX=9606 GN=NEDD1 PE=2 SV=1;A8K1Z3_HUMAN cDNA FLJ75002, highly similar to Homo sapiens, neural cell expressed,developmentally down-regulated gene 1 OS=Homo sapiens OX=9606 PE=2 SV=1;NEDD1_HUMAN Protein N	1	0	1	0	3.9	57.505	22193	0	1008.8	0	22193	0
B4DXS4;Q0QER2;V9HW78;Q6FIA4;Q6FI37;B2R5M8;A0A024R3Y6;O75874	Isocitrate dehydrogenase [NADP];Isocitrate dehydrogenase [NADP] cytoplasmic	IDH1;HEL-216	B4DXS4_HUMAN isocitrate dehydrogenase (NADP(+)) OS=Homo sapiens OX=9606 PE=2 SV=1;Q0QER2_HUMAN isocitrate dehydrogenase (NADP(+)) (Fragment) OS=Homo sapiens OX=9606 GN=IDH1 PE=2 SV=1;V9HW78_HUMAN Isocitrate dehydrogenase [NADP] OS=Homo sapiens OX=9606 GN=H	1	0	1	0	5.5	26.67	21644	0	1665	0	21644	0
E5RG03;E5RIB1;G3XAM7;A0A384MDY0;P35221;E5RFM3;E5RJL0;E5RIE0;E5RHV7;E5RGY6;E5RJ41;B4DKT9;B4DU00;B4E2G8	Catenin alpha-1	CTNNA1	E5RG03_HUMAN Catenin alpha 1 (Fragment) OS=Homo sapiens OX=9606 GN=CTNNA1 PE=1 SV=1;E5RIB1_HUMAN Catenin alpha-1 (Fragment) OS=Homo sapiens OX=9606 GN=CTNNA1 PE=1 SV=1;G3XAM7_HUMAN Catenin alpha-1 OS=Homo sapiens OX=9606 GN=CTNNA1 PE=1 SV=1;A0A384MDY0_HUMA	1	1	1	1	19.2	17.086	21606	6179.8	3086.6	882.83	21606	0
K7EME0;A0A0B4J2A4;B3KNP8;B2RB23;P42765	3-ketoacyl-CoA thiolase, mitochondrial	ACAA2	K7EME0_HUMAN Acetyl-CoA acyltransferase 2 OS=Homo sapiens OX=9606 GN=ACAA2 PE=1 SV=1;A0A0B4J2A4_HUMAN Acetyl-CoA acyltransferase 2 OS=Homo sapiens OX=9606 GN=ACAA2 PE=1 SV=1;B3KNP8_HUMAN cDNA FLJ30111 fis, clone BNGH42000360, highly similar to 3-ketoacyl-C	1	0	1	0	5.8	36.282	21467	0	1262.8	0	21467	0
J3QQX0;C9JFE4;A0A096LP07;A0A096LPJ3;A8K070;A0A9L9PX62;A0A9L9PXT0;Q13098	COP9 signalosome complex subunit 1	GPS1	J3QQX0_HUMAN G protein pathway suppressor 1 (Fragment) OS=Homo sapiens OX=9606 GN=GPS1 PE=1 SV=1;C9JFE4_HUMAN G protein pathway suppressor 1 OS=Homo sapiens OX=9606 GN=GPS1 PE=1 SV=2;A0A096LP07_HUMAN G protein pathway suppressor 1 OS=Homo sapiens OX=9606 G	1	0	1	0	19	8.7087	21212	0	7070.7	0	21212	0
H3BM42;Q92896	Golgi apparatus protein 1	GLG1	H3BM42_HUMAN Golgi apparatus protein 1 OS=Homo sapiens OX=9606 GN=GLG1 PE=1 SV=1;GSLG1_HUMAN Golgi apparatus protein 1 OS=Homo sapiens OX=9606 GN=GLG1 PE=1 SV=2	1	0	1	0	1.4	79.317	21172	0	542.86	0	21172	0
Q9UIG0	Tyrosine-protein kinase BAZ1B	BAZ1B	BAZ1B_HUMAN Tyrosine-protein kinase BAZ1B OS=Homo sapiens OX=9606 GN=BAZ1B PE=1 SV=2	1	0	1	0	1	170.9	21152	0	274.71	0	21152	0
Q9BRU9	rRNA-processing protein UTP23 homolog	UTP23	UTP23_HUMAN rRNA-processing protein UTP23 homolog OS=Homo sapiens OX=9606 GN=UTP23 PE=1 SV=2	1	0	1	0	5.2	28.402	21088	0	2636	0	21088	0
H0YLJ3;A5D8W6;B3KTM8;Q9UBU8;Q0VAE4;H0YM21;H0YMJ0	Mortality factor 4-like protein 1	MORF4L1	H0YLJ3_HUMAN Mortality factor 4 like 1 OS=Homo sapiens OX=9606 GN=MORF4L1 PE=1 SV=1;A5D8W6_HUMAN Mortality factor 4 like 1 OS=Homo sapiens OX=9606 GN=MORF4L1 PE=2 SV=1;B3KTM8_HUMAN Mortality factor 4 like 1 OS=Homo sapiens OX=9606 GN=MORF4L1 PE=1 SV=1;MO4L	3	0	1	0	14.9	31.333	21063	0	1504.5	0	21063	0
O75663	TIP41-like protein	TIPRL	TIPRL_HUMAN TIP41-like protein OS=Homo sapiens OX=9606 GN=TIPRL PE=1 SV=2	1	0	1	0	8.5	31.444	20879	0	1304.9	0	20879	0
Q9BUX5;H0Y8Z9;A0A7P0TB58;Q9H9W4;A0A7P0T7Z1;A0A7P0T8U3;A0A7P0T871;Q9H845	Acyl-CoA dehydrogenase family member 9, mitochondrial	ACAD9	Q9BUX5_HUMAN ACAD9 protein (Fragment) OS=Homo sapiens OX=9606 GN=ACAD9 PE=2 SV=2;H0Y8Z9_HUMAN Acyl-CoA dehydrogenase family member 9 (Fragment) OS=Homo sapiens OX=9606 GN=ACAD9 PE=1 SV=1;A0A7P0TB58_HUMAN Acyl-CoA dehydrogenase family member 9 OS=Homo sapie	1	0	1	0	3.8	38.569	20699	0	1089.4	0	20699	0
B2ZWH1;B4DFD3;Q6NVY0;Q9HB71	Calcyclin-binding protein	CACYBP	B2ZWH1_HUMAN Calcyclin binding protein (Fragment) OS=Homo sapiens OX=9606 GN=CACYBP PE=1 SV=1;B4DFD3_HUMAN cDNA FLJ57914, moderately similar to Calcyclin-binding protein OS=Homo sapiens OX=9606 PE=2 SV=1;Q6NVY0_HUMAN Calcyclin-binding protein OS=Homo sapie	1	0	1	0	36	5.8587	20603	0	10302	0	20603	0
C7DJS2		GSTP1	C7DJS2_HUMAN Glutathione S-transferase (Fragment) OS=Homo sapiens OX=9606 GN=GSTP1 PE=2 SV=1	3	0	1	0	37.7	16.667	20311	0	2901.6	0	20311	0
C9IYL4;Q53F88;P29083	General transcription factor IIE subunit 1	GTF2E1	C9IYL4_HUMAN General transcription factor IIE subunit 1 (Fragment) OS=Homo sapiens OX=9606 GN=GTF2E1 PE=1 SV=1;Q53F88_HUMAN General transcription factor IIE, polypeptide 1 (Alpha subunit, 56kD) variant (Fragment) OS=Homo sapiens OX=9606 PE=2 SV=1;T2EA_HUMA	1	0	1	0	10.1	14.437	20137	0	4027.3	0	20137	0
Q9Y4C8	Probable RNA-binding protein 19	RBM19	RBM19_HUMAN Probable RNA-binding protein 19 OS=Homo sapiens OX=9606 GN=RBM19 PE=1 SV=3	1	0	1	0	1.6	107.33	20048	0	435.82	0	20048	0
A0A087WTK2;B4E313;B4DEN2;Q6ZN99;B4DFU2;B4DMM1;A0A0S2Z4Z2;H3BP71;A8K6K1;A0A0S2Z537;O75150	E3 ubiquitin-protein ligase BRE1B	RNF40	A0A087WTK2_HUMAN E3 ubiquitin protein ligase (Fragment) OS=Homo sapiens OX=9606 GN=RNF40 PE=1 SV=1;B4E313_HUMAN E3 ubiquitin protein ligase OS=Homo sapiens OX=9606 PE=2 SV=1;B4DEN2_HUMAN E3 ubiquitin protein ligase OS=Homo sapiens OX=9606 PE=2 SV=1;Q6ZN99_	1	0	1	0	5.1	20.153	19941	0	1994.1	0	19941	0
A2ABF4;A0A0G2JJT9;A0A140T954;B4DT32;A0A1U9X9D5;A0A1U9X9C8;A0A1U9X9C7;A0A1U9X9C4;A0A1U9X9C1;A0A1U9X9A3;A0A1U9X9A1;A0A024RCN6;P26640	Valine--tRNA ligase	VARS	A2ABF4_HUMAN Valyl-tRNA synthetase 1 (Fragment) OS=Homo sapiens OX=9606 GN=VARS1 PE=1 SV=1;A0A0G2JJT9_HUMAN Valyl-tRNA synthetase 1 (Fragment) OS=Homo sapiens OX=9606 GN=VARS1 PE=1 SV=1;A0A140T954_HUMAN Valyl-tRNA synthetase 1 (Fragment) OS=Homo sapiens OX	1	0	1	0	9.2	18.114	19939	0	2848.4	0	19939	0
Q9H3X2;Q96T14;Q86XV5;H0Y873;Q8N8Q2;Q6ZNF7;A0A090N7Y0;Q96P47	Arf-GAP with GTPase, ANK repeat and PH domain-containing protein 3	DKFZp761E2216;AGAP3;CENTG3	Q9H3X2_HUMAN Uncharacterized protein DKFZp761E2216 (Fragment) OS=Homo sapiens OX=9606 GN=DKFZp761E2216 PE=2 SV=2;Q96T14_HUMAN cDNA FLJ14509 fis, clone NT2RM1000499, weakly similar to Caenorhabditis elegans centaurin gamma 1A OS=Homo sapiens OX=9606 PE=2 SV	1	0	1	0	5.3	38.539	19897	0	1421.2	0	19897	0
Q16513	Serine/threonine-protein kinase N2	PKN2	PKN2_HUMAN Serine/threonine-protein kinase N2 OS=Homo sapiens OX=9606 GN=PKN2 PE=1 SV=1	1	0	1	0	0.9	112.03	19874	0	354.89	0	19874	0
S4R3T2;H7BYG8;O94822	E3 ubiquitin-protein ligase listerin	LTN1	S4R3T2_HUMAN E3 ubiquitin-protein ligase listerin (Fragment) OS=Homo sapiens OX=9606 GN=LTN1 PE=1 SV=1;H7BYG8_HUMAN E3 ubiquitin-protein ligase listerin OS=Homo sapiens OX=9606 GN=LTN1 PE=1 SV=2;LTN1_HUMAN E3 ubiquitin-protein ligase listerin OS=Homo sapie	1	0	1	0	3.8	41.491	19845	0	992.26	0	19845	0
C9JNK6;C9JAZ1;B7Z9F3;O75431	Metaxin-2	MTX2	C9JNK6_HUMAN Metaxin 2 OS=Homo sapiens OX=9606 GN=MTX2 PE=1 SV=1;C9JAZ1_HUMAN Metaxin 2 (Fragment) OS=Homo sapiens OX=9606 GN=MTX2 PE=1 SV=1;B7Z9F3_HUMAN cDNA, FLJ78817, highly similar to Metaxin-2 OS=Homo sapiens OX=9606 PE=2 SV=1;MTX2_HUMAN Metaxin-2 OS=	1	0	1	0	10.6	23.643	19814	0	2201.5	0	19814	0
I3L172;Q9BUT9	Protein FAM195A	FAM195A	I3L172_HUMAN MAPK regulated corepressor interacting protein 2 OS=Homo sapiens OX=9606 GN=MCRIP2 PE=1 SV=1;MCRI2_HUMAN MAPK regulated corepressor interacting protein 2 OS=Homo sapiens OX=9606 GN=MCRIP2 PE=1 SV=2	1	0	1	0	16.9	7.032	19768	0	6589.4	0	19768	0
G3V5S9;G3V1S4;Q4FZ45;Q9Y324	rRNA-processing protein FCF1 homolog	FCF1;DKFZp686O2396	G3V5S9_HUMAN FCF1 rRNA-processing protein OS=Homo sapiens OX=9606 GN=FCF1 PE=1 SV=1;G3V1S4_HUMAN Chromosome 14 open reading frame 111, isoform CRA_a OS=Homo sapiens OX=9606 GN=FCF1 PE=1 SV=1;Q4FZ45_HUMAN Chromosome 14 open reading frame 111, isoform CRA_c	1	0	1	0	7.7	21.491	19611	0	3268.5	0	19611	0
O43819;A0A1W2PQK0	Protein SCO2 homolog, mitochondrial	SCO2	SCO2_HUMAN Protein SCO2 homolog, mitochondrial OS=Homo sapiens OX=9606 GN=SCO2 PE=1 SV=3;A0A1W2PQK0_HUMAN Synthesis of cytochrome C oxidase 2 (Fragment) OS=Homo sapiens OX=9606 GN=SCO2 PE=1 SV=2	2	0	2	0	10.5	29.81	19528	0	1394.9	0	19528	0
A0A7P0TAJ5;A0A7P0TAE3;A0A140VKH3;Q9ULX6	A-kinase anchor protein 8-like	AKAP8L	A0A7P0TAJ5_HUMAN A-kinase anchoring protein 8 like OS=Homo sapiens OX=9606 GN=AKAP8L PE=1 SV=1;A0A7P0TAE3_HUMAN A-kinase anchoring protein 8 like OS=Homo sapiens OX=9606 GN=AKAP8L PE=1 SV=1;A0A140VKH3_HUMAN Testis tissue sperm-binding protein Li 90mP OS=Ho	1	0	1	0	2.6	59.788	19523	0	1027.5	0	19523	0
B3KPY9;Q6I9Y8;B3KSQ4;H0YN14;B3KTB3;B3KT38;B3KPS9;B3KQ33;Q59FI4;Q8TEX9	Importin-4	IPO4	B3KPY9_HUMAN cDNA FLJ32482 fis, clone SKNMC2001324, highly similar to Importin-4 OS=Homo sapiens OX=9606 PE=2 SV=1;Q6I9Y8_HUMAN IPO4 protein OS=Homo sapiens OX=9606 GN=IPO4 PE=2 SV=1;B3KSQ4_HUMAN cDNA FLJ36788 fis, clone ADRGL2004451, highly similar to Imp	1	0	1	0	2.4	80.845	19449	0	525.66	0	19449	0
K7EK20;K7EPK1;Q86X55	Histone-arginine methyltransferase CARM1	CARM1	K7EK20_HUMAN Coactivator associated arginine methyltransferase 1 (Fragment) OS=Homo sapiens OX=9606 GN=CARM1 PE=1 SV=1;K7EPK1_HUMAN Coactivator associated arginine methyltransferase 1 OS=Homo sapiens OX=9606 GN=CARM1 PE=1 SV=1;CARM1_HUMAN Histone-arginine	1	0	1	0	29.2	12.543	19380	0	4845.1	0	19380	0
A8K4P8;Q14146	Unhealthy ribosome biogenesis protein 2 homolog	URB2	A8K4P8_HUMAN cDNA FLJ75337 OS=Homo sapiens OX=9606 PE=2 SV=1;URB2_HUMAN Unhealthy ribosome biogenesis protein 2 homolog OS=Homo sapiens OX=9606 GN=URB2 PE=1 SV=2	1	0	1	0	1.4	170.51	19311	0	271.98	0	19311	0
P07237;H0Y3Z3;B4DUA5;I3L514;H7BZ94;I3L0S0;I3L3P5;A0A7P0TA97;A0A7P0T8X1;A0A7P0T8C0;A0A7P0T9U6;A0A7P0T8J3;A0A024R8S5;A0A7P0T9D6;A0A7P0TB26;I3L4M2;A0A7P0TA35;B4DLN6;A0A7P0T9K9;A0A7P0Z4S2;A0A7P0Z4J0;B4DJS0;A0A7P0TA71;I3L3U6;B4DNL5;A0A7P0TBA3;A0A7P0Z4B2;A0A7P0T940;A0A7P0T9E3;I3NI03;A0A7P0T9S9;A0A7P0TBP8;A0A7P0Z476;I3L1Y5;A0A7P0TAX9;B4DNP9;Q96C96;A0A7P0Z4F8	Protein disulfide-isomerase	P4HB	PDIA1_HUMAN Protein disulfide-isomerase OS=Homo sapiens OX=9606 GN=P4HB PE=1 SV=3;H0Y3Z3_HUMAN protein disulfide-isomerase OS=Homo sapiens OX=9606 GN=P4HB PE=1 SV=2;B4DUA5_HUMAN protein disulfide-isomerase OS=Homo sapiens OX=9606 PE=2 SV=1;I3L514_HUMAN pro	1	1	1	1	3.7	57.116	19096	9466.4	545.61	270.47	19096	0
A0A7I2V412;A0A7I2V423;Q9P0M6;A0A7I2V4D9;A0A7I2YQB9;A0A7I2YQR8;A0A7I2V6E9;Q5SQT3;A0A7I2V2N7;A0A7I2YQD6;Q9HA11	Core histone macro-H2A.2;Histone H2A	H2AFY2	A0A7I2V412_HUMAN MacroH2A.2 histone OS=Homo sapiens OX=9606 GN=MACROH2A2 PE=1 SV=1;A0A7I2V423_HUMAN MacroH2A.2 histone OS=Homo sapiens OX=9606 GN=MACROH2A2 PE=1 SV=1;H2AW_HUMAN Core histone macro-H2A.2 OS=Homo sapiens OX=9606 GN=MACROH2A2 PE=1 SV=3;A0A7I2V	2	1	1	0	7.2	36.278	18946	0	1114.5	0	18946	0
B3KSP0;B3KTK5;Q53GS8;H0Y3X6;B3KM78;A0A0C4DFX9;Q9H3P2	Negative elongation factor A	WHSC2;NELFA	B3KSP0_HUMAN Wolf-Hirschhorn syndrome candidate 2, isoform CRA_c OS=Homo sapiens OX=9606 GN=WHSC2 PE=2 SV=1;B3KTK5_HUMAN cDNA FLJ38418 fis, clone FEBRA2009780, highly similar to Negative elongation factor A OS=Homo sapiens OX=9606 PE=2 SV=1;Q53GS8_HUMAN Wo	1	0	1	0	2.5	42.53	18886	0	1180.3	0	18886	0
A0A0A0MTQ0;O15091	Mitochondrial ribonuclease P protein 3	KIAA0391	A0A0A0MTQ0_HUMAN Protein only RNase P catalytic subunit (Fragment) OS=Homo sapiens OX=9606 GN=PRORP PE=1 SV=1;MRPP3_HUMAN Mitochondrial ribonuclease P catalytic subunit OS=Homo sapiens OX=9606 GN=PRORP PE=1 SV=2	1	0	1	0	7.6	21.699	18872	0	2096.9	0	18872	0
B4DYC6;A8K7W3;A8K5T7;Q9Y2Z0	Suppressor of G2 allele of SKP1 homolog	SUGT1	B4DYC6_HUMAN cDNA FLJ60958, highly similar to Homo sapiens SGT1, suppressor of G2 allele of SKP1 (SUGT1), mRNA OS=Homo sapiens OX=9606 PE=2 SV=1;A8K7W3_HUMAN cDNA FLJ75780, highly similar to Homo sapiens SGT1, suppressor of G2 allele of SKP1 (SUGT1), mRNA	1	0	1	0	5.4	31.688	18860	0	1047.8	0	18860	0
Q68E00;A0A087WX59;Q16186	Proteasomal ubiquitin receptor ADRM1	DKFZp686G2045;ADRM1	Q68E00_HUMAN Uncharacterized protein DKFZp686G2045 (Fragment) OS=Homo sapiens OX=9606 GN=DKFZp686G2045 PE=3 SV=2;A0A087WX59_HUMAN ADRM1 26S proteasome ubiquitin receptor OS=Homo sapiens OX=9606 GN=ADRM1 PE=1 SV=1;ADRM1_HUMAN Proteasomal ubiquitin receptor	1	0	1	0	5.1	32.579	18857	0	2095.2	0	18857	0
P60059	Protein transport protein Sec61 subunit gamma	SEC61G	SC61G_HUMAN Protein transport protein Sec61 subunit gamma OS=Homo sapiens OX=9606 GN=SEC61G PE=1 SV=1	1	1	1	1	36.8	7.7412	18771	40448	6256.9	13483	18771	0
B4DF37;Q9UH36	SRR1-like protein	SRRD	B4DF37_HUMAN cDNA FLJ52671, highly similar to SRR1-like protein OS=Homo sapiens OX=9606 PE=2 SV=1;SRR1L_HUMAN SRR1-like protein OS=Homo sapiens OX=9606 GN=SRRD PE=1 SV=1	1	0	1	0	5.1	37.865	18753	0	1562.7	0	18753	0
H3BNU8;Q1ED39	Lysine-rich nucleolar protein 1	KNOP1	H3BNU8_HUMAN Lysine rich nucleolar protein 1 OS=Homo sapiens OX=9606 GN=KNOP1 PE=1 SV=1;KNOP1_HUMAN Lysine-rich nucleolar protein 1 OS=Homo sapiens OX=9606 GN=KNOP1 PE=1 SV=1	1	0	1	0	8	15.568	18645	0	2071.6	0	18645	0
B4DP06;V9HWH7;B2R7P8;P31939	Bifunctional purine biosynthesis protein PURH;Phosphoribosylaminoimidazolecarboxamide formyltransferase;IMP cyclohydrolase	HEL-S-70p;ATIC	B4DP06_HUMAN Bifunctional purine biosynthesis protein ATIC OS=Homo sapiens OX=9606 PE=2 SV=1;V9HWH7_HUMAN Bifunctional purine biosynthesis protein ATIC OS=Homo sapiens OX=9606 GN=HEL-S-70p PE=2 SV=1;B2R7P8_HUMAN Bifunctional purine biosynthesis protein ATI	1	0	1	0	3.8	58.661	18614	0	564.07	0	18614	0
B3KMZ6;B2RDF5;A0A3R5W301;Q9UBT2;U3KQ93;K7ESK7;K7EPL2;B3KNA3	SUMO-activating enzyme subunit 2	UBA2	B3KMZ6_HUMAN SUMO-activating enzyme subunit 2 OS=Homo sapiens OX=9606 PE=2 SV=1;B2RDF5_HUMAN SUMO-activating enzyme subunit 2 OS=Homo sapiens OX=9606 PE=2 SV=1;A0A3R5W301_HUMAN UBA2/WTIP fusion protein OS=Homo sapiens OX=9606 PE=2 SV=1;SAE2_HUMAN SUMO-acti	1	1	1	1	4.7	71.161	18535	6017.5	639.12	207.5	18535	0
E5RJF5;E5RK63;A0A0S2Z301;B7Z582;A0A0S2Z377;A8K3Q7;A0A0S2Z2Z6;P08133	Annexin;Annexin A6	ANXA6	E5RJF5_HUMAN Annexin (Fragment) OS=Homo sapiens OX=9606 GN=ANXA6 PE=1 SV=8;E5RK63_HUMAN Annexin (Fragment) OS=Homo sapiens OX=9606 GN=ANXA6 PE=1 SV=1;A0A0S2Z301_HUMAN Annexin OS=Homo sapiens OX=9606 GN=ANXA6 PE=2 SV=1;B7Z582_HUMAN Annexin OS=Homo sapiens O	1	0	1	0	12.4	14.55	18399	0	2044.3	0	18399	0
Q9NYL2	Mitogen-activated protein kinase kinase kinase MLT	ZAK	M3K20_HUMAN Mitogen-activated protein kinase kinase kinase 20 OS=Homo sapiens OX=9606 GN=MAP3K20 PE=1 SV=3	1	0	1	0	1.9	91.154	18398	0	438.05	0	18398	0
H3BQA8;H0YL19;H0YN81;Q9GZS3;H0YLA1;H0YMF9	WD repeat-containing protein 61;WD repeat-containing protein 61, N-terminally processed	WDR61	H3BQA8_HUMAN Superkiller complex protein 8 (Fragment) OS=Homo sapiens OX=9606 GN=SKIC8 PE=1 SV=1;H0YL19_HUMAN Superkiller complex protein 8 OS=Homo sapiens OX=9606 GN=SKIC8 PE=1 SV=1;H0YN81_HUMAN Superkiller complex protein 8 (Fragment) OS=Homo sapiens OX=	1	1	1	1	20.2	17.666	18327	11035	2290.9	1379.4	18327	0
Q9Y3D6	Mitochondrial fission 1 protein	FIS1	FIS1_HUMAN Mitochondrial fission 1 protein OS=Homo sapiens OX=9606 GN=FIS1 PE=1 SV=2	1	0	1	0	10.5	16.937	18229	0	2604.2	0	18229	0
F8W822;B4E2E7;Q6FI58;B5BU58;B4E027;R4GNG3;J3QRU8;F8VXI9;A0A0C4DGN6;Q59FC3;Q14161;Q9Y2X7	ARF GTPase-activating protein GIT2;ARF GTPase-activating protein GIT1	GIT2;GIT1	F8W822_HUMAN GIT ArfGAP 2 OS=Homo sapiens OX=9606 GN=GIT2 PE=1 SV=1;B4E2E7_HUMAN cDNA FLJ58348, highly similar to ARF GTPase-activating protein GIT2 OS=Homo sapiens OX=9606 PE=2 SV=1;Q6FI58_HUMAN G protein-coupled receptor kinase-interactor 2 isoform 4 OS=	1	0	1	0	3.6	46.988	18215	0	1012	0	18215	0
B7Z4W0;A0A384MTX4;P23193	Transcription elongation factor A protein 1	TCEA1	B7Z4W0_HUMAN Transcription elongation factor OS=Homo sapiens OX=9606 PE=2 SV=1;A0A384MTX4_HUMAN Transcription elongation factor OS=Homo sapiens OX=9606 PE=2 SV=1;TCEA1_HUMAN Transcription elongation factor A protein 1 OS=Homo sapiens OX=9606 GN=TCEA1 PE=1	1	0	1	0	4.3	31.674	18163	0	1210.9	0	18163	0
O95758	Polypyrimidine tract-binding protein 3	PTBP3	PTBP3_HUMAN Polypyrimidine tract-binding protein 3 OS=Homo sapiens OX=9606 GN=PTBP3 PE=1 SV=2	1	0	1	0	3.6	59.689	18098	0	1064.6	0	18098	0
Q53T47;E9PHV4;O15514	DNA-directed RNA polymerase II subunit RPB4	POLR2D	Q53T47_HUMAN Uncharacterized protein POLR2D (Fragment) OS=Homo sapiens OX=9606 GN=POLR2D PE=3 SV=1;E9PHV4_HUMAN RNA polymerase II subunit D OS=Homo sapiens OX=9606 GN=POLR2D PE=1 SV=1;RPB4_HUMAN DNA-directed RNA polymerase II subunit RPB4 OS=Homo sapiens O	1	0	1	0	23.8	9.6065	17958	0	2993	0	17958	0
B7WP74;Q9HCG8	Pre-mRNA-splicing factor CWC22 homolog	CWC22	B7WP74_HUMAN Pre-mRNA-splicing factor CWC22 homolog (Fragment) OS=Homo sapiens OX=9606 GN=CWC22 PE=1 SV=1;CWC22_HUMAN Pre-mRNA-splicing factor CWC22 homolog OS=Homo sapiens OX=9606 GN=CWC22 PE=1 SV=3	1	0	1	0	1.3	85.576	17946	0	460.15	0	17946	0
B2RD51;O95456	Proteasome assembly chaperone 1	PSMG1	B2RD51_HUMAN Proteasome assembly chaperone 1 OS=Homo sapiens OX=9606 PE=2 SV=1;PSMG1_HUMAN Proteasome assembly chaperone 1 OS=Homo sapiens OX=9606 GN=PSMG1 PE=1 SV=1	1	0	1	0	5.6	32.882	17894	0	1192.9	0	17894	0
A1L1B7;Q6NX58;D3DPS3;Q3KQU3	MAP7 domain-containing protein 1	MAP7D1;RPRC1	A1L1B7_HUMAN MAP7D1 protein (Fragment) OS=Homo sapiens OX=9606 GN=MAP7D1 PE=2 SV=1;Q6NX58_HUMAN MAP7D1 protein (Fragment) OS=Homo sapiens OX=9606 GN=MAP7D1 PE=2 SV=1;D3DPS3_HUMAN Arginine/proline rich coiled-coil 1, isoform CRA_b OS=Homo sapiens OX=9606 GN	1	0	1	0	9.8	18.533	17814	0	2226.8	0	17814	0
D6RCD0;Q8NBQ5	Estradiol 17-beta-dehydrogenase 11	HSD17B11	D6RCD0_HUMAN Estradiol 17-beta-dehydrogenase 11 OS=Homo sapiens OX=9606 GN=HSD17B11 PE=1 SV=2;DHB11_HUMAN Estradiol 17-beta-dehydrogenase 11 OS=Homo sapiens OX=9606 GN=HSD17B11 PE=1 SV=4	1	0	1	0	7	28.102	17581	0	1098.8	0	17581	0
C9J4M6;B4DR40;B4DH29;C9J2Y9;B4DHJ3;P30876	DNA-directed RNA polymerase;DNA-directed RNA polymerase II subunit RPB2	POLR2B	C9J4M6_HUMAN DNA-directed RNA polymerase subunit beta OS=Homo sapiens OX=9606 GN=POLR2B PE=1 SV=3;B4DR40_HUMAN DNA-directed RNA polymerase subunit beta OS=Homo sapiens OX=9606 PE=2 SV=1;B4DH29_HUMAN DNA-directed RNA polymerase subunit beta OS=Homo sapiens	1	0	1	0	0.9	121.37	17420	0	311.06	0	17420	0
H0UI80;X6RLT1;Q8IXH7	Negative elongation factor C/D	TH1L;NELFCD	H0UI80_HUMAN Negative elongation factor complex member C/D OS=Homo sapiens OX=9606 GN=NELFCD PE=1 SV=1;X6RLT1_HUMAN Negative elongation factor complex member C/D (Fragment) OS=Homo sapiens OX=9606 GN=NELFCD PE=1 SV=1;NELFD_HUMAN Negative elongation factor	1	0	1	0	2.8	67.346	17340	0	722.49	0	17340	0
A0A5H1ZRP4;Q8WX92	Negative elongation factor B	NELFB	A0A5H1ZRP4_HUMAN Negative elongation factor B OS=Homo sapiens OX=9606 GN=NELFB PE=1 SV=1;NELFB_HUMAN Negative elongation factor B OS=Homo sapiens OX=9606 GN=NELFB PE=1 SV=1	1	0	1	0	2.9	70.038	17193	0	537.28	0	17193	0
C9JDQ8;C9J2Z4;C9JC03;B4DZH9;B4DMV9;B4DR44;B4DTR4;B2R5U3;A0A024R571;Q9H4M9;Q9NZN3	EH domain-containing protein 1;EH domain-containing protein 3	EHD1;EHD3	C9JDQ8_HUMAN EH domain containing 1 (Fragment) OS=Homo sapiens OX=9606 GN=EHD1 PE=1 SV=1;C9J2Z4_HUMAN EH domain containing 1 (Fragment) OS=Homo sapiens OX=9606 GN=EHD1 PE=1 SV=1;C9JC03_HUMAN EH domain containing 1 (Fragment) OS=Homo sapiens OX=9606 GN=EHD1	1	0	1	0	8.6	18.616	16917	0	1691.7	0	16917	0
A0A1B0GTK2;A7E2T3;A0A1B0GVD3;Q6ZN17	Protein lin-28 homolog B	LIN28B	A0A1B0GTK2_HUMAN Lin-28 homolog B (Fragment) OS=Homo sapiens OX=9606 GN=LIN28B PE=1 SV=1;A7E2T3_HUMAN LIN28B protein (Fragment) OS=Homo sapiens OX=9606 GN=LIN28B PE=2 SV=1;A0A1B0GVD3_HUMAN Lin-28 homolog B OS=Homo sapiens OX=9606 GN=LIN28B PE=1 SV=1;LN28B_	2	1	2	1	14.4	23.006	16761	22032	1289.3	1694.8	16761	0
E9PC61;Q53F79;G4U4J3;A0A7N4YH79;Q8NDF8	Non-canonical poly(A) RNA polymerase PAPD5	PAPD5	E9PC61_HUMAN Terminal nucleotidyltransferase 4B (Fragment) OS=Homo sapiens OX=9606 GN=TENT4B PE=1 SV=2;Q53F79_HUMAN PAP associated domain containing protein 5 variant (Fragment) OS=Homo sapiens OX=9606 PE=2 SV=1;G4U4J3_HUMAN PAP associated domain containin	1	0	1	0	4.6	34.286	16559	0	871.51	0	16559	0
A8K6T3;Q14574	Desmocollin-3	DSC3	A8K6T3_HUMAN cDNA FLJ78674, highly similar to Homo sapiens desmocollin type 4 OS=Homo sapiens OX=9606 PE=2 SV=1;DSC3_HUMAN Desmocollin-3 OS=Homo sapiens OX=9606 GN=DSC3 PE=1 SV=3	1	0	1	0	2.8	99.978	16538	0	337.51	0	16538	0
Q14166	Tubulin--tyrosine ligase-like protein 12	TTLL12	TTL12_HUMAN Tubulin--tyrosine ligase-like protein 12 OS=Homo sapiens OX=9606 GN=TTLL12 PE=1 SV=2	2	0	2	0	3.9	74.403	16492	0	485.06	0	16492	0
J3KQY1;E7ESL0;Q9NWU5	39S ribosomal protein L22, mitochondrial	MRPL22	J3KQY1_HUMAN Large ribosomal subunit protein uL22m OS=Homo sapiens OX=9606 GN=MRPL22 PE=1 SV=1;E7ESL0_HUMAN Large ribosomal subunit protein uL22m OS=Homo sapiens OX=9606 GN=MRPL22 PE=1 SV=1;RM22_HUMAN Large ribosomal subunit protein uL22m OS=Homo sapiens O	1	0	1	0	3	26.475	15897	0	1222.9	0	15897	0
M0R213;B4DGP9;M0R0Y2;B4DIV0;A0A087WZQ7;P54920;Q9H115	Alpha-soluble NSF attachment protein;Beta-soluble NSF attachment protein	NAPA;NAPB	M0R213_HUMAN NSF attachment protein alpha (Fragment) OS=Homo sapiens OX=9606 GN=NAPA PE=1 SV=1;B4DGP9_HUMAN cDNA FLJ54102, highly similar to Beta-soluble NSF attachment protein OS=Homo sapiens OX=9606 PE=2 SV=1;M0R0Y2_HUMAN NSF attachment protein alpha OS=	1	0	1	0	13.3	9.8571	15863	0	2643.8	0	15863	0
E5RJP4;B4DN38;A0A6I8PRN4;A0A6I8PTT9;A0A0S2Z4W6;B3KMR8;B2RB90;A0A0S2Z4X9;O94808;Q06210	Glutamine--fructose-6-phosphate aminotransferase [isomerizing] 2;Glutamine--fructose-6-phosphate aminotransferase [isomerizing] 1	GFPT2;GFPT1	E5RJP4_HUMAN glutamine--fructose-6-phosphate transaminase (isomerizing) (Fragment) OS=Homo sapiens OX=9606 GN=GFPT2 PE=1 SV=1;B4DN38_HUMAN glutamine--fructose-6-phosphate transaminase (isomerizing) OS=Homo sapiens OX=9606 PE=2 SV=1;A0A6I8PRN4_HUMAN glutami	1	0	1	0	6.5	24.414	15763	0	1212.6	0	15763	0
A0A0A1HAN9;P20339	Ras-related protein Rab-5A	RAB5A	A0A0A1HAN9_HUMAN H.sapiens ras-related Hrab5 protein OS=Homo sapiens OX=9606 PE=2 SV=1;RAB5A_HUMAN Ras-related protein Rab-5A OS=Homo sapiens OX=9606 GN=RAB5A PE=1 SV=2	1	0	1	0	8.8	23.37	15582	0	1947.7	0	15582	0
A0PJJ6;Q05DC0;Q5VTR2	E3 ubiquitin-protein ligase BRE1A	RNF20	A0PJJ6_HUMAN E3 ubiquitin protein ligase (Fragment) OS=Homo sapiens OX=9606 GN=RNF20 PE=2 SV=1;Q05DC0_HUMAN E3 ubiquitin protein ligase (Fragment) OS=Homo sapiens OX=9606 GN=RNF20 PE=2 SV=1;BRE1A_HUMAN E3 ubiquitin-protein ligase BRE1A OS=Homo sapiens OX=9	1	0	1	0	4.3	46.202	15398	0	669.5	0	15398	0
H0YMV3;H0YKS0;H0YLC2;H0YKT8;H0YMA1;H0YMZ1;H0YN18;H0YL69;B2RDG0;P25789	Proteasome subunit alpha type;Proteasome subunit beta type;Proteasome subunit alpha type-4	PSMA4	H0YMV3_HUMAN Proteasome 20S subunit alpha 4 OS=Homo sapiens OX=9606 GN=PSMA4 PE=1 SV=1;H0YKS0_HUMAN Proteasome 20S subunit alpha 4 (Fragment) OS=Homo sapiens OX=9606 GN=PSMA4 PE=1 SV=1;H0YLC2_HUMAN Proteasome subunit alpha type OS=Homo sapiens OX=9606 GN=P	1	0	1	0	25.6	9.8541	15337	0	2556.1	0	15337	0
Q9H072;O76031	ATP-dependent Clp protease ATP-binding subunit clpX-like, mitochondrial	DKFZp586J151;CLPX	Q9H072_HUMAN Uncharacterized protein DKFZp586J151 OS=Homo sapiens OX=9606 GN=DKFZp586J151 PE=2 SV=1;CLPX_HUMAN ATP-dependent Clp protease ATP-binding subunit clpX-like, mitochondrial OS=Homo sapiens OX=9606 GN=CLPX PE=1 SV=2	1	0	1	0	2.6	58.095	15263	0	448.91	0	15263	0
K7ERQ7;A0A0A0MSN0;K7EJH0;K7EMX1;K7EJV2;K7ESQ2;Q8NBT2	Kinetochore protein Spc24	SPC24	K7ERQ7_HUMAN SPC24 component of NDC80 kinetochore complex (Fragment) OS=Homo sapiens OX=9606 GN=SPC24 PE=1 SV=1;A0A0A0MSN0_HUMAN Kinetochore protein Spc24 OS=Homo sapiens OX=9606 GN=SPC24 PE=1 SV=1;K7EJH0_HUMAN Kinetochore protein Spc24 (Fragment) OS=Homo	1	0	1	0	13.5	13.596	15203	0	2533.9	0	15203	0
O95470;A0A8V8TLU3;A0A8V8TN38;A0A8V8TLU8;A0A8V8TLB6;A0A8V8TN35	Sphingosine-1-phosphate lyase 1	SGPL1	SGPL1_HUMAN Sphingosine-1-phosphate lyase 1 OS=Homo sapiens OX=9606 GN=SGPL1 PE=1 SV=3;A0A8V8TLU3_HUMAN Sphingosine-1-phosphate lyase 1 (Fragment) OS=Homo sapiens OX=9606 GN=SGPL1 PE=1 SV=1;A0A8V8TN38_HUMAN Sphingosine-1-phosphate lyase 1 OS=Homo sapiens O	1	1	1	1	5.5	63.523	15172	19173	561.91	710.12	15172	0
Q9NPV4;Q05BE5;I3L1L6;B4DIS6;Q9H6R0	Putative ATP-dependent RNA helicase DHX33	DKFZp762F2011;DHX33	Q9NPV4_HUMAN RNA helicase OS=Homo sapiens OX=9606 GN=DKFZp762F2011 PE=2 SV=1;Q05BE5_HUMAN RNA helicase OS=Homo sapiens OX=9606 GN=DHX33 PE=1 SV=1;I3L1L6_HUMAN RNA helicase (Fragment) OS=Homo sapiens OX=9606 GN=DHX33 PE=1 SV=1;B4DIS6_HUMAN RNA helicase OS=H	1	0	1	0	5.4	45.601	15123	0	657.5	0	15123	0
A0A0U1RR19;Q96JZ0;Q6NXU1;Q5TA56;A8KA05;Q9H9G7	Protein argonaute-3	EIF2C3;AGO3	A0A0U1RR19_HUMAN Argonaute RISC catalytic component 3 OS=Homo sapiens OX=9606 GN=AGO3 PE=1 SV=1;Q96JZ0_HUMAN cDNA FLJ14890 fis, clone PLACE1004149, weakly similar to Rattus norvegicus GERp95 mRNA OS=Homo sapiens OX=9606 PE=2 SV=1;Q6NXU1_HUMAN eIF2C3 protei	1	0	1	0	21.9	7.1124	15107	0	3776.8	0	15107	0
Q96G25	Mediator of RNA polymerase II transcription subunit 8	MED8	MED8_HUMAN Mediator of RNA polymerase II transcription subunit 8 OS=Homo sapiens OX=9606 GN=MED8 PE=1 SV=2	1	0	1	0	6.3	29.08	14955	0	1068.2	0	14955	0
B4DDQ8;B4DFP1;B7Z6C2;P36871	Phosphoglucomutase-1	PGM1	B4DDQ8_HUMAN phosphoglucomutase (alpha-D-glucose-1,6-bisphosphate-dependent) OS=Homo sapiens OX=9606 PE=2 SV=1;B4DFP1_HUMAN Phosphoglucomutase-1 OS=Homo sapiens OX=9606 PE=2 SV=1;B7Z6C2_HUMAN cDNA FLJ50663, highly similar to Phosphoglucomutase-1 OS=Homo sa	1	0	1	0	4.9	40.229	14779	0	703.74	0	14779	0
H3BPL5;Q96ES7	SAGA-associated factor 29 homolog	CCDC101	H3BPL5_HUMAN SAGA complex associated factor 29 OS=Homo sapiens OX=9606 GN=SGF29 PE=1 SV=1;SGF29_HUMAN SAGA-associated factor 29 OS=Homo sapiens OX=9606 GN=SGF29 PE=1 SV=1	1	0	1	0	9.8	14.619	14650	0	2092.8	0	14650	0
A0A384NKN4;Q9NUG6	p53 and DNA damage-regulated protein 1	PDRG1	A0A384NKN4_HUMAN p53 and DNA damage-regulated protein 1 OS=Homo sapiens OX=9606 PE=2 SV=1;PDRG1_HUMAN p53 and DNA damage-regulated protein 1 OS=Homo sapiens OX=9606 GN=PDRG1 PE=1 SV=2	1	0	1	0	8.3	15.511	14615	0	1826.9	0	14615	0
E5RI60;A0A7I2V5J1;A0A7I2YQL5;B2RB33;Q8NE26;Q5HYL0;Q9UHI8	A disintegrin and metalloproteinase with thrombospondin motifs 1	ADAMTS1;DKFZp686E01144	E5RI60_HUMAN ADAM metallopeptidase with thrombospondin type 1 motif 1 OS=Homo sapiens OX=9606 GN=ADAMTS1 PE=1 SV=2;A0A7I2V5J1_HUMAN ADAM metallopeptidase with thrombospondin type 1 motif 1 OS=Homo sapiens OX=9606 GN=ADAMTS1 PE=1 SV=1;A0A7I2YQL5_HUMAN ADAM	1	0	1	0	1.7	77.432	14518	0	414.8	0	14518	0
Q6ZWK7;H0YGG5;B3KVV6;A8K2U0	Alpha-2-macroglobulin-like protein 1	A2ML1	Q6ZWK7_HUMAN cDNA FLJ16045 fis, clone CTONG2000042, weakly similar to ALPHA-2-MACROGLOBULIN OS=Homo sapiens OX=9606 PE=2 SV=1;H0YGG5_HUMAN Alpha-2-macroglobulin like 1 (Fragment) OS=Homo sapiens OX=9606 GN=A2ML1 PE=1 SV=1;B3KVV6_HUMAN cDNA FLJ41607 fis, cl	1	0	1	0	1.2	94.321	14293	0	397.01	0	14293	0
Q7Z4Q5		HNRPU	Q7Z4Q5_HUMAN Heterogeneous nuclear ribonucleoprotein U (Scaffold attachment factor A), isoform CRA_a OS=Homo sapiens OX=9606 GN=HNRPU PE=2 SV=1	11	10	1	0	33.1	57.663	14054	0	501.95	0	14054	0
G3V3C8;G3V3H9;G3V399;Q53XC8;O43542	DNA repair protein XRCC3	XRCC3	G3V3C8_HUMAN X-ray repair cross complementing 3 (Fragment) OS=Homo sapiens OX=9606 GN=XRCC3 PE=1 SV=1;G3V3H9_HUMAN X-ray repair cross complementing 3 (Fragment) OS=Homo sapiens OX=9606 GN=XRCC3 PE=1 SV=1;G3V399_HUMAN X-ray repair cross complementing 3 (Fra	1	0	1	0	12.7	11.373	13999	0	1749.9	0	13999	0
C9IZX9;B0QZ65;B4DGD8;C9IZ08;B4DK42;F8W9S7;Q14C86	GTPase-activating protein and VPS9 domain-containing protein 1	GAPVD1	C9IZX9_HUMAN GTPase activating protein and VPS9 domains 1 (Fragment) OS=Homo sapiens OX=9606 GN=GAPVD1 PE=1 SV=1;B0QZ65_HUMAN GTPase activating protein and VPS9 domains 1 OS=Homo sapiens OX=9606 GN=GAPVD1 PE=1 SV=1;B4DGD8_HUMAN GTPase activating protein an	1	0	1	0	15.4	13.422	13986	0	1998.1	0	13986	0
H0YDP7;Q59GE9;Q13405	39S ribosomal protein L49, mitochondrial	MRPL49	H0YDP7_HUMAN Large ribosomal subunit protein mL49 (Fragment) OS=Homo sapiens OX=9606 GN=MRPL49 PE=1 SV=1;Q59GE9_HUMAN Large ribosomal subunit protein mL49 (Fragment) OS=Homo sapiens OX=9606 PE=2 SV=1;RM49_HUMAN Large ribosomal subunit protein mL49 OS=Homo	1	0	1	0	9.4	14.572	13629	0	1703.7	0	13629	0
Q2NKY5;K7EK43;K7ESQ3;K7EQT3;K7EJ64;K7ERA8;K7EJZ4;K7EN98;K7EPE5		TUBB6	Q2NKY5_HUMAN Tubulin beta chain OS=Homo sapiens OX=9606 GN=TUBB6 PE=2 SV=1	7	7	1	1	24.4	50.09	13495	22976	674.75	1148.8	13495	0
C9JDH9;C9J6L2;A0A024R4B2;Q96BA2;Q499L9;Q8NBY1;B4DVS7;B3KRS6;A0A0S2Z4Y2;B4E185;Q9NWX4;Q5CZ67;H7C279;Q96SR7;C9J232;C9JCC0;B4E0Y9;Q9P289;O00506	Serine/threonine-protein kinase 26;Serine/threonine-protein kinase 25	STK25;MST4;STK26;DKFZp686J1430	C9JDH9_HUMAN non-specific serine/threonine protein kinase (Fragment) OS=Homo sapiens OX=9606 GN=STK25 PE=1 SV=1;C9J6L2_HUMAN non-specific serine/threonine protein kinase (Fragment) OS=Homo sapiens OX=9606 GN=STK25 PE=1 SV=1;A0A024R4B2_HUMAN non-specific se	1	0	1	0	10.1	16.366	13484	0	1225.9	0	13484	0
E9PGW7;Q5T8T7;E7EN96;Q5T8T8;Q15528	Mediator of RNA polymerase II transcription subunit 22	MED22	E9PGW7_HUMAN Mediator of RNA polymerase II transcription subunit 22 (Fragment) OS=Homo sapiens OX=9606 GN=MED22 PE=1 SV=1;Q5T8T7_HUMAN Mediator of RNA polymerase II transcription subunit 22 OS=Homo sapiens OX=9606 GN=MED22 PE=1 SV=1;E7EN96_HUMAN Mediator o	1	0	1	0	16.2	12.853	18092	0	3015.4	0	13460	0
Q6GVN4;Q9NZ63	Uncharacterized protein C9orf78	C9orf78	Q6GVN4_HUMAN Hepatocellular carcinoma-associated antigen 59 (Fragment) OS=Homo sapiens OX=9606 GN=C9orf78 PE=2 SV=1;TLS1_HUMAN Splicing factor C9orf78 OS=Homo sapiens OX=9606 GN=C9orf78 PE=1 SV=1	1	0	1	0	5.6	22.55	13295	0	1107.9	0	13295	0
Q108N2;Q108N1;D6RER0;B7Z3Z9;A0A994J7S4;E7EPM6;B4E0R0;H0Y9Z9;A8K9T3;P33121	Long-chain-fatty-acid--CoA ligase 1	ACSL1	Q108N2_HUMAN long-chain-fatty-acid--CoA ligase (Fragment) OS=Homo sapiens OX=9606 GN=ACSL1 PE=2 SV=1;Q108N1_HUMAN long-chain-fatty-acid--CoA ligase (Fragment) OS=Homo sapiens OX=9606 GN=ACSL1 PE=2 SV=1;D6RER0_HUMAN long-chain-fatty-acid--CoA ligase OS=Homo	1	0	1	0	9.7	10.148	12745	0	1820.7	0	12745	0
A0A1B0GTY1;A0A1B0GUC3;A0A1B0GV98;A0A1B0GTC5;A0A1B0GU26;B3KU60;A0A1B0GTC3;A0A1B0GVH5;Q9C0B1	Alpha-ketoglutarate-dependent dioxygenase FTO	FTO	A0A1B0GTY1_HUMAN Alpha-ketoglutarate-dependent dioxygenase FTO OS=Homo sapiens OX=9606 GN=FTO PE=1 SV=1;A0A1B0GUC3_HUMAN Alpha-ketoglutarate-dependent dioxygenase FTO OS=Homo sapiens OX=9606 GN=FTO PE=1 SV=1;A0A1B0GV98_HUMAN Alpha-ketoglutarate-dependent d	1	0	1	0	4.5	48.605	12590	0	524.59	0	12590	0
K7EJY5;Q6P1N0	Coiled-coil and C2 domain-containing protein 1A	CC2D1A	K7EJY5_HUMAN Coiled-coil and C2 domain containing 1A (Fragment) OS=Homo sapiens OX=9606 GN=CC2D1A PE=1 SV=1;C2D1A_HUMAN Coiled-coil and C2 domain-containing protein 1A OS=Homo sapiens OX=9606 GN=CC2D1A PE=1 SV=1	1	0	1	0	2.9	39.079	12404	0	729.66	0	12404	0
Q658Z6;Q8NA80;A0A024R7W5;A0A087X0Q1;B4DPX9;A0A087WY31;Q7Z739;Q8N3V9;Q96MZ5	YTH domain-containing family protein 3	DKFZp451J085;YTHDF3;DKFZp451A052	Q658Z6_HUMAN YTH domain-containing family protein OS=Homo sapiens OX=9606 GN=DKFZp451J085 PE=2 SV=1;Q8NA80_HUMAN YTH domain-containing family protein OS=Homo sapiens OX=9606 PE=2 SV=1;A0A024R7W5_HUMAN YTH domain-containing family protein OS=Homo sapiens OX	5	3	1	0	14.9	43.694	12274	0	767.15	0	12274	0
A8K5Q1;Q7L2J0	7SK snRNA methylphosphate capping enzyme	MEPCE	A8K5Q1_HUMAN RNA methyltransferase OS=Homo sapiens OX=9606 PE=2 SV=1;MEPCE_HUMAN 7SK snRNA methylphosphate capping enzyme OS=Homo sapiens OX=9606 GN=MEPCE PE=1 SV=1	1	0	1	0	2.8	74.326	11830	0	369.69	0	11830	0
A0A384MDZ8			A0A384MDZ8_HUMAN aldehyde dehydrogenase (NAD(+)) OS=Homo sapiens OX=9606 PE=2 SV=1	1	0	1	0	2.7	55.366	11501	0	500.05	0	11501	0
Q9NYV4	Cyclin-dependent kinase 12	CDK12	CDK12_HUMAN Cyclin-dependent kinase 12 OS=Homo sapiens OX=9606 GN=CDK12 PE=1 SV=2	1	0	1	0	0.9	164.15	11264	0	181.68	0	11264	0
B2RAQ8;P50416	Carnitine O-palmitoyltransferase 1, liver isoform	CPT1A	B2RAQ8_HUMAN cDNA, FLJ95058, highly similar to Homo sapiens carnitine palmitoyltransferase 1A (liver) (CPT1A),nuclear gene encoding mitochondrial protein, mRNA OS=Homo sapiens OX=9606 PE=2 SV=1;CPT1A_HUMAN Carnitine O-palmitoyltransferase 1, liver isoform	1	1	1	1	4	88.339	11201	20033	294.76	527.17	11201	0
Q16768		GAPD	Q16768_HUMAN glyceraldehyde-3-phosphate dehydrogenase (phosphorylating) (Fragment) OS=Homo sapiens OX=9606 GN=GAPD PE=2 SV=1	2	1	1	0	65.9	4.8944	11064	0	3687.9	0	11064	0
Q9NRA8	Eukaryotic translation initiation factor 4E transporter	EIF4ENIF1	4ET_HUMAN Eukaryotic translation initiation factor 4E transporter OS=Homo sapiens OX=9606 GN=EIF4ENIF1 PE=1 SV=2	1	0	1	0	1.3	108.2	10999	0	261.88	0	10999	0
B3KVG9;A0A0D9SF28;Q59HC1;B3KXQ8;Q6N008;A0A494C0R9;A0A8I5KSX3;A0A8I5QKR1;E9PEM5;A0A494C1L5;A0A494BZW2;Q5T321;P50851;Q8NFP9	Lipopolysaccharide-responsive and beige-like anchor protein;Neurobeachin	NBEA;DKFZp686I03263;LRBA	B3KVG9_HUMAN cDNA FLJ16538 fis, clone OCBBF2033295, highly similar to Protein neurobeachin OS=Homo sapiens OX=9606 PE=2 SV=1;A0A0D9SF28_HUMAN Neurobeachin (Fragment) OS=Homo sapiens OX=9606 GN=NBEA PE=1 SV=3;Q59HC1_HUMAN Beige-like protein variant (Fragmen	1	0	1	0	1	139.43	10837	0	161.75	0	10837	0
A0A804HJG7;E7ERI8;E7EW49;Q6N029;Q8NB74;Q96F87;B4DM73;E3W994;J3KR49;A0A0U1RQI6;O75122	CLIP-associating protein 2	CLASP2;DKFZp686D11262	A0A804HJG7_HUMAN Cytoplasmic linker associated protein 2 OS=Homo sapiens OX=9606 GN=CLASP2 PE=1 SV=1;E7ERI8_HUMAN Cytoplasmic linker associated protein 2 OS=Homo sapiens OX=9606 GN=CLASP2 PE=1 SV=1;E7EW49_HUMAN Cytoplasmic linker associated protein 2 OS=Ho	1	1	1	0	1.7	164.88	10573	0	122.94	0	10573	0
B8ZZW2;A0A8I5QJB7;A0A8I5KW38;A0A8I5KVA2;Q8IWJ2	GRIP and coiled-coil domain-containing protein 2	GCC2	B8ZZW2_HUMAN GRIP and coiled-coil domain containing 2 (Fragment) OS=Homo sapiens OX=9606 GN=GCC2 PE=1 SV=1;A0A8I5QJB7_HUMAN GRIP and coiled-coil domain containing 2 OS=Homo sapiens OX=9606 GN=GCC2 PE=1 SV=1;A0A8I5KW38_HUMAN GRIP and coiled-coil domain cont	1	0	1	0	1.4	107.1	10514	0	172.35	0	10514	0
Q86U90	YrdC domain-containing protein, mitochondrial	YRDC	YRDC_HUMAN Threonylcarbamoyl-AMP synthase OS=Homo sapiens OX=9606 GN=YRDC PE=1 SV=1	1	0	1	0	4.3	29.328	10500	0	807.71	0	10500	0
Q9UKE5	TRAF2 and NCK-interacting protein kinase	TNIK	TNIK_HUMAN TRAF2 and NCK-interacting protein kinase OS=Homo sapiens OX=9606 GN=TNIK PE=1 SV=1	1	0	1	0	1.3	154.94	10386	0	173.09	0	10386	0
Q96A33	Coiled-coil domain-containing protein 47	CCDC47	CCD47_HUMAN PAT complex subunit CCDC47 OS=Homo sapiens OX=9606 GN=CCDC47 PE=1 SV=1	1	0	1	0	1.9	55.873	10186	0	485.05	0	10186	0
B4DZK6;O75330	Hyaluronan mediated motility receptor	HMMR	B4DZK6_HUMAN cDNA FLJ53375, highly similar to Hyaluronan mediated motility receptor OS=Homo sapiens OX=9606 PE=2 SV=1;HMMR_HUMAN Hyaluronan mediated motility receptor OS=Homo sapiens OX=9606 GN=HMMR PE=1 SV=2	1	0	1	0	1.1	81.595	10166	0	231.04	0	10166	0
Q9Y2V2	Calcium-regulated heat stable protein 1	CARHSP1	CHSP1_HUMAN Calcium-regulated heat-stable protein 1 OS=Homo sapiens OX=9606 GN=CARHSP1 PE=1 SV=2	1	0	1	0	10.9	15.892	9924	0	1417.7	0	9924	0
A0A024R9I0;P21283	V-type proton ATPase subunit C 1	ATP6V1C1	A0A024R9I0_HUMAN V-type proton ATPase subunit C OS=Homo sapiens OX=9606 GN=ATP6V1C1 PE=2 SV=1;VATC1_HUMAN V-type proton ATPase subunit C 1 OS=Homo sapiens OX=9606 GN=ATP6V1C1 PE=1 SV=4	1	0	1	0	3.1	43.941	8812.4	0	326.38	0	8812.4	0
E7EV09;E7EQL5;Q59GU5;B4DPZ3;A0A140VKE9;Q13409;E9PGG1;E7EUM4;E7ERR6;E7ERH4;E7ET01;E7ETL8;E7EQU2;E7ESD3;E7EMU4	Cytoplasmic dynein 1 intermediate chain 2	DYNC1I2	E7EV09_HUMAN Dynein cytoplasmic 1 intermediate chain 2 (Fragment) OS=Homo sapiens OX=9606 GN=DYNC1I2 PE=1 SV=8;E7EQL5_HUMAN Dynein cytoplasmic 1 intermediate chain 2 (Fragment) OS=Homo sapiens OX=9606 GN=DYNC1I2 PE=1 SV=1;Q59GU5_HUMAN Cytoplasmic dynein 1	1	1	1	1	15.6	28.404	8176.8	42583	628.99	3275.6	8176.8	0
H0YMV8;C9JLI6;Q71UM5	40S ribosomal protein S27;40S ribosomal protein S27-like	RPS27L	H0YMV8_HUMAN 40S ribosomal protein S27 OS=Homo sapiens OX=9606 GN=RPS27L PE=1 SV=1;C9JLI6_HUMAN 40S ribosomal protein S27 OS=Homo sapiens OX=9606 GN=RPS27L PE=1 SV=1;RS27L_HUMAN Ribosomal protein eS27-like OS=Homo sapiens OX=9606 GN=RPS27L PE=1 SV=3	2	1	1	0	24	11.345	8108	0	1621.6	0	8108	0
Q9NW36;F6RPV8;A0A087WSW7;A0A0B4J1V9;Q9NRZ9	Lymphoid-specific helicase	HELLS	Q9NW36_HUMAN cDNA FLJ10339 fis, clone NT2RM2000740, weakly similar to POSSIBLE GLOBAL TRANSCRIPTION ACTIVATOR SNF2L OS=Homo sapiens OX=9606 PE=1 SV=1;F6RPV8_HUMAN Helicase, lymphoid specific (Fragment) OS=Homo sapiens OX=9606 GN=HELLS PE=1 SV=1;A0A087WSW7_	1	0	1	0	6.1	35.131	7289	0	728.9	0	7289	0
A0A5F9ZGZ8;A0A5F9ZHJ1;A0A5F9ZH31;Q86U79;A0A140VJE0;A0A5K1VW54;A0A5K1VW94;P55263	Adenosine kinase	ADK	A0A5F9ZGZ8_HUMAN Adenosine kinase (Fragment) OS=Homo sapiens OX=9606 GN=ADK PE=1 SV=1;A0A5F9ZHJ1_HUMAN Adenosine kinase OS=Homo sapiens OX=9606 GN=ADK PE=1 SV=1;A0A5F9ZH31_HUMAN Adenosine kinase OS=Homo sapiens OX=9606 GN=ADK PE=1 SV=1;Q86U79_HUMAN Adenosi	1	0	1	0	11.2	20.105	6243.9	0	624.39	0	6243.9	0
B4DLC0			B4DLC0_HUMAN cDNA FLJ58476, highly similar to Poly(rC)-binding protein 2 OS=Homo sapiens OX=9606 PE=2 SV=1	7	5	1	0	38.9	32.165	6233.7	0	445.26	0	6233.7	0
Q9H7S9	Zinc finger protein 703	ZNF703	ZN703_HUMAN Zinc finger protein 703 OS=Homo sapiens OX=9606 GN=ZNF703 PE=1 SV=1	1	0	1	0	3.6	58.221	5743.4	0	249.71	0	5743.4	0
Q9UG73;A0A7P0T893;Q8NE02;O43823	A-kinase anchor protein 8	DKFZp586B1222;AKAP8	Q9UG73_HUMAN Uncharacterized protein DKFZp586B1222 (Fragment) OS=Homo sapiens OX=9606 GN=DKFZp586B1222 PE=2 SV=1;A0A7P0T893_HUMAN A-kinase anchoring protein 8 OS=Homo sapiens OX=9606 GN=AKAP8 PE=1 SV=1;Q8NE02_HUMAN AKAP8 protein OS=Homo sapiens OX=9606 GN=	1	0	1	0	5.6	39.938	5734.3	0	382.28	0	5734.3	0
B7Z4N4;B7Z4J8;D6RJ07;Q9UL40	Zinc finger protein 346	ZNF346	B7Z4N4_HUMAN Zinc finger protein 346 OS=Homo sapiens OX=9606 GN=ZNF346 PE=1 SV=1;B7Z4J8_HUMAN Zinc finger protein 346 OS=Homo sapiens OX=9606 GN=ZNF346 PE=1 SV=1;D6RJ07_HUMAN Zinc finger protein 346 OS=Homo sapiens OX=9606 GN=ZNF346 PE=1 SV=1;ZN346_HUMAN Z	1	0	1	0	14.4	12.817	5443.7	0	1360.9	0	5443.7	0
A0A0C4DH79;A0A087WWP8;Q5VWQ0	Round spermatid basic protein 1	RSBN1	A0A0C4DH79_HUMAN Round spermatid basic protein 1 OS=Homo sapiens OX=9606 GN=RSBN1 PE=1 SV=1;A0A087WWP8_HUMAN Round spermatid basic protein 1 OS=Homo sapiens OX=9606 GN=RSBN1 PE=1 SV=1;RSBN1_HUMAN Lysine-specific demethylase 9 OS=Homo sapiens OX=9606 GN=RSB	1	0	1	0	3.9	45.705	5088.3	0	339.22	0	5088.3	0
Q9BWF4;B4DSV5;B3KXZ4;H0Y8E6;B7Z8Z6;P49736	DNA helicase;DNA replication licensing factor MCM2	MCM2	Q9BWF4_HUMAN DNA helicase (Fragment) OS=Homo sapiens OX=9606 GN=MCM2 PE=2 SV=2;B4DSV5_HUMAN DNA replication licensing factor MCM2 OS=Homo sapiens OX=9606 PE=2 SV=1;B3KXZ4_HUMAN DNA replication licensing factor MCM2 OS=Homo sapiens OX=9606 PE=2 SV=1;H0Y8E6_	1	0	1	0	4.7	41.264	4969.9	0	236.66	0	4969.9	0
B0V3J0;A0A0G2JNL0;A0A0G2JNK5;A0A590UJ73;B4DT51;A0A590UJW4;E7EQB3;Q9BSV6	tRNA-splicing endonuclease subunit Sen34	TSEN34	B0V3J0_HUMAN tRNA splicing endonuclease subunit 34 (Fragment) OS=Homo sapiens OX=9606 GN=TSEN34 PE=1 SV=1;A0A0G2JNL0_HUMAN tRNA-intron lyase (Fragment) OS=Homo sapiens OX=9606 GN=TSEN34 PE=1 SV=1;A0A0G2JNK5_HUMAN tRNA-intron lyase (Fragment) OS=Homo sapien	1	0	1	0	8.3	26.101	4634.3	0	386.19	0	4634.3	0
A0A2R8Y7Y0;A0A2R8YCQ1;A0A2R8YD28;A0A2R8Y7W5;A0A2R8Y4Z0;Q14004	Cyclin-dependent kinase 13	CDK13	A0A2R8Y7Y0_HUMAN Cyclin dependent kinase 13 (Fragment) OS=Homo sapiens OX=9606 GN=CDK13 PE=1 SV=1;A0A2R8YCQ1_HUMAN Cyclin dependent kinase 13 (Fragment) OS=Homo sapiens OX=9606 GN=CDK13 PE=1 SV=1;A0A2R8YD28_HUMAN Cyclin dependent kinase 13 (Fragment) OS=Ho	1	0	1	0	6.2	27.319	3861.4	0	321.78	0	3861.4	0
E7CEM8;F5GZ49;I3P687;F5H0U5;Q9NZD2	Glycolipid transfer protein	GLTP	E7CEM8_HUMAN Glycolipid transfer protein (Fragment) OS=Homo sapiens OX=9606 GN=GLTP PE=4 SV=1;F5GZ49_HUMAN Glycolipid transfer protein OS=Homo sapiens OX=9606 GN=GLTP PE=1 SV=1;I3P687_HUMAN Truncated glycolipid transfer protein isoform 2 OS=Homo sapiens OX	1	0	1	0	44.1	3.7714	3848.9	0	1924.5	0	3848.9	0
A0A087WX48;M4VR43;F2YHL7;B2CML4;Q8IUX4;Q96AK3	DNA dC->dU-editing enzyme APOBEC-3F;DNA dC->dU-editing enzyme APOBEC-3D	APOBEC3D;APOBEC3F;APOBEC3DE	A0A087WX48_HUMAN Apolipoprotein B mRNA editing enzyme catalytic subunit 3D OS=Homo sapiens OX=9606 GN=APOBEC3D PE=1 SV=3;M4VR43_HUMAN Apolipoprotein B editing enzyme catalytic polypeptide-like 3F OS=Homo sapiens OX=9606 GN=APOBEC3F PE=2 SV=1;F2YHL7_HUMAN A	1	0	1	0	6.8	22.598	3733.4	0	414.82	0	3733.4	0
Q68E01	Integrator complex subunit 3	INTS3	INT3_HUMAN Integrator complex subunit 3 OS=Homo sapiens OX=9606 GN=INTS3 PE=1 SV=1	1	0	1	0	2.7	118.07	2056.8	0	38.808	0	2056.8	0
O60701	UDP-glucose 6-dehydrogenase	UGDH	UGDH_HUMAN UDP-glucose 6-dehydrogenase OS=Homo sapiens OX=9606 GN=UGDH PE=1 SV=1	1	0	1	0	3.8	55.023	1618.2	0	57.795	0	1618.2	0
Q53GG3;B3KN57;B3KML1;O60749	Sorting nexin-2	SNX2	Q53GG3_HUMAN Sorting nexin-2 (Fragment) OS=Homo sapiens OX=9606 PE=2 SV=1;B3KN57_HUMAN Sorting nexin-2 OS=Homo sapiens OX=9606 PE=2 SV=1;B3KML1_HUMAN Sorting nexin-2 OS=Homo sapiens OX=9606 PE=2 SV=1;SNX2_HUMAN Sorting nexin-2 OS=Homo sapiens OX=9606 GN=SN	1	0	1	0	3.1	58.444	1364.3	0	50.531	0	1364.3	0
X6R8P6;Q9NRY2	SOSS complex subunit C	INIP	X6R8P6_HUMAN SOSS complex subunit C OS=Homo sapiens OX=9606 GN=INIP PE=1 SV=1;SOSSC_HUMAN SOSS complex subunit C OS=Homo sapiens OX=9606 GN=INIP PE=1 SV=1	1	0	1	0	17.6	8.1119	1312.5	0	656.26	0	1312.5	0
E5RI56;P63208;E5RJR5;E7ERH2;F8W8N3;E5RGM3;E5RHM3;E5RGM4	S-phase kinase-associated protein 1	SKP1	E5RI56_HUMAN S-phase kinase-associated protein 1 OS=Homo sapiens OX=9606 PE=3 SV=2;SKP1_HUMAN S-phase kinase-associated protein 1 OS=Homo sapiens OX=9606 GN=SKP1 PE=1 SV=2;E5RJR5_HUMAN S-phase kinase-associated protein 1 OS=Homo sapiens OX=9606 GN=SKP1 PE=	7	1	7	1	40.6	22.727	2226100	29819	185510	2484.9	2226100	46406
Q04695;Q14666;K7EPJ9;K7ESE1;B4E2P9;A0A3B3IS58	Keratin, type I cytoskeletal 17	KRT17	K1C17_HUMAN Keratin, type I cytoskeletal 17 OS=Homo sapiens OX=9606 GN=KRT17 PE=1 SV=2;Q14666_HUMAN Keratin, type I cytoskeletal 17 (Fragment) OS=Homo sapiens OX=9606 PE=2 SV=1	18	5	9	1	39.4	48.105	4675100	75339	161210	2597.9	4557900	117250
Q07065;B3KVX6;Q8TB01;Q6NWZ1	Cytoskeleton-associated protein 4	CKAP4	CKAP4_HUMAN Cytoskeleton-associated protein 4 OS=Homo sapiens OX=9606 GN=CKAP4 PE=1 SV=2;B3KVX6_HUMAN cDNA FLJ41699 fis, clone HCHON2004776, highly similar to Homo sapiens cytoskeleton-associated protein 4 (CKAP4), mRNA OS=Homo sapiens OX=9606 PE=2 SV=1;Q8	9	1	9	1	22.9	66.022	708310	13929	18640	366.56	708310	21677
A0A087WTV6;A0A0S2Z5U6;Q96C36;Q4W8W1;J3KR12;B4DQK8;B3KMB7;Q8NCZ0;A0A087WX69;A0A0S2Z578;A0A087WZF0	Pyrroline-5-carboxylate reductase 2;Pyrroline-5-carboxylate reductase	PYCR2;P5CR2	A0A087WTV6_HUMAN Pyrroline-5-carboxylate reductase 2 OS=Homo sapiens OX=9606 GN=PYCR2 PE=1 SV=1;A0A0S2Z5U6_HUMAN Pyrroline-5-carboxylate reductase (Fragment) OS=Homo sapiens OX=9606 GN=PYCR2 PE=2 SV=1;P5CR2_HUMAN Pyrroline-5-carboxylate reductase 2 OS=Homo	5	1	5	1	32.5	25.868	259210	7077.5	16201	442.34	259210	11014
Q15650;H0YL91;H0YK63;H0YKD9;H0YLN7	Activating signal cointegrator 1	TRIP4	TRIP4_HUMAN Activating signal cointegrator 1 OS=Homo sapiens OX=9606 GN=TRIP4 PE=1 SV=4	5	1	5	1	13.3	66.145	550250	25176	19652	899.16	550250	39181
A8K800;Q9H7B2;Q5VXN0;B4DWS5	Ribosome production factor 2 homolog	RPF2	A8K800_HUMAN Ribosome production factor 2 homolog OS=Homo sapiens OX=9606 PE=2 SV=1;RPF2_HUMAN Ribosome production factor 2 homolog OS=Homo sapiens OX=9606 GN=RPF2 PE=1 SV=2;Q5VXN0_HUMAN Ribosome production factor 2 homolog (Fragment) OS=Homo sapiens OX=96	5	1	5	1	21.2	35.572	384310	18902	27451	1350.1	384310	29416
A0A8Q3SIN5;V9GYM8;A0A5F9ZI21;Q92974;B4DJ49;B7Z977;V9GZ14;V9GYF0;V9GYF5;V9GYG5	Rho guanine nucleotide exchange factor 2	ARHGEF2	A0A8Q3SIN5_HUMAN Rho guanine nucleotide exchange factor 2 OS=Homo sapiens OX=9606 GN=ARHGEF2 PE=1 SV=1;V9GYM8_HUMAN Rho guanine nucleotide exchange factor 2 OS=Homo sapiens OX=9606 GN=ARHGEF2 PE=1 SV=1;A0A5F9ZI21_HUMAN Rho guanine nucleotide exchange facto	11	2	11	2	18.2	111.49	813220	42470	14522	758.4	813220	66094
B0YJ88;A0A2R8Y5S7;P35241;Q6PKD3;Q05CU6;A0A2R8Y7M3;B7Z2S7;A0A2R8Y5P0;E9PKN5;E9PNP4;Q9NST9;A0A2R8Y4H6	Radixin	RDX	B0YJ88_HUMAN Radixin OS=Homo sapiens OX=9606 GN=RDX PE=2 SV=1;A0A2R8Y5S7_HUMAN Radixin OS=Homo sapiens OX=9606 GN=RDX PE=1 SV=1;RADI_HUMAN Radixin OS=Homo sapiens OX=9606 GN=RDX PE=1 SV=1;Q6PKD3_HUMAN Radixin (Fragment) OS=Homo sapiens OX=9606 GN=RDX PE=2	9	5	5	1	22.8	68.563	622960	41707	20095	1345.4	622960	64906
L0R6T2		ZDHHC20	L0R6T2_HUMAN Alternative protein ZDHHC20 OS=Homo sapiens OX=9606 GN=ZDHHC20 PE=4 SV=1	1	1	1	1	9.6	13.59	632020	43351	126400	8670.2	632020	67465
Q86UE4;E5RJU9	Protein LYRIC	MTDH	LYRIC_HUMAN Protein LYRIC OS=Homo sapiens OX=9606 GN=MTDH PE=1 SV=2;E5RJU9_HUMAN Metadherin OS=Homo sapiens OX=9606 GN=MTDH PE=1 SV=1	4	1	4	1	7.2	63.836	366200	25692	15258	1070.5	366200	39983
P47929	Galectin-7	LGALS7	LEG7_HUMAN Galectin-7 OS=Homo sapiens OX=9606 GN=LGALS7 PE=1 SV=2	3	2	3	2	26.5	15.075	1562400	89487	156240	8948.7	1402900	153570
Q02413	Desmoglein-1	DSG1	DSG1_HUMAN Desmoglein-1 OS=Homo sapiens OX=9606 GN=DSG1 PE=1 SV=2	11	1	11	1	16.7	113.75	952880	68191	23241	1663.2	952880	106120
Q5K634;P29508;Q9BYF7;H0Y5H9;Q86W05;Q5K684;Q5K633;P48594;Q86W03;Q9BYH9;O95740;C9JZ65	Serpin B3;Serpin B4	SERPINB3;SCCA2;SERPINB4	Q5K634_HUMAN SCCA2/SCCA1 fusion protein isoform 1 OS=Homo sapiens OX=9606 PE=2 SV=1;SPB3_HUMAN Serpin B3 OS=Homo sapiens OX=9606 GN=SERPINB3 PE=1 SV=2;Q9BYF7_HUMAN SCCA2b OS=Homo sapiens OX=9606 GN=SCCA2 PE=2 SV=1;H0Y5H9_HUMAN Serpin family B member 4 (Fra	4	1	4	1	11.3	44.648	289110	10533	13141	478.77	272680	32817
Q9UHD8;A0A0S2Z5A5;A0A0S2Z5W9;Q1WWK5;K7EQD7;A0A6Q8PHC2;K7EL40;K7EK18;K7EIE4;K7ER52;K7EJZ2;K7ENQ5;K7EN52;K7EKN4;K7EPY1;K7ENL0;A2VCQ5;K7ER14;B4DTL7;K7EJ51;K7EJV0;K7EQ08	Septin-9	2025-09-09	SEPT9_HUMAN Septin-9 OS=Homo sapiens OX=9606 GN=SEPTIN9 PE=1 SV=2;A0A0S2Z5A5_HUMAN Septin 9 isoform 1 (Fragment) OS=Homo sapiens OX=9606 GN=SEPT9 PE=2 SV=1;A0A0S2Z5W9_HUMAN Septin 9 isoform 3 (Fragment) OS=Homo sapiens OX=9606 GN=SEPT9 PE=2 SV=1;Q1WWK5_HUM	5	1	5	1	10.6	65.401	614840	47727	14639	1136.4	614840	74275
V9HWE9;P09211;A8MX94;C7DJS1;B2C310;A0A3B6XSH2;Q5D6A5;A0A2R8Y5E5;A0A087X243	Glutathione S-transferase P	HEL-S-22;GSTP1	V9HWE9_HUMAN Glutathione S-transferase OS=Homo sapiens OX=9606 GN=HEL-S-22 PE=2 SV=1;GSTP1_HUMAN Glutathione S-transferase P OS=Homo sapiens OX=9606 GN=GSTP1 PE=1 SV=2;A8MX94_HUMAN glutathione transferase OS=Homo sapiens OX=9606 GN=GSTP1 PE=1 SV=1;C7DJS1_H	4	1	4	1	32.4	23.356	336210	14772	30565	1342.9	304830	39741
P08779;B4DWU0;B4E2J5;K7ENW6;Q16195	Keratin, type I cytoskeletal 16	KRT16	K1C16_HUMAN Keratin, type I cytoskeletal 16 OS=Homo sapiens OX=9606 GN=KRT16 PE=1 SV=4	17	8	9	4	45.2	51.267	9000600	475460	310370	16395	8579300	1136400
P14923;A0A0S2Z487;A0A0S2Z495;Q7KZ86;C9JTX4;A0A2R8Y5A3;B5BU28;A0A2R8Y7Z0;A0A2R8YCH5;A0AAQ5BIC3;B4DGU4;A0A2R8Y5Z1;A0A2R8Y750;B4DL06;A0A2R8Y5C3;A0A2R8Y543;B4DSW9;A0A2R8Y804;A0AAQ5BIC2;A0AAQ5BIB8;A0AAQ5BIA4;A0AAQ5BIB9;C9JKY1;C9JK18;C9J826;A0A2R8Y6G0;P35222;A0A2R8Y815;A0AAQ5BIC6	Junction plakoglobin	JUP	PLAK_HUMAN Junction plakoglobin OS=Homo sapiens OX=9606 GN=JUP PE=1 SV=3;A0A0S2Z487_HUMAN Junction plakoglobin (Fragment) OS=Homo sapiens OX=9606 GN=JUP PE=2 SV=1;A0A0S2Z495_HUMAN Junction plakoglobin (Fragment) OS=Homo sapiens OX=9606 GN=JUP PE=2 SV=1	13	4	13	4	22.6	81.744	1710600	80664	37186	1753.6	1503300	211920
A0A0S2Z410;Q99714;Q5H928;A0A0S2Z434;A0A804HHW5	3-hydroxyacyl-CoA dehydrogenase type-2	HSD17B10	A0A0S2Z410_HUMAN Epididymis secretory sperm binding protein (Fragment) OS=Homo sapiens OX=9606 GN=HSD17B10 PE=2 SV=1;HCD2_HUMAN 3-hydroxyacyl-CoA dehydrogenase type-2 OS=Homo sapiens OX=9606 GN=HSD17B10 PE=1 SV=3;Q5H928_HUMAN Hydroxysteroid (17-beta) dehyd	6	1	6	1	42.9	26.923	279740	27450	19982	1960.7	279740	42718
B7Z592;Q8WU90;F8WB26;F8WF67	Zinc finger CCCH domain-containing protein 15	ZC3H15	B7Z592_HUMAN Zinc finger CCCH domain-containing protein 15 OS=Homo sapiens OX=9606 PE=2 SV=1;ZC3HF_HUMAN Zinc finger CCCH domain-containing protein 15 OS=Homo sapiens OX=9606 GN=ZC3H15 PE=1 SV=1	8	1	8	1	21.9	44.89	265760	27115	10631	1084.6	265760	42197
A7BI36;Q9P2E9;F8W7S5;A1A5C5;A1A5C4;A0A087WU26;B3KSG1;A2A2S5;Q32NB1	Ribosome-binding protein 1	RRBP1	A7BI36_HUMAN p180/ribosome receptor OS=Homo sapiens OX=9606 GN=RRBP1 PE=2 SV=2;RRBP1_HUMAN Ribosome-binding protein 1 OS=Homo sapiens OX=9606 GN=RRBP1 PE=1 SV=5;F8W7S5_HUMAN Ribosome binding protein 1 OS=Homo sapiens OX=9606 GN=RRBP1 PE=1 SV=1;A1A5C5_HUMAN	6	2	6	2	6.8	165.75	171550	17902	1588.4	165.76	171550	27859
A8K548;C9JFV4;B4DR36;Q8IZL8;O15451;E7EV54;B4DEX7;I3L1P4;I3L4M7;I3L445	Proline-, glutamic acid- and leucine-rich protein 1	PELP1	A8K548_HUMAN Proline-, glutamic acid- and leucine-rich protein 1 OS=Homo sapiens OX=9606 PE=2 SV=1;C9JFV4_HUMAN Proline-, glutamic acid- and leucine-rich protein 1 OS=Homo sapiens OX=9606 GN=PELP1 PE=1 SV=2;B4DR36_HUMAN cDNA FLJ56414, highly similar to Hom	5	1	5	1	7.3	119.64	179720	22218	4729.5	584.67	179720	34576
C9J4Z3;P61513;M0R0A1;Q6P4E4;E9PEL3;M0R2L6;G5E9R3;A6NKH3	60S ribosomal protein L37a	RPL37A	C9J4Z3_HUMAN Ribosomal protein L37a OS=Homo sapiens OX=9606 GN=RPL37A PE=1 SV=1;RL37A_HUMAN Large ribosomal subunit protein eL43 OS=Homo sapiens OX=9606 GN=RPL37A PE=1 SV=2;M0R0A1_HUMAN Ribosomal protein L37a OS=Homo sapiens OX=9606 GN=RPL37A PE=1 SV=1;Q6P	5	1	5	1	69.1	7.624	696050	86626	174010	21657	696050	134810
Q86UP2;G3V4Y7;H0YJZ8	Kinectin	KTN1	KTN1_HUMAN Kinectin OS=Homo sapiens OX=9606 GN=KTN1 PE=1 SV=1	5	1	5	1	4.8	156.27	119850	16421	1443.9	197.84	119850	25555
A0A090N7X1;A0A090N7Y2;Q9UG63;C9JHK9;C9JZV3	ATP-binding cassette sub-family F member 2	ABCF2	A0A090N7X1_HUMAN ATP-binding cassette, sub-family F (GCN20), member 2 OS=Homo sapiens OX=9606 GN=ABCF2 PE=3 SV=1;A0A090N7Y2_HUMAN ATP-binding cassette, sub-family F (GCN20), member 2 OS=Homo sapiens OX=9606 GN=ABCF2 PE=3 SV=1;ABCF2_HUMAN ATP-binding casset	4	1	4	1	8.7	71.289	195920	27426	5936.9	831.08	195920	42681
Q13895;F8WBL2;H7BY94	Bystin	BYSL	BYST_HUMAN Bystin OS=Homo sapiens OX=9606 GN=BYSL PE=1 SV=3	5	2	5	2	19	49.601	308670	45197	12347	1807.9	291460	70337
Q86YZ3	Hornerin	HRNR	HORN_HUMAN Hornerin OS=Homo sapiens OX=9606 GN=HRNR PE=1 SV=2	17	8	17	8	20.8	282.39	3412800	449970	40150	5293.8	3297700	801500
Q8TCD0;A0A4P8J2G1;Q7Z3Y4;Q6GMX0;Q6P5S8;Q6PIL8;V9HW34;Q6PJF2;Q5EFE6;Q0KKI6;A0A4P8J4D6;P01834;Q569I7;A0A5H1ZRQ3;S6AWE3;P0DOX7;S6B294;S6B2C3;S6B2A1;S6C4R6;S6AWD3;S6BGE9;S6AWF4;A0A4P8J9P8	Ig kappa chain C region	IGK@;HEL-213;IGKC	Q8TCD0_HUMAN Ig-like domain-containing protein OS=Homo sapiens OX=9606 PE=1 SV=1;A0A4P8J2G1_HUMAN IgK_IGKV2D-29 (Fragment) OS=Homo sapiens OX=9606 PE=2 SV=1;Q7Z3Y4_HUMAN Ig-like domain-containing protein OS=Homo sapiens OX=9606 PE=1 SV=1;Q6GMX0_HUMAN Ig-li	2	1	2	1	15.9	26.234	441640	22315	49071	2479.5	380900	95464
D6RGI3;A0A384P5S0;D6RER5;Q9NVA2;D6RDU5;D6RDP1;D6R9Y6;H0Y9G8;H0Y961;Q96KC0	Septin-11	2025-09-11	D6RGI3_HUMAN Septin OS=Homo sapiens OX=9606 GN=SEPTIN11 PE=1 SV=1;A0A384P5S0_HUMAN Septin OS=Homo sapiens OX=9606 PE=2 SV=1;D6RER5_HUMAN Septin OS=Homo sapiens OX=9606 GN=SEPTIN11 PE=1 SV=1;SEP11_HUMAN Septin-11 OS=Homo sapiens OX=9606 GN=SEPTIN11 PE=1 SV=	6	3	6	3	23.1	49.005	537820	87702	25610	4176.3	539050	135260
P51571;A6NLM8	Translocon-associated protein subunit delta	SSR4	SSRD_HUMAN Translocon-associated protein subunit delta OS=Homo sapiens OX=9606 GN=SSR4 PE=1 SV=1;A6NLM8_HUMAN Translocon-associated protein subunit delta OS=Homo sapiens OX=9606 GN=SSR4 PE=1 SV=1	3	1	3	1	23.1	18.998	293710	30123	41958	4303.3	272260	68326
A0AA34QVG3;A9CP04;A0A7I2YQR3;A0A0A0MRU9;A8K2S4;E7ETY4;E9PC69;A0A7I2V3R3;A0A140VJP1;Q7KZI7;F5H4J8;F5H6N2;F5H4F6	Serine/threonine-protein kinase MARK2	Par1b;MARK2	A0AA34QVG3_HUMAN non-specific serine/threonine protein kinase OS=Homo sapiens OX=9606 GN=MARK2 PE=1 SV=1;A9CP04_HUMAN non-specific serine/threonine protein kinase OS=Homo sapiens OX=9606 GN=Par1b PE=2 SV=1;A0A7I2YQR3_HUMAN non-specific serine/threonine pro	4	1	4	1	9.3	75.848	137180	12002	3707.7	324.39	124100	31760
A0A590UJ56;B4DLA3;A0A590UK34;A0A590UJ21;A0A590UJ50;A0A090N7U0;Q13616;Q75MQ1;B3KTW0;A0A590UJC4;A0A590UJR3;A0A590UJA0;A0A590UJ59;A0A590UJ97;A0A590UJM8;B3KU45	Cullin-1	CUL1	A0A590UJ56_HUMAN Cullin 1 OS=Homo sapiens OX=9606 GN=CUL1 PE=1 SV=1;B4DLA3_HUMAN cDNA FLJ58509, highly similar to Cullin-1 OS=Homo sapiens OX=9606 PE=2 SV=1;A0A590UK34_HUMAN Cullin 1 OS=Homo sapiens OX=9606 GN=CUL1 PE=1 SV=1;A0A590UJ21_HUMAN Cullin 1 OS=Ho	6	1	6	1	13.7	74.732	280630	46585	7195.5	1194.5	280630	72498
Q12797;B8Y0L3;E5RHK2;A0A087WW51	Aspartyl/asparaginyl beta-hydroxylase	ASPH	ASPH_HUMAN Aspartyl/asparaginyl beta-hydroxylase OS=Homo sapiens OX=9606 GN=ASPH PE=1 SV=3;B8Y0L3_HUMAN Aspartate beta-hydroxylase (Fragment) OS=Homo sapiens OX=9606 GN=ASPH PE=2 SV=1	4	1	4	1	8.2	85.862	229710	39835	7657.1	1327.8	229710	61994
P46087;F5GYR3;F5H5X6	Probable 28S rRNA (cytosine(4447)-C(5))-methyltransferase	NOP2	NOP2_HUMAN 28S rRNA (cytosine(4447)-C(5))-methyltransferase OS=Homo sapiens OX=9606 GN=NOP2 PE=1 SV=2	8	2	8	2	13.5	89.301	741550	132460	23173	4139.2	741550	206130
A8K3R2;Q14137;B4DEN9;B2RDN4;Q6DKJ9;Q4G0D9;A0A075B729	Ribosome biogenesis protein BOP1	BOP1	A8K3R2_HUMAN Ribosome biogenesis protein BOP1 OS=Homo sapiens OX=9606 GN=BOP1 PE=2 SV=1;BOP1_HUMAN Ribosome biogenesis protein BOP1 OS=Homo sapiens OX=9606 GN=BOP1 PE=1 SV=2;B4DEN9_HUMAN Ribosome biogenesis protein BOP1 OS=Homo sapiens OX=9606 GN=BOP1 PE=2	4	2	4	2	14.5	83.569	233840	53211	6877.6	1565	247500	69146
Q9H6S0;Q6ZMY0;D6RA70	Probable ATP-dependent RNA helicase YTHDC2	YTHDC2	YTDC2_HUMAN 3-5 RNA helicase YTHDC2 OS=Homo sapiens OX=9606 GN=YTHDC2 PE=1 SV=2;Q6ZMY0_HUMAN cDNA FLJ16598 fis, clone TESTI4006473, weakly similar to ATP-dependent RNA helicase A OS=Homo sapiens OX=9606 PE=2 SV=1	9	2	9	2	9	160.25	375800	55668	5010.7	742.24	360520	101910
A9UFC0;B2CIS9;P31944	Caspase-14;Caspase-14 subunit p17, mature form;Caspase-14 subunit p10, mature form;Caspase-14 subunit p20, intermediate form;Caspase-14 subunit p8, intermediate form	CASP14	A9UFC0_HUMAN Caspase 14 OS=Homo sapiens OX=9606 GN=CASP14 PE=2 SV=1;B2CIS9_HUMAN Caspase 14, apoptosis-related cysteine peptidase OS=Homo sapiens OX=9606 GN=CASP14 PE=2 SV=1;CASPE_HUMAN Caspase-14 OS=Homo sapiens OX=9606 GN=CASP14 PE=1 SV=2	2	1	2	1	11.6	27.666	106170	13047	7078	869.79	98567	27908
O75569;A0A7I2YQ87;A0A7I2V5H3;B4DJC7;A0A7I2V2I8;A0A7I2V3J2;A0A7I2V315;A0A7I2V2P4;F8WEG8;G5E9Q4;A0A7I2V5C2;A0A7I2V3L6;C9JMM3	Interferon-inducible double-stranded RNA-dependent protein kinase activator A	PRKRA	PRKRA_HUMAN Interferon-inducible double-stranded RNA-dependent protein kinase activator A OS=Homo sapiens OX=9606 GN=PRKRA PE=1 SV=1;A0A7I2YQ87_HUMAN Protein activator of interferon induced protein kinase EIF2AK2 OS=Homo sapiens OX=9606 GN=PRKRA PE=1 SV=1;	4	1	4	1	21.1	34.404	397960	31709	28426	2264.9	344630	102670
O75934;B2R7W3;Q53HE3	Pre-mRNA-splicing factor SPF27	BCAS2	SPF27_HUMAN Pre-mRNA-splicing factor SPF27 OS=Homo sapiens OX=9606 GN=BCAS2 PE=1 SV=1;B2R7W3_HUMAN Pre-mRNA-splicing factor SPF27 OS=Homo sapiens OX=9606 GN=BCAS2 PE=2 SV=1;Q53HE3_HUMAN Pre-mRNA-splicing factor SPF27 (Fragment) OS=Homo sapiens OX=9606 PE=2	5	1	5	1	32.4	26.131	302400	59290	23262	4560.8	302400	92269
A0A6Q8PHI7;A0A6Q8PGW4;A0A6Q8PGI6;A0A6Q8PGA8;A0A6Q8PHH9;A0A6Q8PGZ8;P41250;A0A6Q8PFZ6;H7C443	Glycine--tRNA ligase	GARS	A0A6Q8PHI7_HUMAN Glycine--tRNA ligase OS=Homo sapiens OX=9606 GN=GARS1 PE=1 SV=1;A0A6Q8PGW4_HUMAN glycine--tRNA ligase OS=Homo sapiens OX=9606 GN=GARS1 PE=1 SV=1;A0A6Q8PGI6_HUMAN Glycine--tRNA ligase OS=Homo sapiens OX=9606 GN=GARS1 PE=1 SV=1;A0A6Q8PGA8_HU	4	1	4	1	11.4	68.358	231050	21511	7220.3	672.23	202660	61871
Q13011;A0A384MR44;M0R248	Delta(3,5)-Delta(2,4)-dienoyl-CoA isomerase, mitochondrial	ECH1	ECH1_HUMAN Delta(3,5)-Delta(2,4)-dienoyl-CoA isomerase, mitochondrial OS=Homo sapiens OX=9606 GN=ECH1 PE=1 SV=2;A0A384MR44_HUMAN Epididymis secretory sperm binding protein OS=Homo sapiens OX=9606 PE=2 SV=1;M0R248_HUMAN Enoyl-CoA hydratase 1 (Fragment) OS=H	2	1	2	1	11.6	35.816	36675	4390	2037.5	243.89	33293	10213
B4DWZ4;Q6FHX6;P39748;F5H1Y3;I3L3E9	Flap endonuclease 1	FEN1	B4DWZ4_HUMAN Flap endonuclease 1 OS=Homo sapiens OX=9606 PE=2 SV=1;Q6FHX6_HUMAN Flap endonuclease 1 OS=Homo sapiens OX=9606 GN=FEN1 PE=2 SV=1;FEN1_HUMAN Flap endonuclease 1 OS=Homo sapiens OX=9606 GN=FEN1 PE=1 SV=1	5	1	5	1	25.6	38.791	346130	68621	19229	3812.3	346130	106790
Q9NZB2;A0A8V8TNY3;A0A0C4DG79;A0A0C4DH52;A0A494C0Y9;Q5T035	Constitutive coactivator of PPAR-gamma-like protein 1	FAM120A	F120A_HUMAN Constitutive coactivator of PPAR-gamma-like protein 1 OS=Homo sapiens OX=9606 GN=FAM120A PE=1 SV=2;A0A8V8TNY3_HUMAN Family with sequence similarity 120 member A OS=Homo sapiens OX=9606 GN=FAM120A PE=1 SV=1	9	2	9	2	12.3	121.89	398570	58953	6992.5	1034.3	372590	117730
P41214;Q6ZP26;A0A087X1L6;A0A087WVB6;Q5SY38	Eukaryotic translation initiation factor 2D	EIF2D	EIF2D_HUMAN Eukaryotic translation initiation factor 2D OS=Homo sapiens OX=9606 GN=EIF2D PE=1 SV=3;Q6ZP26_HUMAN cDNA FLJ26672 fis, clone MPG03403, highly similar to Ligatin (Hepatocellular carcinoma-associated antigen 56) OS=Homo sapiens OX=9606 PE=2 SV=1	5	2	5	2	17.5	64.706	256420	52318	8013	1634.9	256420	81420
Q1KMD3;H3BQZ7	Heterogeneous nuclear ribonucleoprotein U-like protein 2	HNRNPUL2;HNRNPUL2-BSCL2	HNRL2_HUMAN Heterogeneous nuclear ribonucleoprotein U-like protein 2 OS=Homo sapiens OX=9606 GN=HNRNPUL2 PE=1 SV=1;H3BQZ7_HUMAN HCG2044799 OS=Homo sapiens OX=9606 GN=HNRNPUL2-BSCL2 PE=4 SV=1	4	2	4	2	8.4	85.104	238100	23411	6613.8	650.29	204470	70062
Q75MU1;B4DMV6;Q75MU2;A0A7I2V385;A0A7I2V4E4;Q15056	Eukaryotic translation initiation factor 4H	WBSCR1;EIF4H	Q75MU1_HUMAN Eukaryotic translation initiation factor 4H (Fragment) OS=Homo sapiens OX=9606 GN=WBSCR1 PE=4 SV=1;B4DMV6_HUMAN Eukaryotic translation initiation factor 4H OS=Homo sapiens OX=9606 PE=2 SV=1;Q75MU2_HUMAN Eukaryotic translation initiation factor	1	1	1	1	21.3	14.96	156530	35530	22362	5075.7	156530	55293
V9HWH9;B2R5H0;P31949	Protein S100;Protein S100-A11;Protein S100-A11, N-terminally processed	HEL-S-43;S100A11	V9HWH9_HUMAN Protein S100 OS=Homo sapiens OX=9606 GN=HEL-S-43 PE=2 SV=1;B2R5H0_HUMAN Protein S100 OS=Homo sapiens OX=9606 PE=2 SV=1;S10AB_HUMAN Protein S100-A11 OS=Homo sapiens OX=9606 GN=S100A11 PE=1 SV=2	1	1	1	1	15.2	11.74	89433	20321	17887	4064.3	89433	31625
Q96CT7	Coiled-coil domain-containing protein 124	CCDC124	CC124_HUMAN Coiled-coil domain-containing protein 124 OS=Homo sapiens OX=9606 GN=CCDC124 PE=1 SV=1	5	1	5	1	22.9	25.835	260450	80797	21704	6733.1	208970	74838
P48651;A8KAH1;Q9BSY0	Phosphatidylserine synthase 1	PTDSS1	PTSS1_HUMAN Phosphatidylserine synthase 1 OS=Homo sapiens OX=9606 GN=PTDSS1 PE=1 SV=1;A8KAH1_HUMAN Phosphatidylserine synthase OS=Homo sapiens OX=9606 PE=2 SV=1;Q9BSY0_HUMAN Phosphatidylserine synthase (Fragment) OS=Homo sapiens OX=9606 GN=PTDSS1 PE=2 SV=2	2	1	2	1	5.3	55.527	67110	5485	2917.8	238.48	54901	20744
Q59ES1;B4DVZ8;A0A140VK27;P09960	Leukotriene A(4) hydrolase;Leukotriene A-4 hydrolase	LTA4H	Q59ES1_HUMAN Leukotriene A4 hydrolase variant (Fragment) OS=Homo sapiens OX=9606 PE=2 SV=1;B4DVZ8_HUMAN Leukotriene A(4) hydrolase OS=Homo sapiens OX=9606 PE=2 SV=1;A0A140VK27_HUMAN Leukotriene A(4) hydrolase OS=Homo sapiens OX=9606 PE=2 SV=1;LKHA4_HUMAN L	1	1	1	1	4.6	24.242	15954	5955.6	1139.6	425.4	15954	6081.7
A0JNT2;P78385;Q14533;Q8N120	Keratin, type II cuticular Hb3;Keratin, type II cuticular Hb1	KRT83;KRT81;KRTHB1	A0JNT2_HUMAN KRT83 protein OS=Homo sapiens OX=9606 GN=KRT83 PE=2 SV=1;KRT83_HUMAN Keratin, type II cuticular Hb3 OS=Homo sapiens OX=9606 GN=KRT83 PE=1 SV=2;KRT81_HUMAN Keratin, type II cuticular Hb1 OS=Homo sapiens OX=9606 GN=KRT81 PE=1 SV=3;Q8N120_HUMAN T	6	3	5	3	20.1	49.641	899440	223410	32123	7979	899440	347680
Q5JR94;P62241;Q5JR95;Q9BS10;A0AAG2TTP8	40S ribosomal protein S8	RPS8	Q5JR94_HUMAN 40S ribosomal protein S8 OS=Homo sapiens OX=9606 GN=RPS8 PE=2 SV=1;RS8_HUMAN Small ribosomal subunit protein eS8 OS=Homo sapiens OX=9606 GN=RPS8 PE=1 SV=2;Q5JR95_HUMAN Small ribosomal subunit protein eS8 OS=Homo sapiens OX=9606 GN=RPS8 PE=1 SV	6	2	6	2	34.1	24.205	1762300	135730	195810	15081	1417300	556230
H3BQN4;V9HWN7;J3KPS3;P04075;H3BR04;H3BPS8;H3BMQ8;H3BUH7;H3BU78;A0A0M4FNU3;A4UCS9;A4UCT0;H3BR68	Fructose-bisphosphate aldolase;Fructose-bisphosphate aldolase A	ALDOA;HEL-S-87p	H3BQN4_HUMAN Fructose-bisphosphate aldolase OS=Homo sapiens OX=9606 GN=ALDOA PE=1 SV=1;V9HWN7_HUMAN Fructose-bisphosphate aldolase OS=Homo sapiens OX=9606 GN=HEL-S-87p PE=2 SV=1;J3KPS3_HUMAN Fructose-bisphosphate aldolase OS=Homo sapiens OX=9606 GN=ALDOA P	8	2	8	2	30.5	39.34	984570	143730	42808	6248.9	862570	345680
P07355;V9HW65;A0A024R5Z7;A0A7I2V4P4;H0YMM1;H0YMW4;H0YN42;H0YMU9;H0YMD0;B4DNH8;H0YNB8;H0YKS4;A6NMY6;H0YNP5;H0YKX9;H0YMT9;H0YLV6;H0YKZ7;H0YM50;H0YMD9;B3KRQ1;H0YL33;H0YKL9;H0YKV8;H0YN28;H0YNA0;H0YKN4;H0YLE2	Annexin A2;Annexin;Putative annexin A2-like protein	ANXA2;HEL-S-270;ANXA2P2	ANXA2_HUMAN Annexin A2 OS=Homo sapiens OX=9606 GN=ANXA2 PE=1 SV=2;V9HW65_HUMAN Annexin OS=Homo sapiens OX=9606 GN=HEL-S-270 PE=2 SV=1;A0A024R5Z7_HUMAN Annexin OS=Homo sapiens OX=9606 GN=ANXA2 PE=2 SV=1;A0A7I2V4P4_HUMAN Annexin OS=Homo sapiens OX=9606 GN=AN	7	3	7	3	30.1	38.604	1189500	274220	51719	11923	1068300	430410
B4E022;V9HWD9;Q53EM5;P29401;E9PFF2;B3KSI4;A0A0S2Z5C0;A0A0K0K1H9;B4DVU1;Q6MZE3;F8W888;B3KPZ8	Transketolase	HEL107;TKT	B4E022_HUMAN transketolase OS=Homo sapiens OX=9606 PE=2 SV=1;V9HWD9_HUMAN Transketolase OS=Homo sapiens OX=9606 GN=HEL107 PE=2 SV=1;Q53EM5_HUMAN Transketolase (Fragment) OS=Homo sapiens OX=9606 PE=2 SV=1;TKT_HUMAN Transketolase OS=Homo sapiens OX=9606 GN=T	4	1	4	1	9.2	62.878	204380	23926	7860.9	920.21	154960	62465
Q13442;F8WBW6	28 kDa heat- and acid-stable phosphoprotein	PDAP1	HAP28_HUMAN 28 kDa heat- and acid-stable phosphoprotein OS=Homo sapiens OX=9606 GN=PDAP1 PE=1 SV=1;F8WBW6_HUMAN PDGFA associated protein 1 OS=Homo sapiens OX=9606 GN=PDAP1 PE=1 SV=1	2	1	2	1	14.9	20.63	251000	12087	35857	1726.6	192090	77717
P78386;F5GYI5;B7Z7N3;Q8NFV1;Q8NFV0;Q6YFL2;Q6YFL4	Keratin, type II cuticular Hb5	KRT85	KRT85_HUMAN Keratin, type II cuticular Hb5 OS=Homo sapiens OX=9606 GN=KRT85 PE=1 SV=1;F5GYI5_HUMAN Keratin 85 OS=Homo sapiens OX=9606 GN=KRT85 PE=1 SV=1;B7Z7N3_HUMAN cDNA FLJ51392, highly similar to Keratin, type II cuticular Hb5 OS=Homo sapiens OX=9606 PE	7	3	3	1	15.6	55.802	306770	40422	9296	1224.9	263160	106510
Q9NVP1;Q4ZG72;Q8N254;H7C452;Q59FR7;Q53TI6	ATP-dependent RNA helicase DDX18	DDX18	DDX18_HUMAN ATP-dependent RNA helicase DDX18 OS=Homo sapiens OX=9606 GN=DDX18 PE=1 SV=2;Q4ZG72_HUMAN ATP-dependent RNA helicase (Fragment) OS=Homo sapiens OX=9606 GN=DDX18 PE=3 SV=1;Q8N254_HUMAN ATP-dependent RNA helicase OS=Homo sapiens OX=9606 PE=2 SV=1	11	3	11	3	24.5	75.406	966250	251670	28419	7402.1	966250	391660
C9JGM7;C9JLW1;Q63HJ8;B4E2E0;B4DHD8;Q6MZE7;O43237;Q9Y6G9	Cytoplasmic dynein 1 light intermediate chain 2;Cytoplasmic dynein 1 light intermediate chain 1	DYNC1LI1;DKFZp686J08252;DYNC1LI2;DKFZp686A1525	C9JGM7_HUMAN Dynein light intermediate chain (Fragment) OS=Homo sapiens OX=9606 GN=DYNC1LI1 PE=1 SV=1;C9JLW1_HUMAN Dynein light intermediate chain (Fragment) OS=Homo sapiens OX=9606 GN=DYNC1LI1 PE=1 SV=1;Q63HJ8_HUMAN Dynein light intermediate chain OS=Homo	1	1	1	1	6.8	21.381	21776	5779.5	1814.7	481.62	21776	8994.2
B4DY96;P55084;C9JEY0;C9JE81;B5MD38;F5GZQ3;B4DDC9;C9K0M0	Trifunctional enzyme subunit beta, mitochondrial;3-ketoacyl-CoA thiolase	HADHB	B4DY96_HUMAN Trifunctional enzyme subunit beta, mitochondrial OS=Homo sapiens OX=9606 PE=2 SV=1;ECHB_HUMAN Trifunctional enzyme subunit beta, mitochondrial OS=Homo sapiens OX=9606 GN=HADHB PE=1 SV=3;C9JEY0_HUMAN Hydroxyacyl-CoA dehydrogenase trifunctional	4	1	4	1	10.2	50.679	387420	81570	15497	3262.8	362120	152240
B4DXX1;B2R713;Q7Z2T5;X6RK96	TRMT1-like protein	TRMT1L	B4DXX1_HUMAN tRNA (guanine(26)-N(2))-dimethyltransferase OS=Homo sapiens OX=9606 PE=2 SV=1;B2R713_HUMAN TRMT1-like protein OS=Homo sapiens OX=9606 PE=2 SV=1;TRM1L_HUMAN TRMT1-like protein OS=Homo sapiens OX=9606 GN=TRMT1L PE=1 SV=2	4	1	4	1	11.6	65.033	267840	37111	7652.6	1060.3	229070	96529
B2RA34;O95429	BAG family molecular chaperone regulator 4	BAG4	B2RA34_HUMAN cDNA, FLJ94678, highly similar to Homo sapiens BCL2-associated athanogene 4 (BAG4), mRNA OS=Homo sapiens OX=9606 PE=2 SV=1;BAG4_HUMAN BAG family molecular chaperone regulator 4 OS=Homo sapiens OX=9606 GN=BAG4 PE=1 SV=1	4	1	4	1	14.4	49.604	184310	37606	11519	2350.4	170340	72498
P10155;B3KN94;G5E9R9	60 kDa SS-A/Ro ribonucleoprotein	TROVE2	RO60_HUMAN RNA-binding protein RO60 OS=Homo sapiens OX=9606 GN=RO60 PE=1 SV=2;B3KN94_HUMAN cDNA FLJ13982 fis, clone Y79AA1001711, highly similar to 60 kDa SS-A/Ro ribonucleoprotein OS=Homo sapiens OX=9606 PE=2 SV=1;G5E9R9_HUMAN Ro60, Y RNA binding protein	2	1	2	1	5.6	60.67	237590	59427	8192.9	2049.2	230960	99115
Q9ULC4;A0A3B3IRV3	Malignant T-cell-amplified sequence 1	MCTS1	MCTS1_HUMAN Malignant T-cell-amplified sequence 1 OS=Homo sapiens OX=9606 GN=MCTS1 PE=1 SV=1	2	2	2	2	27.1	20.555	409820	96006	40982	9600.6	272510	118720
A0A384MEE3;Q9BVA1;Q13885;B2R6L0;O43209;B7Z4N1;Q9UGA2	Tubulin beta-2B chain;Tubulin beta-2A chain	TUBB2B;TUBB2A;DKFZp566F223	A0A384MEE3_HUMAN Tubulin beta chain OS=Homo sapiens OX=9606 PE=2 SV=1;TBB2B_HUMAN Tubulin beta-2B chain OS=Homo sapiens OX=9606 GN=TUBB2B PE=1 SV=1;TBB2A_HUMAN Tubulin beta-2A chain OS=Homo sapiens OX=9606 GN=TUBB2A PE=1 SV=1;B2R6L0_HUMAN Tubulin beta chai	14	14	2	1	47.6	49.953	145630	13823	7281.3	691.13	116180	50952
O00567;A0PJ92;A0A494C128;A8K9K6;Q5JXT2;H0Y653;H0YDU4;Q9BSN3	Nucleolar protein 56	NOP56	NOP56_HUMAN Nucleolar protein 56 OS=Homo sapiens OX=9606 GN=NOP56 PE=1 SV=4;A0PJ92_HUMAN Nucleolar protein 56 (Fragment) OS=Homo sapiens OX=9606 GN=NOP56 PE=2 SV=1;A0A494C128_HUMAN Nucleolar protein 56 OS=Homo sapiens OX=9606 GN=NOP56 PE=1 SV=1;A8K9K6_HUMA	11	4	11	4	31.5	66.049	794050	225160	25615	7263.4	794050	350410
Q9BYJ9;B3KTL8;B4DT65;Q5JXC6	YTH domain-containing family protein 1	YTHDF1	YTHD1_HUMAN YTH domain-containing family protein 1 OS=Homo sapiens OX=9606 GN=YTHDF1 PE=1 SV=1;B3KTL8_HUMAN YTH domain-containing family protein OS=Homo sapiens OX=9606 PE=2 SV=1;B4DT65_HUMAN YTH domain-containing family protein OS=Homo sapiens OX=9606 PE=	7	3	5	2	13.8	60.873	299890	39294	14995	1964.7	249540	111510
Q6IAT1;B4DLV7;P50395;Q5SX87;Q5SX86;V9GYF8;Q5SX90;Q8TB95;B3KVE3;Q5SX91;B4DHX4;A0A0S2Z3X8;P31150	Rab GDP dissociation inhibitor beta	GDI2	Q6IAT1_HUMAN Rab GDP dissociation inhibitor OS=Homo sapiens OX=9606 GN=GDI2 PE=2 SV=1;B4DLV7_HUMAN Rab GDP dissociation inhibitor OS=Homo sapiens OX=9606 PE=2 SV=1;GDIB_HUMAN Rab GDP dissociation inhibitor beta OS=Homo sapiens OX=9606 GN=GDI2 PE=1 SV=2;Q5S	4	1	4	1	15.3	50.663	222050	38780	7930.3	1385	195130	87266
Q9HB00;Q08554	Desmocollin-1	DSC1	Q9HB00_HUMAN Desmocollin 1, isoform CRA_b OS=Homo sapiens OX=9606 GN=DSC1 PE=4 SV=1;DSC1_HUMAN Desmocollin-1 OS=Homo sapiens OX=9606 GN=DSC1 PE=1 SV=2	2	3	2	3	6.2	93.834	304620	108980	6769.4	2421.9	327440	146790
Q8N257;Q16778;P33778;P23527;P06899;Q6DRA6;Q6DN03	Histone H2B type 3-B;Histone H2B type 2-E;Histone H2B type 1-B;Histone H2B type 1-O;Histone H2B type 1-J	HIST3H2BB;HIST2H2BE;HIST1H2BB;HIST1H2BO;HIST1H2BJ	H2B3B_HUMAN Histone H2B type 3-B OS=Homo sapiens OX=9606 GN=H2BC26 PE=1 SV=3;H2B2E_HUMAN Histone H2B type 2-E OS=Homo sapiens OX=9606 GN=H2BC21 PE=1 SV=3;H2B1B_HUMAN Histone H2B type 1-B OS=Homo sapiens OX=9606 GN=H2BC3 PE=1 SV=2;H2B1O_HUMAN Histone H2B ty	4	5	1	1	42.1	13.908	192700	55881	27529	7983.1	192700	86965
P05109	Protein S100-A8;Protein S100-A8, N-terminally processed	S100A8	S10A8_HUMAN Protein S100-A8 OS=Homo sapiens OX=9606 GN=S100A8 PE=1 SV=1	2	2	2	2	20.4	10.834	544000	162460	68000	20307	548650	248170
Q96GA3;A0A075B6Q4;B4DTT8	Protein LTV1 homolog	LTV1	LTV1_HUMAN Protein LTV1 homolog OS=Homo sapiens OX=9606 GN=LTV1 PE=1 SV=1;A0A075B6Q4_HUMAN Protein LTV1 homolog OS=Homo sapiens OX=9606 PE=3 SV=2;B4DTT8_HUMAN Protein LTV1 homolog OS=Homo sapiens OX=9606 PE=2 SV=1	2	1	2	1	6.1	54.854	95900	11734	5047.4	617.58	78549	35612
P13647;B4E1T1;B4DL32;F8W0C6;H0YIN9;H0YI76;F8VV57;F8VU69	Keratin, type II cytoskeletal 5	KRT5	K2C5_HUMAN Keratin, type II cytoskeletal 5 OS=Homo sapiens OX=9606 GN=KRT5 PE=1 SV=3;B4E1T1_HUMAN Keratin, type II cytoskeletal 5 OS=Homo sapiens OX=9606 PE=2 SV=1;B4DL32_HUMAN cDNA FLJ59922, highly similar to Keratin, type II cytoskeletal 5 OS=Homo sapien	19	11	9	5	29.2	62.378	2391900	660810	77158	21316	2344900	1075400
Q15120	[Pyruvate dehydrogenase (acetyl-transferring)] kinase isozyme 3, mitochondrial	PDK3	PDK3_HUMAN [Pyruvate dehydrogenase (acetyl-transferring)] kinase isozyme 3, mitochondrial OS=Homo sapiens OX=9606 GN=PDK3 PE=1 SV=1	2	1	2	1	7.9	46.938	144460	36498	6019.3	1520.8	137480	63779
C9J592;C9IZZ0;A0A6Q8PGE6;A0A158RFU6;A0A6Q8PG52;A0A6Q8PH84;P51149;B4DPH9	Ras-related protein Rab-7a	RAB7A	C9J592_HUMAN Ras-related protein Rab-7a (Fragment) OS=Homo sapiens OX=9606 GN=RAB7A PE=1 SV=1;C9IZZ0_HUMAN Ras-related protein Rab-7a OS=Homo sapiens OX=9606 GN=RAB7A PE=1 SV=2;A0A6Q8PGE6_HUMAN Ras-related protein Rab-7a OS=Homo sapiens OX=9606 GN=RAB7A PE	2	1	2	1	20.7	17.037	171250	39390	17125	3939	158010	74534
A0A5F9ZH79;A0A5F9ZHP1;B7Z518;E9PQ44;E9PJM2;A0A5F9ZGP6;E9PL92;E9PKM6;E9PR40;E9PQZ6;A0A5K1VW55;A0A5F9ZI37;Q8N9N2			A0A5F9ZH79_HUMAN Activating signal cointegrator 1 complex subunit 1 OS=Homo sapiens OX=9606 GN=ASCC1 PE=1 SV=1;A0A5F9ZHP1_HUMAN Activating signal cointegrator 1 complex subunit 1 OS=Homo sapiens OX=9606 GN=ASCC1 PE=1 SV=1;B7Z518_HUMAN cDNA FLJ55237, highly	3	1	3	1	9.5	36.876	315180	26923	18540	1583.7	241990	115080
A0A0A0MR02;A0A024QZT0;P45880;Q5JSD2;Q5JSD1;B4DKM5;A2A3S1	Voltage-dependent anion-selective channel protein 2	VDAC2	A0A0A0MR02_HUMAN Voltage-dependent anion-selective channel protein 2 (Fragment) OS=Homo sapiens OX=9606 GN=VDAC2 PE=1 SV=1;A0A024QZT0_HUMAN Voltage-dependent anion-selective channel protein 2 OS=Homo sapiens OX=9606 GN=VDAC2 PE=2 SV=1;VDAC2_HUMAN Voltage-d	4	1	4	1	25.9	30.348	290590	63157	20756	4511.2	261730	127150
H7C3F9;Q53R19;O15144;Q9BXV5	Actin-related protein 2/3 complex subunit 2	ARPC2	H7C3F9_HUMAN Arp2/3 complex 34 kDa subunit (Fragment) OS=Homo sapiens OX=9606 GN=ARPC2 PE=1 SV=1;Q53R19_HUMAN Arp2/3 complex 34 kDa subunit OS=Homo sapiens OX=9606 GN=ARPC2 PE=2 SV=1;ARPC2_HUMAN Actin-related protein 2/3 complex subunit 2 OS=Homo sapiens O	3	1	3	1	24.8	18.654	112940	19232	11294	1923.2	96119	46751
Q5D862	Filaggrin-2	FLG2	FILA2_HUMAN Filaggrin-2 OS=Homo sapiens OX=9606 GN=FLG2 PE=1 SV=1	4	1	4	1	3.8	248.07	303850	61621	4106.1	832.72	262140	127940
B7Z9T7;B4DJW9;B4DF72;B4DGR9;B4DFE8;E9PCP8;B4DH34;F8WCN3;B4DF55;P12532	Creatine kinase U-type, mitochondrial	CKMT1B;CKMT1A	B7Z9T7_HUMAN Creatine kinase U-type, mitochondrial OS=Homo sapiens OX=9606 PE=2 SV=1;B4DJW9_HUMAN Creatine kinase U-type, mitochondrial OS=Homo sapiens OX=9606 PE=2 SV=1;B4DF72_HUMAN Creatine kinase U-type, mitochondrial OS=Homo sapiens OX=9606 PE=2 SV=1;B	1	1	1	1	8.9	16.687	61956	19460	8850.9	2780.1	61956	30285
Q8N6M0;A0A087X0W9;A0A0C4DH76	OTU domain-containing protein 6B	OTUD6B	OTU6B_HUMAN Deubiquitinase OTUD6B OS=Homo sapiens OX=9606 GN=OTUD6B PE=1 SV=1;A0A087X0W9_HUMAN ubiquitinyl hydrolase 1 OS=Homo sapiens OX=9606 GN=OTUD6B PE=1 SV=1;A0A0C4DH76_HUMAN OTU deubiquitinase 6B OS=Homo sapiens OX=9606 GN=OTUD6B PE=1 SV=1	2	1	2	1	11.3	33.812	185310	32741	13236	2338.6	158610	77647
A0A0C4DG68;B7ZL34;Q8TB72	Pumilio homolog 2	PUM2	A0A0C4DG68_HUMAN Pumilio RNA binding family member 2 (Fragment) OS=Homo sapiens OX=9606 GN=PUM2 PE=1 SV=1;B7ZL34_HUMAN PUM2 protein OS=Homo sapiens OX=9606 GN=PUM2 PE=2 SV=1;PUM2_HUMAN Pumilio homolog 2 OS=Homo sapiens OX=9606 GN=PUM2 PE=1 SV=2	2	1	2	1	4	94.068	113710	32624	4061	1165.1	110300	54181
Q9UQ80;A8K6Y1;Q6PIN5;Q05D08;F8VR77;F8W0A3;H0YIN7;F8VZ69	Proliferation-associated protein 2G4	PA2G4	PA2G4_HUMAN Proliferation-associated protein 2G4 OS=Homo sapiens OX=9606 GN=PA2G4 PE=1 SV=3;A8K6Y1_HUMAN cDNA FLJ75526, highly similar to Homo sapiens proliferation-associated 2G4, 38kDa (PA2G4), mRNA (Fragment) OS=Homo sapiens OX=9606 PE=2 SV=1;Q6PIN5_HUM	14	9	14	9	44.4	43.786	5031500	1786300	228700	81194	5231900	2579500
Q16181;A8K3D0;E7EPK1;A4GYY8;Q3LIE9;E7ES33;Q8TC62;B4DUD6;G3V1Q4;A0A023T695;A0A024RA87;B4DNE4;B4DPQ6;Q59EY4;Q3B7A3;A0A5F9ZGZ7;A0A0U1RRE1;A0A0U1RRH9;Q5JXL7;A4D1Y2;A0A0U1RRM2;Q6ZU15	Septin-7	SEPT7;DKFZp686F17268;Nbla02942	SEPT7_HUMAN Septin-7 OS=Homo sapiens OX=9606 GN=SEPTIN7 PE=1 SV=2;A8K3D0_HUMAN Septin OS=Homo sapiens OX=9606 PE=2 SV=1;E7EPK1_HUMAN Septin OS=Homo sapiens OX=9606 GN=SEPTIN7 PE=1 SV=2;A4GYY8_HUMAN Septin-7 (Fragment) OS=Homo sapiens OX=9606 GN=DKFZp686F17	6	3	6	3	18.3	50.679	854100	143430	37135	6236.3	720610	356710
H7C0T1;H7C2R9;C9JQV0;Q9BRJ6	Uncharacterized protein C7orf50	C7orf50	H7C0T1_HUMAN Chromosome 7 open reading frame 50 (Fragment) OS=Homo sapiens OX=9606 GN=C7orf50 PE=1 SV=1;H7C2R9_HUMAN Chromosome 7 open reading frame 50 (Fragment) OS=Homo sapiens OX=9606 GN=C7orf50 PE=1 SV=1;C9JQV0_HUMAN Chromosome 7 open reading frame 50	2	2	2	2	19.1	18.743	112270	48488	14033	6061	125230	62499
H0YDJ3;B4DZQ5;Q13523	Serine/threonine-protein kinase PRP4 homolog	PRPF4B	H0YDJ3_HUMAN Serine/threonine-protein kinase PRP4 homolog (Fragment) OS=Homo sapiens OX=9606 GN=PRP4K PE=1 SV=1;B4DZQ5_HUMAN Serine/threonine-protein kinase PRP4 homolog OS=Homo sapiens OX=9606 PE=2 SV=1;PRP4K_HUMAN Serine/threonine-protein kinase PRP4 hom	1	1	1	1	1.9	68.4	19408	6334.8	693.16	226.24	19408	9858.5
Q5VU10;P78346;Q5VU11;B4DJR3	Ribonuclease P protein subunit p30	RPP30	Q5VU10_HUMAN Ribonuclease P/MRP subunit p30 (Fragment) OS=Homo sapiens OX=9606 GN=RPP30 PE=1 SV=1;RPP30_HUMAN Ribonuclease P protein subunit p30 OS=Homo sapiens OX=9606 GN=RPP30 PE=1 SV=1;Q5VU11_HUMAN Ribonuclease P/MRP subunit p30 (Fragment) OS=Homo sapie	4	1	4	1	27.4	23.286	234040	61922	19503	5160.2	218990	111420
A0A140T9C0;A0A140T902;A0A140T8Y3;A0A140TA52;A0A140TA41;A0A140TA33;A0A3B3ISX9;P22105;Q9NPK8;O95680;A0A140T9L7;A0A140T956;A0A140T8Z8	Tenascin-X	TNXB;dJ34F7.1;XB	A0A140T9C0_HUMAN Tenascin XB OS=Homo sapiens OX=9606 GN=TNXB PE=1 SV=1;A0A140T902_HUMAN Tenascin XB OS=Homo sapiens OX=9606 GN=TNXB PE=1 SV=1;A0A140T8Y3_HUMAN Tenascin XB OS=Homo sapiens OX=9606 GN=TNXB PE=1 SV=1;A0A140TA52_HUMAN Tenascin XB OS=Homo sapien	2	1	2	1	0.5	456.19	403310	94208	2180	509.23	364350	185560
A0A140VK49;Q7KZF4;B2R5U1;B4E299;B3KU67;Q59FF0;I6TRR8;H7C597	Staphylococcal nuclease domain-containing protein 1	SND1	A0A140VK49_HUMAN Staphylococcal nuclease domain-containing protein OS=Homo sapiens OX=9606 GN=SND1 PE=2 SV=1;SND1_HUMAN Staphylococcal nuclease domain-containing protein 1 OS=Homo sapiens OX=9606 GN=SND1 PE=1 SV=1;B2R5U1_HUMAN Staphylococcal nuclease domai	17	13	17	13	25.3	102	2936800	792320	55411	14949	2469200	1258000
A0AA34QVE6;B4DYY5;F8W726;Q5VU79;Q14157;B4DZJ6;Q5VU81;Q5VU77;Q5VU80;Q5VU78	Ubiquitin-associated protein 2-like	UBAP2L	A0AA34QVE6_HUMAN Ubiquitin associated protein 2 like OS=Homo sapiens OX=9606 GN=UBAP2L PE=1 SV=1;B4DYY5_HUMAN cDNA FLJ55671, highly similar to Ubiquitin-associated protein 2-like OS=Homo sapiens OX=9606 PE=2 SV=1;F8W726_HUMAN Ubiquitin associated protein 2	13	9	13	9	23.5	104.98	4116400	1337000	141940	46103	4101800	2095200
A0A8B0RAT7;Q6P2E9;I3L2F4;I3L0V0;I3L3M2	Enhancer of mRNA-decapping protein 4	EDC4	A0A8B0RAT7_HUMAN Enhancer of mRNA-decapping protein 4 OS=Homo sapiens OX=9606 GN=EDC4 PE=2 SV=1;EDC4_HUMAN Enhancer of mRNA-decapping protein 4 OS=Homo sapiens OX=9606 GN=EDC4 PE=1 SV=1	5	2	5	2	6.1	155.43	171040	56170	2672.5	877.66	171040	87414
Q86UK7;H3BPG6;A0AAG2UWE8;H3BR87;H3BPF3	Zinc finger protein 598	ZNF598	ZN598_HUMAN E3 ubiquitin-protein ligase ZNF598 OS=Homo sapiens OX=9606 GN=ZNF598 PE=1 SV=1;H3BPG6_HUMAN RING-type E3 ubiquitin transferase OS=Homo sapiens OX=9606 GN=ZNF598 PE=1 SV=1;A0AAG2UWE8_HUMAN RING-type E3 ubiquitin transferase OS=Homo sapiens OX=96	6	5	6	5	13.5	98.636	177230	123370	4028	2804	243890	125340
Q6FGH9;P63167;F8VXL2;F8VRV5;Q96FJ2	Dynein light chain 1, cytoplasmic;Dynein light chain 2, cytoplasmic	DNCL1;DYNLL1;DYNLL2	Q6FGH9_HUMAN Dynein light chain OS=Homo sapiens OX=9606 GN=DNCL1 PE=2 SV=1;DYL1_HUMAN Dynein light chain 1, cytoplasmic OS=Homo sapiens OX=9606 GN=DYNLL1 PE=1 SV=1;F8VXL2_HUMAN Dynein light chain OS=Homo sapiens OX=9606 GN=DYNLL1 PE=1 SV=1;F8VRV5_HUMAN Dyn	1	2	1	2	20.2	10.366	194530	161510	38905	32302	293510	152360
F8WD96;H7C469;F8W787;A0A1B0GW44;A0A1B0GVP3;A0A1B0GV23;A0A1B0GVD5;A0A1B0GWE8;V9HWI3;C9JH19;A0A1B0GU92;A0A1B0GU03;P07339	Cathepsin D;Cathepsin D light chain;Cathepsin D heavy chain	CTSD;HEL-S-130P	F8WD96_HUMAN Cathepsin D OS=Homo sapiens OX=9606 GN=CTSD PE=1 SV=1;H7C469_HUMAN Cathepsin D (Fragment) OS=Homo sapiens OX=9606 PE=1 SV=7;F8W787_HUMAN Cathepsin D OS=Homo sapiens OX=9606 GN=CTSD PE=1 SV=2;A0A1B0GW44_HUMAN Cathepsin D OS=Homo sapiens OX=9606	2	1	2	1	10.9	30	232670	34097	19389	2841.4	188090	97640
Q5VZU3;Q9Y2P8	RNA 3-terminal phosphate cyclase-like protein	RCL1	Q5VZU3_HUMAN RNA terminal phosphate cyclase like 1 OS=Homo sapiens OX=9606 GN=RCL1 PE=1 SV=2;RCL1_HUMAN RNA 3-terminal phosphate cyclase-like protein OS=Homo sapiens OX=9606 GN=RCL1 PE=1 SV=3	1	1	1	1	7	23.252	81407	22796	7400.6	2072.4	68181	35477
A0A8I5KWN8;A0A8I5KVU2;Q92615;A0A8I5KSR3;H0Y4V9;A0A087X183;H0Y641	La-related protein 4B	LARP4B	A0A8I5KWN8_HUMAN La ribonucleoprotein 4B (Fragment) OS=Homo sapiens OX=9606 GN=LARP4B PE=1 SV=1;A0A8I5KVU2_HUMAN La ribonucleoprotein 4B OS=Homo sapiens OX=9606 GN=LARP4B PE=1 SV=1;LAR4B_HUMAN La-related protein 4B OS=Homo sapiens OX=9606 GN=LARP4B PE=1 SV	5	2	5	2	11.8	75.347	522960	175330	18033	6046	522960	272860
Q8N1G2;H0YCQ1;H0Y4T0	Cap-specific mRNA (nucleoside-2-O-)-methyltransferase 1	CMTR1	CMTR1_HUMAN Cap-specific mRNA (nucleoside-2-O-)-methyltransferase 1 OS=Homo sapiens OX=9606 GN=CMTR1 PE=1 SV=1	3	1	3	1	4.7	95.32	73389	10162	1561.5	216.22	58565	30639
B4DW90;Q53HM6;B3KY12;A8K7V1;A8K566;Q12874	Splicing factor 3A subunit 3	SF3A3	B4DW90_HUMAN cDNA FLJ58737, highly similar to Splicing factor 3A subunit 3 OS=Homo sapiens OX=9606 PE=2 SV=1;Q53HM6_HUMAN Splicing factor 3a, subunit 3 variant (Fragment) OS=Homo sapiens OX=9606 PE=2 SV=1;B3KY12_HUMAN cDNA FLJ46581 fis, clone THYMU3043200,	6	3	6	3	26.1	52.427	219860	74065	9993.5	3366.6	219860	115260
Q6IBR2;Q9Y285;K7ER00;K7ER16;K7ERS0;K7EK06;K7EPH2	Phenylalanine--tRNA ligase alpha subunit	FARSLA;FARSA	Q6IBR2_HUMAN Phenylalanine--tRNA ligase alpha subunit OS=Homo sapiens OX=9606 GN=FARSLA PE=2 SV=1;SYFA_HUMAN Phenylalanine--tRNA ligase alpha subunit OS=Homo sapiens OX=9606 GN=FARSA PE=1 SV=3;K7ER00_HUMAN Phenylalanine--tRNA ligase alpha subunit OS=Homo s	7	3	7	3	18.5	57.563	346820	55610	15079	2417.8	284050	149300
B4DKX4;B2R6E2;Q53EL6;Q5VZS7	Programmed cell death protein 4	PDCD4	B4DKX4_HUMAN Programmed cell death protein 4 OS=Homo sapiens OX=9606 PE=2 SV=1;B2R6E2_HUMAN Programmed cell death protein 4 OS=Homo sapiens OX=9606 PE=2 SV=1;PDCD4_HUMAN Programmed cell death protein 4 OS=Homo sapiens OX=9606 GN=PDCD4 PE=1 SV=2	7	2	7	2	25.7	50.228	433830	97547	18076	4064.5	337250	177670
G5EA44;B4DWJ9;F5H7W8;Q96C57;F5H3K2;E7ENF1;B4DRA4	Uncharacterized protein C12orf43	C12orf43	G5EA44_HUMAN Protein CUSTOS OS=Homo sapiens OX=9606 GN=C12orf43 PE=1 SV=1;B4DWJ9_HUMAN Protein CUSTOS OS=Homo sapiens OX=9606 PE=2 SV=1;F5H7W8_HUMAN Protein CUSTOS OS=Homo sapiens OX=9606 GN=C12orf43 PE=1 SV=2;CSTOS_HUMAN Protein CUSTOS OS=Homo sapiens OX=	2	1	2	1	12.7	27.048	110130	23075	8471.8	1775	95454	50590
P43246;B4DSB9;A0A2R8Y6P0;E9PHA6;A0A2R8YFH0;A0AAQ5BH31;A0A2R8Y713;Q53GS1;Q53FK0;A0AAQ5BH48;A0AAQ5BH41;V9H019;B4DL39;A0A2R8YG02;Q53RU4;A0A2R8Y7S8;V9H068;A0AAQ5BH33;A0AAQ5BH55;V9H023;B4DN49;V9H0D5;V9H0B2;Q0ZAJ1	DNA mismatch repair protein Msh2	MSH2	MSH2_HUMAN DNA mismatch repair protein Msh2 OS=Homo sapiens OX=9606 GN=MSH2 PE=1 SV=1;B4DSB9_HUMAN DNA mismatch repair protein Msh2 OS=Homo sapiens OX=9606 PE=2 SV=1;A0A2R8Y6P0_HUMAN DNA mismatch repair protein OS=Homo sapiens OX=9606 GN=MSH2 PE=1 SV=1;E9P	4	1	4	1	6.6	104.74	233660	48120	5192.5	1069.3	201550	107000
P49756;E9PQU5;H0YE46;E9PSE8	RNA-binding protein 25	RBM25	RBM25_HUMAN RNA-binding protein 25 OS=Homo sapiens OX=9606 GN=RBM25 PE=1 SV=3;E9PQU5_HUMAN RNA binding motif protein 25 (Fragment) OS=Homo sapiens OX=9606 GN=RBM25 PE=1 SV=1	5	2	5	2	10.4	100.18	180810	61966	5479.2	1877.7	180810	96434
Q9Y333	U6 snRNA-associated Sm-like protein LSm2	LSM2	LSM2_HUMAN U6 snRNA-associated Sm-like protein LSm2 OS=Homo sapiens OX=9606 GN=LSM2 PE=1 SV=1	1	1	1	1	20	10.834	68254	23482	11376	3913.7	68254	36544
P62879;Q6FHM2;C9JXA5;A0A140VJJ8;A0A2L0WW42;B2R6K4;F6X3N5;E7EP32;A0A994J3T6;C9JIS1;C9JZN1;P62873;A0A994J6X8;F6UT28;B1AKQ8;B3KVK2;H7C5J5;A0A6Q8PFW8;Q71UM7;Q71UM6;A0A6Q8PG88;A0A6Q8PFE0;A0A6Q8PFV8;A0A7I2S2S9;Q9HAV0	Guanine nucleotide-binding protein G(I)/G(S)/G(T) subunit beta-2;Guanine nucleotide-binding protein G(I)/G(S)/G(T) subunit beta-1	GNB2;GNB1	GBB2_HUMAN Guanine nucleotide-binding protein G(I)/G(S)/G(T) subunit beta-2 OS=Homo sapiens OX=9606 GN=GNB2 PE=1 SV=3;Q6FHM2_HUMAN Epididymis secretory sperm binding protein OS=Homo sapiens OX=9606 GN=GNB2 PE=2 SV=1;C9JXA5_HUMAN G protein subunit beta 2 (F	4	1	4	1	18.8	37.331	145480	31653	11191	2434.8	126610	68130
P29692;E9PK01;E9PQZ1;E9PRY8;B2RAR6;Q9BW34;Q9H7G6;Q71RH4;A0A087X1X7;H0YE58;E9PQ49;E9PI39;E9PL71;E9PL12;E9PPR1;E9PK06;E9PQC9;E9PMW7;E9PN91;E9PJD0;E9PK72;E9PKK3;E9PNW6	Elongation factor 1-delta	EEF1D	EF1D_HUMAN Elongation factor 1-delta OS=Homo sapiens OX=9606 GN=EEF1D PE=1 SV=5;E9PK01_HUMAN Elongation factor 1-delta (Fragment) OS=Homo sapiens OX=9606 GN=EEF1D PE=1 SV=1;E9PQZ1_HUMAN Elongation factor 1-delta OS=Homo sapiens OX=9606 GN=EEF1D PE=1 SV=1;E	5	2	5	2	25.3	31.121	599980	182040	37499	11378	543390	293990
O43663;H0YL53;G3V3N7;H0YLA0;H0YM42	Protein regulator of cytokinesis 1	PRC1	PRC1_HUMAN Protein regulator of cytokinesis 1 OS=Homo sapiens OX=9606 GN=PRC1 PE=1 SV=2	5	2	5	2	11.9	71.606	198380	69457	6199.3	2170.5	198380	108090
A0A2R8Y640;B4DV47;A0A2R8YHB3;A0AAQ5BGL0;A0A1B0GUB2;A0A3B3IRP5;Q6P1J9	Parafibromin	CDC73	A0A2R8Y640_HUMAN Cell division cycle 73 OS=Homo sapiens OX=9606 GN=CDC73 PE=1 SV=1;B4DV47_HUMAN cDNA FLJ57893, highly similar to Parafibromin OS=Homo sapiens OX=9606 PE=2 SV=1;A0A2R8YHB3_HUMAN Cell division cycle 73 OS=Homo sapiens OX=9606 GN=CDC73 PE=1 SV	1	1	1	1	5.1	22.526	13341	4700.6	1111.8	391.72	13341	7315.3
P04637;A0A386NC55;A0A386NC20;A0A386NDA8;K7PPA8;S4R334;B4DNI2;B4DMH2;A0AAQ5BHX5;H2EHT1;A0AAQ5BHY1;A0A223PQI5;I3L0W9;Q1MSW8;J3KP33;A0A386NC25;A0AAQ5BHZ9;A0A386NC22;H6U5S4;A0A386NFX3;Q5U0E4;A0A386NCB1;A0A386NCU2;A0A386NCW8;A0A386NCX4;A0A386NDB3;A0A0U1RQC9;K7PPU4;E5RMA8;A0A386NFY2;A0A386NG45;A0A386NCA6;B6E4X6;A0A087WT22;H6U5S2;A0A087WXZ1;A0A087X1Q1;E7EQX7;E7ESS1;Q1MSW9;E9PFT5;Q2XSC7;A0A386NC62;Q1MSX0…	Cellular tumor antigen p53	TP53	P53_HUMAN Cellular tumor antigen p53 OS=Homo sapiens OX=9606 GN=TP53 PE=1 SV=4;A0A386NC55_HUMAN Cellular tumor antigen p53 OS=Homo sapiens OX=9606 GN=TP53 PE=2 SV=1;A0A386NC20_HUMAN Cellular tumor antigen p53 OS=Homo sapiens OX=9606 GN=TP53 PE=2 SV=1;A0A38	3	2	3	2	9.9	43.653	331870	91942	18437	5107.9	305870	169090
A0A8Q3SIX2;A0A8Q3WLC8;A0A8Q3SJE8;A0A8Q3SIS9;A0A8Q3SIY6;O60832;A0A8Q3WLE4;U5UA77;C9IYT0;A0A8Q3WLG7;A0A8Q3WLD1;A0A8Q3WLW8;A0A8V8TKY9;U5U7S7;H7C2Q2	H/ACA ribonucleoprotein complex subunit 4	DKC1	A0A8Q3SIX2_HUMAN H/ACA ribonucleoprotein complex subunit DKC1 OS=Homo sapiens OX=9606 GN=DKC1 PE=1 SV=1;A0A8Q3WLC8_HUMAN H/ACA ribonucleoprotein complex subunit DKC1 OS=Homo sapiens OX=9606 GN=DKC1 PE=1 SV=1;A0A8Q3SJE8_HUMAN H/ACA ribonucleoprotein complex	4	3	4	3	12.1	44.169	352650	137870	14694	5744.7	364950	202270
A0A0S2Z4X1;A0A0S2Z4W4;Q7Z3D7;P98175;Q6PKH5;B4DNY1;B3KSK6;E9PGM9;A8K6Q4;P78332	RNA-binding protein 10	DKFZp686E2459;RBM10	A0A0S2Z4X1_HUMAN Epididymis secretory sperm binding protein (Fragment) OS=Homo sapiens OX=9606 GN=RBM10 PE=2 SV=1;A0A0S2Z4W4_HUMAN RNA binding motif protein 10 isoform 2 (Fragment) OS=Homo sapiens OX=9606 GN=RBM10 PE=2 SV=1;Q7Z3D7_HUMAN Uncharacterized pro	6	2	6	2	8.1	94.369	392970	64993	11228	1856.9	317650	176470
A0A2U3TZH3;A0A9L9PYI8;Q05639;A0A9L9PXK0;Q59GP5;A0A2R8Y488;A0A2R8Y660;A0A2R8YDN5	Elongation factor 1-alpha 2	EEF1A2	A0A2U3TZH3_HUMAN Elongation factor 1-alpha OS=Homo sapiens OX=9606 GN=EEF1A2 PE=1 SV=1;A0A9L9PYI8_HUMAN Elongation factor 1-alpha 2 OS=Homo sapiens OX=9606 GN=EEF1A2 PE=1 SV=1;EF1A2_HUMAN Elongation factor 1-alpha 2 OS=Homo sapiens OX=9606 GN=EEF1A2 PE=1 S	9	8	2	2	27.8	54.34	171160	62940	7441.7	2736.5	172760	96347
Q9Y2R4;B3KM65;Q59H21;A0A087X1P7;A0A087WTD6;A0A087X069;A0A087X121	Probable ATP-dependent RNA helicase DDX52	DDX52	DDX52_HUMAN Probable ATP-dependent RNA helicase DDX52 OS=Homo sapiens OX=9606 GN=DDX52 PE=1 SV=4;B3KM65_HUMAN Probable ATP-dependent RNA helicase DDX52 OS=Homo sapiens OX=9606 PE=2 SV=1;Q59H21_HUMAN Probable ATP-dependent RNA helicase DDX52 (Fragment) OS=H	5	3	5	3	15.7	67.465	371530	89546	13269	3198.1	327490	183390
G5E9V2;F2Z3A7;A0A8I5KQT8;A0A0S2Z5X1;Q96DA6	Mitochondrial import inner membrane translocase subunit TIM14	DNAJC19	G5E9V2_HUMAN DnaJ (Hsp40) homolog, subfamily C, member 19, isoform CRA_b OS=Homo sapiens OX=9606 GN=DNAJC19 PE=1 SV=1;F2Z3A7_HUMAN DnaJ heat shock protein family (Hsp40) member C19 OS=Homo sapiens OX=9606 GN=DNAJC19 PE=1 SV=1;A0A8I5KQT8_HUMAN Mitochondrial	1	1	1	1	40.4	5.0539	32784	11825	8196.1	2956.4	32784	18403
P23396;E9PPU1;E9PL09;Q53G83;H0YEU2;F2Z2S8;H0YCJ7;E9PQ96;E9PJH4;H0YF32;E9PK82;Q9NQS8;E9PSF4;E9PQX2;A7E2S3;H0YES8	40S ribosomal protein S3	RPS3	RS3_HUMAN Small ribosomal subunit protein uS3 OS=Homo sapiens OX=9606 GN=RPS3 PE=1 SV=2;E9PPU1_HUMAN Ribosomal protein S3 OS=Homo sapiens OX=9606 GN=RPS3 PE=1 SV=1;E9PL09_HUMAN Small ribosomal subunit protein uS3 OS=Homo sapiens OX=9606 GN=RPS3 PE=1 SV=1;Q	9	5	9	5	46.9	26.688	7187500	1402400	378290	73810	5983100	3360600
A0JLQ5;Q8TDN6;B4E0B8;Q9NUW4	Ribosome biogenesis protein BRX1 homolog	BXDC2;BRIX1	A0JLQ5_HUMAN Ribosome biogenesis protein BRX1 homolog (Fragment) OS=Homo sapiens OX=9606 GN=BXDC2 PE=2 SV=1;BRX1_HUMAN Ribosome biogenesis protein BRX1 homolog OS=Homo sapiens OX=9606 GN=BRIX1 PE=1 SV=2;B4E0B8_HUMAN Ribosome biogenesis protein BRX1 homolog	6	3	6	3	26.6	39.169	452590	125040	22629	6252.1	413570	233610
Q53GD8;Q00688	Peptidyl-prolyl cis-trans isomerase;Peptidyl-prolyl cis-trans isomerase FKBP3	FKBP3	Q53GD8_HUMAN peptidylprolyl isomerase (Fragment) OS=Homo sapiens OX=9606 PE=2 SV=1;FKBP3_HUMAN Peptidyl-prolyl cis-trans isomerase FKBP3 OS=Homo sapiens OX=9606 GN=FKBP3 PE=1 SV=1	3	2	3	2	14.7	25.204	844740	105500	84474	10550	644500	364430
Q5VT52	Regulation of nuclear pre-mRNA domain-containing protein 2	RPRD2	RPRD2_HUMAN Regulation of nuclear pre-mRNA domain-containing protein 2 OS=Homo sapiens OX=9606 GN=RPRD2 PE=1 SV=1	2	1	2	1	1.8	156.02	36838	8146.5	558.16	123.43	31521	17996
P05387;H0YDD8	60S acidic ribosomal protein P2	RPLP2	RLA2_HUMAN Large ribosomal subunit protein P2 OS=Homo sapiens OX=9606 GN=RPLP2 PE=1 SV=1	5	4	5	4	60	11.665	2091200	808330	418250	161670	2123900	1225300
P26599;A0A0U1RRM4;A0A0D9SF20;A0A7I2V4H6;A0A6Q8PEX4;A0A087WU68;K7EKJ7	Polypyrimidine tract-binding protein 1	PTBP1	PTBP1_HUMAN Polypyrimidine tract-binding protein 1 OS=Homo sapiens OX=9606 GN=PTBP1 PE=1 SV=2;A0A0U1RRM4_HUMAN Polypyrimidine tract-binding protein 1 OS=Homo sapiens OX=9606 GN=PTBP1 PE=1 SV=1;A0A0D9SF20_HUMAN Polypyrimidine tract binding protein 1 OS=Homo	13	12	1	1	51.2	59.632	223190	82769	11747	4356.3	223190	128810
Q8WVC2;Q6FGH5;P63220;Q9BYK1;Q9BYK2;Q13666	40S ribosomal protein S21	RPS21	Q8WVC2_HUMAN 40S ribosomal protein S21 OS=Homo sapiens OX=9606 GN=RPS21 PE=1 SV=1;Q6FGH5_HUMAN Small ribosomal subunit protein eS21 (Fragment) OS=Homo sapiens OX=9606 GN=RPS21 PE=2 SV=1;RS21_HUMAN Small ribosomal subunit protein eS21 OS=Homo sapiens OX=960	4	4	4	4	53.1	8.85	3418600	1214100	683720	242810	3364300	1943600
A0A804HJ93;A0A0S2Z4Y5;Q5QPK2;H0Y368;O60762	Dolichol-phosphate mannosyltransferase subunit 1	DPM1	A0A804HJ93_HUMAN Dolichol-phosphate mannosyltransferase subunit 1 OS=Homo sapiens OX=9606 GN=DPM1 PE=1 SV=1;A0A0S2Z4Y5_HUMAN Dolichol-phosphate mannosyltransferase subunit 1 (Fragment) OS=Homo sapiens OX=9606 GN=DPM1 PE=2 SV=1;Q5QPK2_HUMAN Dolichol-phospha	2	1	2	1	20.5	15.178	127090	27969	15886	3496.1	108050	62562
D3YTB1;F8W727;P62910;A0A090N8E7	60S ribosomal protein L32	RPL32	D3YTB1_HUMAN Ribosomal protein L32 (Fragment) OS=Homo sapiens OX=9606 GN=RPL32 PE=1 SV=1;F8W727_HUMAN Ribosomal protein L32 OS=Homo sapiens OX=9606 GN=RPL32 PE=1 SV=1;RL32_HUMAN Large ribosomal subunit protein eL32 OS=Homo sapiens OX=9606 GN=RPL32 PE=1 SV=	2	3	2	3	21.1	15.616	201310	138800	28759	19829	264200	153120
Q7Z612;P05386;Q6ICQ4	60S acidic ribosomal protein P1	RPLP1	Q7Z612_HUMAN Large ribosomal subunit protein P1 OS=Homo sapiens OX=9606 PE=2 SV=1;RLA1_HUMAN Large ribosomal subunit protein P1 OS=Homo sapiens OX=9606 GN=RPLP1 PE=1 SV=1;Q6ICQ4_HUMAN Large ribosomal subunit protein P1 (Fragment) OS=Homo sapiens OX=9606 GN	3	2	3	2	80.5	11.399	5644400	2406600	1881500	802210	5917200	3445000
Q9Y3A4	Ribosomal RNA-processing protein 7 homolog A	RRP7A	RRP7A_HUMAN Ribosomal RNA-processing protein 7 homolog A OS=Homo sapiens OX=9606 GN=RRP7A PE=1 SV=2	2	2	2	2	8.2	32.334	194280	71714	12952	4781	193030	112850
E7ETK0;A0A2R8Y849;A0A2R8YD14;P62847;A0A2R8Y8A0	40S ribosomal protein S24	RPS24	E7ETK0_HUMAN 40S ribosomal protein S24 OS=Homo sapiens OX=9606 GN=RPS24 PE=1 SV=1;A0A2R8Y849_HUMAN 40S ribosomal protein S24 OS=Homo sapiens OX=9606 GN=RPS24 PE=1 SV=1;A0A2R8YD14_HUMAN 40S ribosomal protein S24 OS=Homo sapiens OX=9606 GN=RPS24 PE=1 SV=1;RS	4	3	4	3	29.8	15.197	2385900	1062400	397660	177070	2432900	1422700
P08240;Q6IAX9	Signal recognition particle receptor subunit alpha	SRPR	SRPRA_HUMAN Signal recognition particle receptor subunit alpha OS=Homo sapiens OX=9606 GN=SRPRA PE=1 SV=2;Q6IAX9_HUMAN SRPR protein OS=Homo sapiens OX=9606 GN=SRPR PE=2 SV=1	3	3	3	3	9.1	69.81	107300	89108	3065.6	2545.9	155180	90786
P63244;E9KL35;J3KPE3;H0Y8W2;D6RAC2;H0YAF8;D6REE5;H0YAM7;D6R9L0;D6R9Z1;D6RHH4;D6RFX4;B4DVD2;H0Y8R5;D6RBD0;D6RF23;D6RFZ9;D6RHJ5;B4E0C3;E9PD14;D6RAU2;H0Y9P0;B4DWC6;D6RGK8;I3QNU9;D6R909;D6RDI0	Guanine nucleotide-binding protein subunit beta-2-like 1;Guanine nucleotide-binding protein subunit beta-2-like 1, N-terminally processed	GNB2L1	RACK1_HUMAN Small ribosomal subunit protein RACK1 OS=Homo sapiens OX=9606 GN=RACK1 PE=1 SV=3;E9KL35_HUMAN Small ribosomal subunit protein RACK1 OS=Homo sapiens OX=9606 PE=1 SV=1;J3KPE3_HUMAN Small ribosomal subunit protein RACK1 OS=Homo sapiens OX=9606 GN=	9	8	9	8	56.8	35.076	5352300	1762600	267610	88132	4946700	2910000
Q7Z478;H0Y8L1	ATP-dependent RNA helicase DHX29	DHX29	DHX29_HUMAN ATP-dependent RNA helicase DHX29 OS=Homo sapiens OX=9606 GN=DHX29 PE=1 SV=2	17	10	17	10	18.9	155.23	1028200	266950	14482	3759.9	892490	525240
Q9NRX1;B2R823;F8WBJ6	RNA-binding protein PNO1	PNO1	PNO1_HUMAN RNA-binding protein PNO1 OS=Homo sapiens OX=9606 GN=PNO1 PE=1 SV=1;B2R823_HUMAN RNA-binding protein PNO1 OS=Homo sapiens OX=9606 PE=2 SV=1;F8WBJ6_HUMAN Partner of NOB1 homolog OS=Homo sapiens OX=9606 GN=PNO1 PE=1 SV=1	4	2	4	2	23.8	27.924	322580	79851	23041	5703.6	271830	161320
F6KPG5;A0A0C4DGB6;A8K9P0;B4DPP6;P02768;Q56G89;B2RBS8;H0YA55;D6RHD5;B7WNR0;B4DPR2;C9JKR2;H7C013	Serum albumin	ALB	F6KPG5_HUMAN Albumin (Fragment) OS=Homo sapiens OX=9606 PE=2 SV=1;A0A0C4DGB6_HUMAN Albumin OS=Homo sapiens OX=9606 GN=ALB PE=1 SV=1;A8K9P0_HUMAN Albumin OS=Homo sapiens OX=9606 PE=2 SV=1;B4DPP6_HUMAN Albumin OS=Homo sapiens OX=9606 PE=2 SV=1;ALBU_HUMAN Alb	7	5	7	5	16.1	66.531	816830	238540	22690	6626	707890	422710
Q9NS69;Q549C5;Q53GB0	Mitochondrial import receptor subunit TOM22 homolog	TOMM22;MST065	TOM22_HUMAN Mitochondrial import receptor subunit TOM22 homolog OS=Homo sapiens OX=9606 GN=TOMM22 PE=1 SV=3;Q549C5_HUMAN Mitochondrial import receptor subunit TOM22 homolog OS=Homo sapiens OX=9606 GN=MST065 PE=2 SV=1;Q53GB0_HUMAN Mitochondrial import recep	2	2	2	2	22.5	15.521	141880	83752	20269	11965	160950	96711
P46783;Q59GE4;F6U211;A0A2R8Y7H1;A0A2R8YFH6;A0A1W2PQS6;A0A2R8Y6L3;S4R435;Q9NQ39;Q14489	40S ribosomal protein S10;Putative 40S ribosomal protein S10-like	RPS10;RPS10-NUDT3;RPS10P5	RS10_HUMAN Small ribosomal subunit protein eS10 OS=Homo sapiens OX=9606 GN=RPS10 PE=1 SV=1;Q59GE4_HUMAN Small ribosomal subunit protein eS10 (Fragment) OS=Homo sapiens OX=9606 PE=3 SV=1;F6U211_HUMAN Small ribosomal subunit protein eS10 OS=Homo sapiens OX=9	6	5	6	5	44.2	18.898	3590900	1598500	448870	199810	3790700	2287800
Q5SSJ5;B0QZK9;B0QZK8;B0QZK4;Q5SWC8	Heterochromatin protein 1-binding protein 3	HP1BP3	HP1B3_HUMAN Heterochromatin protein 1-binding protein 3 OS=Homo sapiens OX=9606 GN=HP1BP3 PE=1 SV=1;B0QZK9_HUMAN Heterochromatin protein 1 binding protein 3 (Fragment) OS=Homo sapiens OX=9606 GN=HP1BP3 PE=1 SV=8;B0QZK8_HUMAN Heterochromatin protein 1 bindi	3	2	3	2	7.1	61.206	150320	38550	6012.8	1542	131130	79180
B3KNN7;B4DEB0;B4DPM7;B4DV84;Q8N9M2;Q6IBN0;O43242;Q96N86	26S proteasome non-ATPase regulatory subunit 3	PSMD3	B3KNN7_HUMAN cDNA FLJ30049 fis, clone ADRGL1000033, highly similar to 26S proteasome non-ATPase regulatory subunit 3 OS=Homo sapiens OX=9606 PE=2 SV=1;B4DEB0_HUMAN cDNA FLJ56054, highly similar to 26S proteasome non-ATPase regulatory subunit 3 OS=Homo sapi	2	1	2	1	5.2	57.232	97987	18656	2969.3	565.34	79159	47862
F8VR50;C9JZD1;B4DM63;Q2LE71;B2R4D5;O15145	Actin-related protein 2/3 complex subunit 3	ARPC3	F8VR50_HUMAN Actin related protein 2/3 complex subunit 3 (Fragment) OS=Homo sapiens OX=9606 GN=ARPC3 PE=1 SV=1;C9JZD1_HUMAN Actin related protein 2/3 complex subunit 3 (Fragment) OS=Homo sapiens OX=9606 GN=ARPC3 PE=1 SV=1;B4DM63_HUMAN Actin-related protein	1	1	1	1	13.1	9.7261	37453	14582	12484	4860.6	37453	22693
P62277;J3KMX5;E9PS50	40S ribosomal protein S13	RPS13	RS13_HUMAN Small ribosomal subunit protein uS15 OS=Homo sapiens OX=9606 GN=RPS13 PE=1 SV=2;J3KMX5_HUMAN Small ribosomal subunit protein uS15 OS=Homo sapiens OX=9606 GN=RPS13 PE=1 SV=1	2	2	2	2	23.8	17.222	3199000	1089600	355450	121060	3044400	1850300
