# Supplementary material for: ZBTB11 Promotes Breast Cancer Progression by Activating FBXO28‐Mediated MST1 Degradation and Suppressing Hippo Signaling
Source: Adv Sci (Weinh). 2026 Jul 20:e76618. Online ahead of print. doi: 10.1002/advs.76618 (PMC13383149; doi:10.1002/advs.76618)
Supplement: Supplementary file 2 — Supporting File 2: advs76618‐sup‐0002‐data.zip. [file ADVS-9999-e76618-s001.zip › advs76618-sup-0002-data/Supplementary_Data_S5.xlsx]

## Sheet: Sheet1
Sample ID	ZBTB11 IRS P1	ZBTB11 High/Low P1	ZBTB11 IRS P2	ZBTB11 High/Low P2	ZBTB11 Consensus	ZBTB11 High/Low Consensus	FBXO28 IRS P1	FBXO28 High/Low P1	FBXO28 IRS P2	FBXO28 High/Low P2	FBXO28 Consensus	FBXO28 High/Low Consensus	MST1 IRS P1	MST1 High/Low P1	MST1 IRS P2	MST1 High/Low P2	MST1 Consensus	MST1 High/Low Consensus
1	9	High	9	High	9	High	9	High	8	High	8	High	0	Low	1	Low	1	Low
2	1	Low	1	Low	1	Low	1	Low	0	Low	0	Low	4	Low	8	High	8	High
3	4	Low	6	Low	6	Low	2	Low	2	Low	2	Low	8	High	6	Low	8	High
4	9	High	9	High	9	High	12	High	9	High	12	High	2	Low	2	Low	2	Low
5	6	Low	8	High	8	High	9	High	9	High	9	High	1	Low	2	Low	1	Low
6	8	High	9	High	8	High	4	Low	2	Low	2	Low	9	High	8	High	8	High
7	8	High	9	High	9	High	0	Low	1	Low	0	Low	12	High	12	High	12	High
8	3	Low	4	Low	3	Low	8	High	9	High	8	High	0	Low	0	Low	0	Low
9	6	Low	6	Low	6	Low	1	Low	0	Low	1	Low	9	High	8	High	8	High
10	6	Low	8	High	6	Low	8	High	6	Low	8	High	6	Low	3	Low	6	Low
11	4	Low	6	Low	6	Low	12	High	12	High	12	High	9	High	9	High	9	High
12	0	Low	0	Low	0	Low	6	Low	6	Low	6	Low	12	High	8	High	12	High
13	9	High	8	High	9	High	8	High	8	High	8	High	2	Low	4	Low	2	Low
14	8	High	9	High	8	High	2	Low	2	Low	2	Low	9	High	8	High	8	High
15	9	High	12	High	12	High	8	High	9	High	9	High	4	Low	3	Low	3	Low
16	6	Low	6	Low	6	Low	6	Low	6	Low	6	Low	8	High	4	Low	8	High
17	3	Low	3	Low	3	Low	6	Low	6	Low	6	Low	8	High	9	High	9	High
18	12	High	12	High	12	High	9	High	12	High	12	High	2	Low	1	Low	2	Low
19	6	Low	4	Low	6	Low	6	Low	6	Low	6	Low	12	High	12	High	12	High
20	9	High	12	High	12	High	9	High	9	High	9	High	1	Low	1	Low	1	Low
21	8	High	6	Low	6	Low	9	High	9	High	9	High	4	Low	8	High	4	Low
22	3	Low	3	Low	3	Low	6	Low	8	High	8	High	6	High	3	Low	3	Low
23	3	Low	6	Low	3	Low	2	Low	3	Low	3	Low	12	High	12	High	12	High
24	12	High	12	High	12	High	9	High	8	High	9	High	2	Low	2	Low	2	Low
25	8	High	9	High	8	High	9	High	8	High	9	High	8	High	8	High	8	High
26	9	High	12	High	9	High	9	High	6	Low	9	High	4	Low	4	Low	4	Low
27	9	High	8	High	8	High	6	Low	8	High	6	Low	8	High	8	High	8	High
28	6	Low	8	High	9	High	8	High	8	High	8	High	0	Low	2	Low	0	Low
29	8	High	9	High	8	High	8	High	8	High	8	High	3	Low	2	Low	3	Low
30	6	Low	4	Low	6	Low	8	High	9	High	8	High	1	Low	2	Low	2	Low
31	6	Low	0	Low	6	Low	12	High	12	High	12	High	0	Low	0	Low	0	Low
32	6	Low	0	Low	6	Low	8	High	9	High	9	High	9	High	12	High	9	High
33	12	High	9	High	9	High	6	Low	6	Low	6	Low	8	High	9	High	9	High
34	8	High	9	High	8	High	12	High	12	High	12	High	6	Low	6	Low	6	Low
35	9	High	12	High	12	High	8	High	12	High	12	High	6	Low	6	Low	6	Low
36	8	High	9	High	9	High	2	Low	2	Low	2	Low	0	Low	0	Low	0	Low
37	9	High	8	High	8	High	1	Low	1	Low	1	Low	12	High	12	High	12	High
38	3	Low	3	Low	3	Low	2	Low	2	Low	2	Low	8	High	3	Low	8	High
39	8	High	9	High	8	High	4	Low	4	Low	4	Low	9	High	9	High	9	High
40	4	Low	6	Low	4	Low	3	Low	4	Low	4	Low	9	High	9	High	9	High
41	4	Low	0	Low	4	Low	4	Low	4	Low	4	Low	12	High	12	High	12	High
42	9	High	9	High	9	High	8	High	8	High	8	High	1	Low	2	Low	2	Low
43	12	High	9	High	9	High	9	High	9	High	9	High	3	Low	3	Low	3	Low
44	12	High	12	High	12	High	1	Low	3	Low	3	Low	8	High	4	Low	8	High
45	3	Low	3	Low	3	Low	0	Low	1	Low	0	Low	12	High	9	High	12	High
46	9	High	12	High	9	High	8	High	8	High	8	High	3	Low	3	Low	3	Low
47	3	Low	3	Low	3	Low	3	Low	3	Low	3	Low	9	High	9	High	9	High
48	9	High	12	High	12	High	2	Low	1	Low	2	Low	3	Low	3	Low	3	Low
49	9	High	8	High	9	High	4	Low	1	Low	1	Low	9	High	8	High	9	High
50	4	Low	3	Low	4	Low	1	Low	1	Low	1	Low	8	High	8	High	8	High
51	8	High	6	Low	6	Low	1	Low	1	Low	1	Low	8	High	9	High	8	High
52	12	High	12	High	12	High	4	Low	4	Low	4	Low	9	High	9	High	9	High
53	0	Low	0	Low	0	Low	6	Low	6	Low	6	Low	8	High	12	High	12	High
54	8	High	8	High	8	High	6	Low	3	Low	6	Low	9	High	9	High	9	High
55	9	High	12	High	12	High	9	High	9	High	9	High	3	Low	0	Low	3	Low
56	9	High	12	High	12	High	12	High	12	High	12	High	1	Low	0	Low	1	Low
57	4	Low	4	Low	4	Low	8	High	4	Low	4	Low	9	High	9	High	9	High
58	6	Low	3	Low	6	Low	8	High	8	High	8	High	6	Low	2	Low	6	Low
59	9	High	9	High	9	High	12	High	9	High	12	High	3	Low	2	Low	2	Low
60	8	High	8	High	8	High	4	Low	4	Low	4	Low	9	High	9	High	9	High
61	8	High	12	High	8	High	4	Low	4	Low	4	Low	8	High	8	High	8	High
62	6	Low	8	High	6	Low	3	Low	2	Low	2	Low	8	High	6	Low	8	High
63	9	High	9	High	9	High	4	Low	4	Low	4	Low	12	High	12	High	12	High
64	6	Low	8	High	8	High	9	High	12	High	12	High	6	Low	4	Low	4	Low
65	9	High	8	High	8	High	9	High	9	High	9	High	2	Low	3	Low	2	Low
66	2	Low	1	Low	2	Low	4	Low	2	Low	2	Low	0	Low	2	Low	2	Low
67	4	Low	8	High	4	Low	1	Low	0	Low	0	Low	8	High	8	High	8	High
68	2	Low	2	Low	2	Low	0	Low	0	Low	0	Low	9	High	12	High	12	High
69	2	Low	3	Low	3	Low	4	Low	6	Low	6	Low	9	High	9	High	9	High
70	8	High	8	High	8	High	0	Low	0	Low	0	Low	12	High	12	High	12	High
71	12	High	9	High	9	High	8	High	6	Low	6	Low	12	High	12	High	12	High
72	9	High	8	High	8	High	3	Low	3	Low	3	Low	4	Low	4	Low	4	Low
73	9	High	8	High	8	High	3	Low	2	Low	6	Low	12	High	9	High	9	High
74	4	Low	3	Low	4	Low	6	Low	8	High	6	Low	9	High	9	High	9	High
75	9	High	9	High	9	High	8	High	9	High	8	High	6	High	3	Low	3	Low
76	6	Low	6	Low	6	Low	8	High	9	High	8	High	0	Low	1	Low	1	Low
77	9	High	8	High	8	High	3	Low	3	Low	3	Low	8	High	8	High	8	High
78	8	High	8	High	8	High	12	High	9	High	9	High	2	Low	4	Low	4	Low
79	6	Low	0	Low	6	Low	12	High	9	High	9	High	3	Low	2	Low	3	Low
80	9	High	9	High	9	High	12	High	9	High	12	High	3	Low	1	Low	3	Low
81	8	High	6	Low	8	High	8	High	6	Low	8	High	8	High	9	High	9	High
82	9	High	8	High	9	High	6	Low	6	Low	6	Low	6	Low	8	High	8	High
83	8	High	8	High	8	High	9	High	8	High	8	High	3	Low	3	Low	3	Low
84	4	Low	6	Low	6	Low	0	Low	0	Low	3	Low	8	High	8	High	8	High
85	2	Low	2	Low	2	Low	2	Low	0	Low	0	Low	9	High	9	High	9	High
86	2	Low	2	Low	2	Low	1	Low	1	Low	1	Low	9	High	12	High	12	High
87	2	Low	2	Low	2	Low	2	Low	4	Low	2	Low	8	High	8	High	8	High
88	1	Low	2	Low	2	Low	3	Low	3	Low	3	Low	9	High	9	High	9	High
89	6	Low	6	Low	6	Low	9	High	9	High	9	High	9	High	9	High	9	High
90	9	High	8	High	8	High	9	High	12	High	9	High	3	Low	3	Low	3	Low
91	6	Low	1	Low	6	Low	9	High	8	High	8	High	0	Low	0	Low	0	Low
92	0	Low	1	Low	0	Low	9	High	8	High	8	High	6	Low	6	Low	6	Low
93	8	High	9	High	9	High	12	High	9	High	9	High	3	Low	4	Low	4	Low
94	1	Low	0	Low	1	Low	8	High	8	High	8	High	1	Low	1	Low	1	Low
95	1	Low	4	Low	4	Low	4	Low	4	Low	4	Low	8	High	9	High	9	High
96	12	High	9	High	9	High	1	Low	4	Low	1	Low	9	High	8	High	8	High
97	8	High	8	High	8	High	4	Low	4	Low	4	Low	9	High	9	High	9	High
98	4	Low	4	Low	4	Low	6	Low	4	Low	4	Low	9	High	8	High	9	High
99	6	Low	6	Low	6	Low	6	Low	6	Low	6	Low	12	High	9	High	12	High
100	8	High	8	High	8	High	9	High	9	High	9	High	9	High	9	High	9	High
101	9	High	9	High	9	High	9	High	12	High	9	High	4	Low	3	Low	4	Low
102	12	High	12	High	12	High	0	Low	0	Low	0	Low	8	High	8	High	8	High
103	6	Low	6	Low	6	Low	8	High	12	High	12	High	1	Low	0	Low	0	Low
104	12	High	9	High	9	High	12	High	12	High	12	High	1	Low	1	Low	1	Low
105	6	Low	2	Low	6	Low	9	High	8	High	9	High	3	Low	6	Low	6	Low
106	9	High	9	High	9	High	12	High	9	High	12	High	2	Low	2	Low	2	Low
107	12	High	12	High	12	High	9	High	9	High	9	High	2	Low	4	Low	4	Low
108	12	High	9	High	9	High	12	High	12	High	12	High	4	Low	4	Low	4	Low
109	1	Low	4	Low	4	Low	12	High	12	High	12	High	4	Low	4	Low	4	Low
110	9	High	6	Low	8	High	8	High	6	Low	9	High	9	High	9	High	9	High
111	8	High	12	High	8	High	12	High	12	High	12	High	3	Low	4	Low	4	Low
112	4	Low	4	Low	4	Low	8	High	12	High	8	High	1	Low	3	Low	3	Low
113	1	Low	2	Low	2	Low	12	High	8	High	8	High	8	High	6	Low	6	Low
114	12	High	12	High	12	High	3	Low	3	Low	3	Low	9	High	9	High	9	High
115	9	High	8	High	9	High	8	High	8	High	8	High	4	Low	6	Low	4	Low
116	0	Low	0	Low	0	Low	0	Low	0	Low	0	Low	8	High	8	High	8	High
117	2	Low	4	Low	4	Low	9	High	9	High	9	High	6	Low	2	Low	6	Low
118	8	High	8	High	8	High	12	High	12	High	12	High	12	High	9	High	9	High
119	12	High	12	High	12	High	9	High	12	High	9	High	8	High	4	Low	4	Low
120	9	High	9	High	9	High	12	High	12	High	12	High	0	Low	1	Low	1	Low
121	1	Low	3	Low	1	Low	3	Low	4	Low	4	Low	12	High	12	High	12	High
122	9	High	8	High	8	High	8	High	8	High	8	High	6	Low	6	Low	6	Low
123	12	High	9	High	9	High	3	Low	3	Low	3	Low	12	High	8	High	8	High
124	12	High	12	High	12	High	12	High	9	High	9	High	9	High	6	Low	6	Low
125	8	High	8	High	8	High	1	Low	1	Low	1	Low	9	High	9	High	9	High
126	9	High	12	High	12	High	9	High	9	High	9	High	3	Low	1	Low	3	Low
127	8	High	6	Low	6	Low	6	Low	6	Low	6	Low	8	High	8	High	8	High
128	8	High	12	High	8	High	9	High	9	High	9	High	4	Low	6	Low	6	Low
129	4	Low	4	Low	4	Low	3	Low	3	Low	3	Low	9	High	9	High	9	High
130	4	Low	3	Low	4	Low	8	High	9	High	9	High	4	Low	3	Low	4	Low
131	4	Low	4	Low	4	Low	8	High	4	Low	4	Low	9	High	8	High	9	High
132	8	High	9	High	8	High	4	Low	4	Low	4	Low	9	High	9	High	9	High
133	9	High	8	High	8	High	6	Low	2	Low	2	Low	8	High	8	High	8	High
134	9	High	12	High	9	High	3	Low	3	Low	3	Low	9	High	9	High	9	High
135	9	High	9	High	9	High	8	High	8	High	8	High	8	High	6	Low	8	High
136	6	Low	3	Low	6	Low	8	High	8	High	8	High	2	Low	3	Low	2	Low
137	9	High	8	High	9	High	3	Low	1	Low	1	Low	9	High	9	High	9	High
138	0	Low	1	Low	1	Low	1	Low	1	Low	1	Low	12	High	12	High	12	High
139	8	High	8	High	8	High	0	Low	0	Low	0	Low	9	High	9	High	9	High
140	2	Low	1	Low	1	Low	8	High	8	High	8	High	0	Low	0	Low	0	Low
141	9	High	12	High	12	High	4	Low	4	Low	4	Low	8	High	6	Low	8	High
142	9	High	8	High	8	High	4	Low	4	Low	4	Low	9	High	12	High	9	High
143	9	High	9	High	9	High	12	High	12	High	12	High	2	Low	1	Low	2	Low
144	12	High	12	High	12	High	9	High	8	High	8	High	0	Low	3	Low	0	Low
145	2	Low	3	Low	3	Low	2	Low	2	Low	2	Low	12	High	8	High	8	High
146	6	Low	8	High	8	High	12	High	9	High	9	High	6	Low	4	Low	4	Low
147	12	High	12	High	12	High	12	High	12	High	12	High	2	Low	2	Low	2	Low
148	9	High	8	High	8	High	4	Low	4	Low	4	Low	9	High	8	High	9	High
149	8	High	8	High	8	High	8	High	9	High	9	High	3	Low	4	Low	4	Low
150	6	Low	6	Low	6	Low	12	High	12	High	12	High	6	Low	8	High	6	Low
151	6	Low	1	Low	6	Low	6	Low	6	Low	6	Low	9	High	9	High	9	High
152	9	High	12	High	9	High	12	High	12	High	12	High	2	Low	2	Low	2	Low
153	8	High	9	High	9	High	9	High	9	High	9	High	8	High	8	High	8	High
154	9	High	9	High	9	High	8	High	9	High	9	High	3	Low	3	Low	3	Low
155	4	Low	4	Low	4	Low	8	High	9	High	9	High	0	Low	1	Low	0	Low
156	0	Low	1	Low	1	Low	0	Low	4	Low	0	Low	8	High	9	High	8	High
157	8	High	6	Low	8	High	12	High	12	High	12	High	3	Low	4	Low	3	Low
158	6	Low	6	Low	6	Low	8	High	8	High	8	High	6	Low	3	Low	6	Low
159	4	Low	8	High	4	Low	4	Low	4	Low	4	Low	9	High	9	High	9	High
160	8	High	8	High	8	High	9	High	9	High	9	High	1	Low	4	Low	4	Low
161	2	Low	2	Low	2	Low	4	Low	4	Low	4	Low	9	High	9	High	9	High
162	6	Low	6	Low	6	Low	8	High	8	High	8	High	1	Low	1	Low	1	Low
163	12	High	12	High	12	High	12	High	9	High	9	High	8	High	8	High	8	High
164	8	High	8	High	8	High	1	Low	0	Low	0	Low	8	High	8	High	8	High
165	0	Low	0	Low	0	Low	6	Low	6	Low	6	Low	12	High	8	High	8	High
166	12	High	8	High	8	High	2	Low	2	Low	2	Low	8	High	8	High	8	High
167	0	Low	0	Low	0	Low	6	Low	8	High	8	High	8	High	9	High	9	High
168	8	High	8	High	8	High	4	Low	3	Low	3	Low	12	High	9	High	9	High
169	12	High	8	High	8	High	0	Low	1	Low	1	Low	9	High	9	High	9	High
170	9	High	8	High	9	High	8	High	12	High	8	High	6	Low	4	Low	6	Low
171	4	Low	6	Low	4	Low	6	Low	8	High	6	Low	9	High	9	High	9	High
172	8	High	8	High	8	High	9	High	9	High	9	High	3	Low	6	Low	6	Low
173	2	Low	4	Low	4	Low	9	High	9	High	9	High	4	Low	4	Low	4	Low
174	12	High	12	High	12	High	9	High	9	High	9	High	9	High	9	High	9	High
175	9	High	12	High	12	High	12	High	12	High	12	High	1	Low	1	Low	1	Low
176	8	High	8	High	8	High	9	High	12	High	9	High	3	Low	3	Low	3	Low
177	0	Low	0	Low	0	Low	3	Low	3	Low	3	Low	12	High	12	High	12	High
178	2	Low	6	Low	6	Low	3	Low	4	Low	3	Low	9	High	12	High	12	High
179	8	High	9	High	8	High	9	High	9	High	9	High	3	Low	3	Low	3	Low
180	8	High	8	High	8	High	4	Low	4	Low	4	Low	9	High	6	Low	9	High
